# Supplementary material for: Learning-induced mRNA alterations in olfactory bulb mitral cells in neonatal rats
Source: Learn Mem. 2020 May;27(5):209–21. doi: 10.1101/lm.051177.119 (PMC7164515; doi:10.1101/lm.051177.119)
Supplement: Supplemental Material [file supp_27.5.209_Supplemental_Spreadsheet_1.xls]

## Sheet: Sheet1
Ensembl ID	log2FoldChange	FDR_pvalue	x.RaGene1_062812W_JMc01_O.SDL.CEL	x.RaGene1_062812W_JMc03_O.S2DL.CEL	x.RaGene1_062812W_JMc05_O.S3DL.CEL	median.1	std.dev.1	y.RaGene1_062812W_JMc07_O.ODL.CEL	y.RaGene1_062812W_JMc09_O.O1DL.CEL	y.RaGene1_062812W_JMc11_O.O2DL.CEL	median.2	std.dev.2	median.diff	pooled.std.dev	z.stats	Ensembl.Gene.ID	Associated.Gene.Name	Description
ENSRNOG00000055378	3.07	1.36636e-09	7.17	3	6.04	6.04	0.39	2.83	6.16	2.97	2.97	0.41	3.07	0.41	7.47	ENSRNOG00000055378	SNORD38	Small nucleolar RNA SNORD38 [Source:RFAM;Acc:RF00212]
ENSRNOG00000057965	2.94	8.26899e-09	5.62	6.95	6.26	6.26	0.39	3.25	6.24	3.32	3.32	0.41	2.93	0.41	7.16	ENSRNOG00000057965	U1	U1 spliceosomal RNA [Source:RFAM;Acc:RF00003]
ENSRNOG00000058810	2.91	8.26899e-09	5.93	8.27	4.1	5.93	0.39	3.02	3.53	2.72	3.02	0.41	2.91	0.41	7.07	ENSRNOG00000058810	SNORA15	Small nucleolar RNA SNORA15 [Source:RFAM;Acc:RF00398]
ENSRNOG00000036484	2.38	1.86289e-07	9.66	3.86	8.69	8.69	0.29	3.38	9	6.31	6.31	0.41	2.38	0.36	6.57	ENSRNOG00000036484	AABR07047044.1
ENSRNOG00000024918	2.4	1.05015e-06	7.36	8.62	7.98	7.98	0.32	5.31	7.61	5.58	5.58	0.42	2.4	0.38	6.33	ENSRNOG00000024918	Fam229b	family with sequence similarity 229, member B [Source:RGD Symbol;Acc:2300149]
ENSRNOG00000051493	2.55	1.62369e-06	6.38	6.34	5.44	6.34	0.38	3.79	4.56	3.32	3.79	0.41	2.55	0.41	6.23	ENSRNOG00000051493	U6	U6 spliceosomal RNA [Source:RFAM;Acc:RF00026]
ENSRNOG00000053761	2.23	6.90785e-05	5.72	7.33	6.58	6.58	0.38	4.35	5.87	3.93	4.35	0.41	2.23	0.4	5.51	ENSRNOG00000053761	SNORD113	Small nucleolar RNA SNORD113/SNORD114 family [Source:RFAM;Acc:RF00181]
ENSRNOG00000051585	2.24	0.000101378	6.15	8.09	3.96	6.15	0.39	3.67	5.18	3.91	3.91	0.41	2.24	0.41	5.45	ENSRNOG00000051585	SNORA22	Small nucleolar RNA SNORA22 [Source:RFAM;Acc:RF00414]
ENSRNOG00000008411	2.08	0.000101378	7.86	8.59	7.67	7.86	0.32	5.78	6.32	5.41	5.78	0.42	2.08	0.38	5.44	ENSRNOG00000008411	Sec23b	Sec23 homolog B (S. cerevisiae) [Source:RGD Symbol;Acc:1310699]
ENSRNOG00000036425	2	0.000654583	7.47	8.13	6.59	7.47	0.34	5.47	6.38	3.8	5.47	0.42	1.99	0.39	5.14	ENSRNOG00000036425	AABR07010633.1
ENSRNOG00000039829	2.03	0.000688158	7.4	6.94	6.17	6.94	0.36	4.72	6.19	4.91	4.91	0.41	2.03	0.4	5.1	ENSRNOG00000039829	Rpp14	ribonuclease P/MRP 14 subunit [Source:RGD Symbol;Acc:1305436]
ENSRNOG00000059688	-2.06	0.000822154	2.42	2.66	2.97	2.66	0.39	5.43	4.72	2.73	4.72	0.41	-2.06	0.41	-5	ENSRNOG00000059688	SNORA4	Small nucleolar RNA SNORA4 [Source:RFAM;Acc:RF00394]
ENSRNOG00000013228	-1.79	0.000994629	6.75	6.17	7.89	6.75	0.37	7.6	8.54	9.12	8.54	0.33	-1.79	0.36	-5.02	ENSRNOG00000013228	Scrg1	stimulator of chondrogenesis 1 [Source:RGD Symbol;Acc:68377]
ENSRNOG00000021400	1.82	0.00121429	8.22	8.66	7.82	8.22	0.31	6.37	7.95	6.4	6.4	0.41	1.82	0.37	4.91	ENSRNOG00000021400	Magee2	melanoma antigen, family E, 2 [Source:RGD Symbol;Acc:1564872]
ENSRNOG00000036418	-1.02	0.0019703	9.46	9.64	10.32	9.64	0.23	10.7	10.66	10.1	10.66	0.18	-1.01	0.21	-4.78	ENSRNOG00000036418	AABR07042794.1
ENSRNOG00000061857	1.65	0.00296151	8.57	8.54	8.21	8.54	0.3	6.89	7.94	5.08	6.89	0.38	1.65	0.35	4.69	ENSRNOG00000061857	Mgst2	microsomal glutathione S-transferase 2 [Source:RGD Symbol;Acc:1311218]
ENSRNOG00000053224	1.86	0.00381432	6.9	5.25	6.7	6.7	0.37	4.46	5.49	4.84	4.84	0.41	1.86	0.4	4.61	ENSRNOG00000053224	U6	U6 spliceosomal RNA [Source:RFAM;Acc:RF00026]
ENSRNOG00000038752	-1.75	0.00883127	5.88	5.1	7.13	5.88	0.39	9.02	7.63	6.23	7.63	0.36	-1.74	0.39	-4.51	ENSRNOG00000038752	AABR07009538.1
ENSRNOG00000000728	1.74	0.0118609	5.49	7.17	6.63	6.63	0.37	4.89	5.77	4.7	4.89	0.41	1.75	0.4	4.32	ENSRNOG00000000728	Clic2	chloride intracellular channel 2 [Source:RGD Symbol;Acc:1306580]
ENSRNOG00000002323	1.49	0.0118609	8.66	8.66	8.67	8.66	0.29	7.09	8.27	7.17	7.17	0.37	1.49	0.34	4.36	ENSRNOG00000002323	RGD1566265	similar to RIKEN cDNA 2610002M06 [Source:RGD Symbol;Acc:1566265]
ENSRNOG00000050231	-1.45	0.015903	6.49	8.57	7.22	7.22	0.35	8.67	7.39	8.79	8.67	0.32	-1.46	0.34	-4.27	ENSRNOG00000050231	Gng12	guanine nucleotide binding protein (G protein), gamma 12 [Source:RGD Symbol;Acc:621516]
ENSRNOG00000035467	-1.63	0.015903	5.56	6.3	7.28	6.3	0.39	6.05	7.93	8.21	7.93	0.36	-1.63	0.38	-4.29	ENSRNOG00000035467	Mir23b	microRNA 23b [Source:RGD Symbol;Acc:2325596]
ENSRNOG00000055404	0.94	0.0164006	10.57	10.43	10.74	10.57	0.16	9.63	10.33	9.59	9.63	0.25	0.94	0.22	4.37	ENSRNOG00000055404	AABR07012826.1
ENSRNOG00000000407	1.7	0.0174	6.83	7.58	6.46	6.83	0.36	4.97	6.59	5.13	5.13	0.41	1.7	0.4	4.27	ENSRNOG00000000407	Dcbld1	discoidin, CUB and LCCL domain containing 1 [Source:RGD Symbol;Acc:1307211]
ENSRNOG00000055540	1.7	0.026398	2.71	5.01	4.35	4.35	0.39	2.65	3.56	2.45	2.65	0.41	1.7	0.41	4.14	ENSRNOG00000055540	U6	U6 spliceosomal RNA [Source:RFAM;Acc:RF00026]
ENSRNOG00000021294	1.61	0.0306997	7.74	7.25	6.51	7.25	0.35	5.64	5.91	5.06	5.64	0.42	1.6	0.39	4.09	ENSRNOG00000021294	Mstn	myostatin [Source:RGD Symbol;Acc:3115]
ENSRNOG00000005573	-1.22	0.0600732	8.02	5.79	8.29	8.02	0.32	9.24	8.54	9.52	9.24	0.28	-1.22	0.31	-3.99	ENSRNOG00000005573	Ntn4	netrin 4 [Source:RGD Symbol;Acc:1565947]
ENSRNOG00000034781	1.55	0.0989825	4.02	4.79	5.01	4.79	0.39	3.24	2.98	4.38	3.24	0.41	1.56	0.41	3.78	ENSRNOG00000034781	5S_rRNA	5S ribosomal RNA [Source:RFAM;Acc:RF00001]
ENSRNOG00000015416	1.46	0.122201	7.27	7.35	6.89	7.27	0.35	5.81	5.6	6.5	5.81	0.42	1.46	0.39	3.72	ENSRNOG00000015416	Nabp1	nucleic acid binding protein 1 [Source:RGD Symbol;Acc:1306658]
ENSRNOG00000006726	1.33	0.143496	7.42	8.42	8.23	8.23	0.31	6.64	8.15	6.9	6.9	0.38	1.33	0.36	3.72	ENSRNOG00000006726	Zfp9	zinc finger protein 9 [Source:RGD Symbol;Acc:2293498]
ENSRNOG00000027801	1.5	0.159846	6.24	7.79	4.9	6.24	0.39	4.14	5.16	4.74	4.74	0.41	1.5	0.41	3.66	ENSRNOG00000027801	Zpbp	zona pellucida binding protein [Source:RGD Symbol;Acc:1563985]
ENSRNOG00000013738	1.37	0.190367	8.29	7.68	7.45	7.68	0.33	6.31	6.74	6.13	6.31	0.41	1.37	0.38	3.6	ENSRNOG00000013738	LOC100174910	glutaredoxin-like protein [Source:RGD Symbol;Acc:2299854]
ENSRNOG00000060257	-1.43	0.207324	4.87	5.19	5.8	5.19	0.39	8.14	5.37	6.62	6.62	0.4	-1.43	0.4	-3.55	ENSRNOG00000060257	SNORA44	Small nucleolar RNA SNORA44 [Source:RFAM;Acc:RF00405]
ENSRNOG00000006112	1.35	0.209041	7.12	7.78	7.74	7.74	0.33	6.39	7.59	6.24	6.39	0.41	1.35	0.38	3.58	ENSRNOG00000006112	Zfp120	zinc finger protein 120 [Source:MGI Symbol;Acc:MGI:1345179]
ENSRNOG00000037146	0.7	0.209041	10.77	10.66	10.56	10.66	0.15	9.96	10.96	9.89	9.96	0.23	0.71	0.2	3.55	ENSRNOG00000037146	Ctxn2	cortexin 2 [Source:RGD Symbol;Acc:2311261]
ENSRNOG00000039063	-1.34	0.209041	7.42	5.28	6.26	6.26	0.39	5.91	7.6	9.51	7.6	0.36	-1.35	0.38	-3.5	ENSRNOG00000039063	LOC681355	similar to potassium channel tetramerisation domain containing 12b [Source:RGD Symbol;Acc:1596735]
ENSRNOG00000057737	-1.45	0.214006	4.52	4.86	5.58	4.86	0.39	6.65	6.31	4.24	6.31	0.41	-1.45	0.41	-3.55	ENSRNOG00000057737	U1	U1 spliceosomal RNA [Source:RFAM;Acc:RF00003]
ENSRNOG00000012067	1.27	0.215432	8.95	6.78	8.16	8.16	0.31	6.89	7.93	4.88	6.89	0.38	1.27	0.36	3.54	ENSRNOG00000012067	Fam111a	family with sequence similarity 111, member A [Source:RGD Symbol;Acc:1560913]
ENSRNOG00000061081	1.42	0.243939	5.8	5.48	5.7	5.7	0.39	4.08	4.28	4.82	4.28	0.41	1.43	0.41	3.45	ENSRNOG00000061081	U2	U2 spliceosomal RNA [Source:RFAM;Acc:RF00004]
ENSRNOG00000022702	1.11	0.255364	9.23	9.01	8.66	9.01	0.27	7.86	8.81	7.9	7.9	0.36	1.11	0.32	3.42	ENSRNOG00000022702	Fbxo22	F-box protein 22 [Source:RGD Symbol;Acc:1306664]
ENSRNOG00000059727	1.41	0.274697	3.85	5.66	5.15	5.15	0.39	3.74	4.08	3.59	3.74	0.41	1.41	0.41	3.42	ENSRNOG00000059727	U6	U6 spliceosomal RNA [Source:RFAM;Acc:RF00026]
ENSRNOG00000051152	1.34	0.274697	7.45	7.43	6.47	7.43	0.34	3.57	6.09	7.14	6.09	0.41	1.34	0.39	3.45	ENSRNOG00000051152	LOC102549817	zinc finger protein 124-like [Source:RGD Symbol;Acc:7645610]
ENSRNOG00000011956	0.96	0.275656	10.14	9.42	9.71	9.71	0.22	8.56	9.43	8.75	8.75	0.31	0.96	0.28	3.44	ENSRNOG00000011956	Aktip	AKT interacting protein [Source:RGD Symbol;Acc:1311170]
ENSRNOG00000058732	1.38	0.333931	2.76	6.33	4.77	4.77	0.39	3.39	3.06	5.05	3.39	0.41	1.38	0.41	3.36	ENSRNOG00000058732	U6	U6 spliceosomal RNA [Source:RFAM;Acc:RF00026]
ENSRNOG00000059492	1.11	0.333931	8.98	7.63	9.32	8.98	0.27	7.03	9.2	7.87	7.87	0.36	1.11	0.33	3.4	ENSRNOG00000059492
ENSRNOG00000058724	1.3	0.364421	7.15	6.53	7.52	7.15	0.35	5.58	7.54	5.85	5.85	0.42	1.3	0.39	3.3	ENSRNOG00000058724	AC136013.2
ENSRNOG00000003887	1.22	0.380114	7.91	6.98	7.8	7.8	0.33	6.58	7.83	6.42	6.58	0.4	1.22	0.37	3.28	ENSRNOG00000003887	Lgi2	leucine-rich repeat LGI family, member 2 [Source:RGD Symbol;Acc:1310391]
ENSRNOG00000033517	-0.33	0.380114	11.59	11.81	11.58	11.59	0.1	11.95	11.9	11.92	11.92	0.1	-0.33	0.1	-3.13	ENSRNOG00000033517	LOC100360791	tumor protein, translationally-controlled 1 [Source:RGD Symbol;Acc:2321467]
ENSRNOG00000054149	-1.29	0.380114	5.49	6.64	6.05	6.05	0.39	7.34	7.36	5.65	7.34	0.37	-1.29	0.39	-3.32	ENSRNOG00000054149	SNORD113	Small nucleolar RNA SNORD113/SNORD114 family [Source:RFAM;Acc:RF00181]
ENSRNOG00000058044	-1.29	0.380114	5.69	7.4	5.87	5.87	0.39	8.09	6.56	7.16	7.16	0.37	-1.29	0.39	-3.28	ENSRNOG00000058044	U6	U6 spliceosomal RNA [Source:RFAM;Acc:RF00026]
ENSRNOG00000055464	-1.35	0.380114	2.72	3.08	3.06	3.06	0.39	4.41	4.52	2.48	4.41	0.41	-1.35	0.41	-3.28	ENSRNOG00000055464	SNORD82	Small nucleolar RNA SNORD82 [Source:RFAM;Acc:RF00158]
ENSRNOG00000018063	-1.33	0.406472	5.15	4.99	6.78	5.15	0.39	5.77	6.82	6.48	6.48	0.4	-1.34	0.41	-3.29	ENSRNOG00000018063	Rad1	RAD1 checkpoint DNA exonuclease [Source:RGD Symbol;Acc:1306496]
ENSRNOG00000031290	-1.34	0.434577	3.75	3.91	5.11	3.91	0.39	4.64	5.25	5.26	5.25	0.42	-1.33	0.41	-3.23	ENSRNOG00000031290	Trappc3l	trafficking protein particle complex 3-like [Source:RGD Symbol;Acc:2318506]
ENSRNOG00000006582	1.09	0.439601	8.47	8.97	8.24	8.47	0.3	7.38	8.15	7.02	7.38	0.37	1.1	0.34	3.19	ENSRNOG00000006582	Aptx	aprataxin [Source:RGD Symbol;Acc:628740]
ENSRNOG00000053770	1.33	0.456085	5.85	2.29	3.97	3.97	0.39	2.12	2.64	4.51	2.64	0.41	1.32	0.41	3.21	ENSRNOG00000053770	SNORA15	Small nucleolar RNA SNORA15 [Source:RFAM;Acc:RF00398]
ENSRNOG00000051621	1.27	0.522689	7.31	6.81	5.79	6.81	0.37	5.1	5.92	5.54	5.54	0.42	1.27	0.4	3.16	ENSRNOG00000051621	Tex40	testis expressed 40 [Source:MGI Symbol;Acc:MGI:1914327]
ENSRNOG00000026085	0.98	0.535235	9.28	9.37	8.74	9.28	0.25	9.02	8.3	8.29	8.3	0.34	0.98	0.31	3.2	ENSRNOG00000026085	Rabl3	RAB, member of RAS oncogene family-like 3 [Source:RGD Symbol;Acc:1306436]
ENSRNOG00000019090	0.6	0.535235	10.74	10.91	10.82	10.82	0.14	10.22	10.74	9.97	10.22	0.21	0.6	0.19	3.25	ENSRNOG00000019090	Cct3	chaperonin containing Tcp1, subunit 3 (gamma) [Source:RGD Symbol;Acc:735038]
ENSRNOG00000054347	1.3	0.5474	5.26	3.52	4.4	4.4	0.39	4.02	3.1	2.47	3.1	0.41	1.29	0.41	3.14	ENSRNOG00000054347	SNORD74	Small nucleolar RNA SNORD74 [Source:RFAM;Acc:RF00284]
ENSRNOG00000035555	1.26	0.667332	2.94	5.51	4.56	4.56	0.39	2.55	3.3	3.41	3.3	0.41	1.26	0.41	3.05	ENSRNOG00000035555	Mir384	microRNA mir-384 [Source:RGD Symbol;Acc:2325502]
ENSRNOG00000015989	-1.17	0.667332	6.47	5.38	6.81	6.47	0.38	5.88	7.64	8	7.64	0.36	-1.17	0.38	-3.07	ENSRNOG00000015989	Mrpl32	mitochondrial ribosomal protein L32 [Source:RGD Symbol;Acc:1310541]
ENSRNOG00000010646	-1.22	0.667332	5.72	5.67	6.98	5.72	0.39	7.67	6.19	6.94	6.94	0.38	-1.23	0.4	-3.1	ENSRNOG00000010646	Tmem229b	transmembrane protein 229B [Source:RGD Symbol;Acc:1562622]
ENSRNOG00000061433	1.25	0.712477	5.8	7.02	6.29	6.29	0.39	5.04	6.25	4.7	5.04	0.41	1.25	0.41	3.04	ENSRNOG00000061433	SNORD113	Small nucleolar RNA SNORD113/SNORD114 family [Source:RFAM;Acc:RF00181]
ENSRNOG00000015585	1.06	0.715713	8.44	7.79	8.46	8.44	0.3	7.17	8.22	7.38	7.38	0.37	1.06	0.35	3.08	ENSRNOG00000015585	Suv39h2	suppressor of variegation 3-9 homolog 2 (Drosophila) [Source:RGD Symbol;Acc:1306969]
ENSRNOG00000057042	1.04	0.715713	8.13	8.71	8.64	8.64	0.29	8.07	7.6	7.4	7.6	0.36	1.03	0.34	3.06	ENSRNOG00000057042	Pcca	propionyl-Coenzyme A carboxylase, alpha polypeptide [Source:MGI Symbol;Acc:MGI:97499]
ENSRNOG00000020903	-1.06	0.715713	6.46	8.29	7.3	7.3	0.35	8.36	7	9	8.36	0.34	-1.06	0.35	-3.04	ENSRNOG00000020903	Oraov1	oral cancer overexpressed 1 [Source:RGD Symbol;Acc:1304637]
ENSRNOG00000014890	-1.12	0.715713	8.01	6.47	6.78	6.78	0.37	8	6.45	7.9	7.9	0.36	-1.12	0.37	-3.02	ENSRNOG00000014890	Mrpl43	mitochondrial ribosomal protein L43 [Source:RGD Symbol;Acc:1307593]
ENSRNOG00000060473	-1.25	0.715713	3.28	5.38	4.45	4.45	0.39	3.23	5.78	5.7	5.7	0.42	-1.24	0.41	-3.01	ENSRNOG00000060473	SNORA20	Small nucleolar RNA SNORA20 [Source:RFAM;Acc:RF00401]
ENSRNOG00000003759	1.21	0.742824	7.43	7.01	6.69	7.01	0.36	5.8	7.09	5.58	5.8	0.42	1.2	0.4	3.04	ENSRNOG00000003759	Galc	galactosylceramidase [Source:RGD Symbol;Acc:1359384]
ENSRNOG00000034597	-0.6	0.742824	9.63	10.52	9.97	9.97	0.2	10.61	10.57	9.58	10.57	0.19	-0.6	0.2	-2.98	ENSRNOG00000034597	5S_rRNA	5S ribosomal RNA [Source:RFAM;Acc:RF00001]
ENSRNOG00000004050	-0.78	0.742824	8.98	8.49	9.29	8.98	0.27	9.81	8.51	9.76	9.76	0.24	-0.78	0.26	-2.96	ENSRNOG00000004050	Snrk	SNF related kinase [Source:RGD Symbol;Acc:69653]
ENSRNOG00000051922	1.22	0.793356	5.68	5.74	5.98	5.74	0.39	4.29	5.82	4.52	4.52	0.41	1.22	0.41	2.95	ENSRNOG00000051922	Samd9l	sterile alpha motif domain containing 9-like [Source:MGI Symbol;Acc:MGI:1343184]
ENSRNOG00000060290	-1.21	0.847021	2.81	2.95	3.95	2.95	0.39	2.78	4.81	4.16	4.16	0.41	-1.21	0.41	-2.94	ENSRNOG00000060290	SNORD87	Small nucleolar RNA SNORD87 [Source:RFAM;Acc:RF00439]
ENSRNOG00000006244	1.03	0.85848	8.08	8.43	8.16	8.16	0.31	6.13	8.36	7.13	7.13	0.37	1.03	0.35	2.91	ENSRNOG00000006244	Lztfl1	leucine zipper transcription factor-like 1 [Source:RGD Symbol;Acc:1306628]
ENSRNOG00000018532	1.21	0.891934	4.45	5.47	5.13	5.13	0.39	3.79	4.7	3.92	3.92	0.41	1.2	0.41	2.92	ENSRNOG00000018532	Pcgf5	polycomb group ring finger 5 [Source:RGD Symbol;Acc:1583513]
ENSRNOG00000001309	1.11	0.896684	7.58	7.33	7.49	7.49	0.34	6.34	7.35	6.38	6.38	0.41	1.11	0.38	2.89	ENSRNOG00000001309	Camkk2	calcium/calmodulin-dependent protein kinase kinase 2, beta [Source:RGD Symbol;Acc:620092]
ENSRNOG00000012297	-1.05	0.897579	7.01	8.67	6.61	7.01	0.36	8.06	7.02	8.23	8.06	0.35	-1.05	0.36	-2.91	ENSRNOG00000012297	March8	membrane-associated ring finger (C3HC4) 8, E3 ubiquitin protein ligase [Source:RGD Symbol;Acc:1309339]
ENSRNOG00000016670	0.93	0.916114	8.95	9.26	8.2	8.95	0.28	8.02	7.48	8.2	8.02	0.35	0.93	0.32	2.88	ENSRNOG00000016670	Pip4k2a	phosphatidylinositol-5-phosphate 4-kinase, type II, alpha [Source:RGD Symbol;Acc:621708]
ENSRNOG00000004291	0.29	0.922751	11.88	11.98	12.01	11.98	0.08	11.67	11.69	11.87	11.69	0.12	0.29	0.1	2.78	ENSRNOG00000004291	Cltc	clathrin, heavy chain (Hc) [Source:RGD Symbol;Acc:2364]
ENSRNOG00000010891	1.12	0.93802	7.65	6.57	7.33	7.33	0.34	6.09	7.25	6.21	6.21	0.41	1.12	0.39	2.9	ENSRNOG00000010891	Lrrcc1	leucine rich repeat and coiled-coil centrosomal protein 1 [Source:RGD Symbol;Acc:628722]
ENSRNOG00000012798	1.12	0.93802	6.92	7.3	7.19	7.19	0.35	6.01	6.4	6.07	6.07	0.41	1.12	0.39	2.87	ENSRNOG00000012798	Tubgcp4	tubulin, gamma complex associated protein 4 [Source:RGD Symbol;Acc:1306924]
ENSRNOG00000061862	0.97	0.93802	8.5	7.63	8.62	8.5	0.3	7.53	8.35	6.93	7.53	0.37	0.98	0.34	2.86	ENSRNOG00000061862	Zbtb10	zinc finger and BTB domain containing 10 [Source:RGD Symbol;Acc:708377]
ENSRNOG00000014961	0.95	0.93802	9.11	8.4	8.7	8.7	0.29	7.2	8.81	7.75	7.75	0.36	0.95	0.33	2.85	ENSRNOG00000014961	Pdpn	podoplanin [Source:RGD Symbol;Acc:61819]
ENSRNOG00000053768	0.46	0.93802	11.06	11.22	11.25	11.22	0.12	10.51	10.87	10.76	10.76	0.18	0.46	0.16	2.97	ENSRNOG00000053768	AC105804.1
ENSRNOG00000052548	-1.12	0.93802	6.31	6.06	7.39	6.31	0.39	6.33	7.43	7.9	7.43	0.37	-1.12	0.39	-2.91	ENSRNOG00000052548	SNORA73	Small nucleolar RNA SNORA73 family [Source:RFAM;Acc:RF00045]
ENSRNOG00000056198	1.17	0.939608	3.8	5.15	4.96	4.96	0.39	3.28	3.79	3.79	3.79	0.41	1.17	0.41	2.84	ENSRNOG00000056198	U3	Small nucleolar RNA U3 [Source:RFAM;Acc:RF00012]
ENSRNOG00000012872	1.11	0.939608	7.24	6.87	7.26	7.24	0.35	4.18	7.38	6.13	6.13	0.41	1.11	0.39	2.85	ENSRNOG00000012872	RGD1311863	similar to RIKEN cDNA 2410127L17 [Source:RGD Symbol;Acc:1311863]
ENSRNOG00000014862	0.97	0.939608	8.44	9	8.57	8.57	0.3	7.31	7.92	7.6	7.6	0.36	0.97	0.34	2.85	ENSRNOG00000014862	Gabrg3	gamma-aminobutyric acid (GABA) A receptor, gamma 3 [Source:RGD Symbol;Acc:621735]
ENSRNOG00000006792	0.93	0.939608	9.1	8.37	8.9	8.9	0.28	7.93	9.1	7.97	7.97	0.35	0.94	0.33	2.88	ENSRNOG00000006792	Cep57	centrosomal protein 57 [Source:RGD Symbol;Acc:1309884]
ENSRNOG00000046858	-0.43	0.939608	10.86	10.85	10.9	10.86	0.14	11.29	11.48	11.18	11.29	0.15	-0.43	0.15	-2.89	ENSRNOG00000046858	MGC109340	similar to Microsomal signal peptidase 23 kDa subunit (SPase 22 kDa subunit) (SPC22/23) [Source:RGD Symbol;Acc:1563536]
ENSRNOG00000021986	-0.8	0.939608	8.72	8.81	8.69	8.72	0.29	9.68	9.11	9.52	9.52	0.26	-0.8	0.28	-2.87	ENSRNOG00000021986	AABR07015006.1
ENSRNOG00000038786	-1.17	0.939608	3.43	4.08	3.52	3.52	0.39	5.58	4.69	3.65	4.69	0.41	-1.17	0.41	-2.83	ENSRNOG00000038786	Rn60_13_0839.3
ENSRNOG00000002203	1.05	0.954069	8.05	6.65	7.75	7.75	0.33	6.7	7.43	6.53	6.7	0.39	1.05	0.37	2.82	ENSRNOG00000002203	Lin54	lin-54 DREAM MuvB core complex component [Source:RGD Symbol;Acc:1311361]
ENSRNOG00000003756	-1.15	0.969571	5.21	5.1	5.89	5.21	0.39	6.48	6.36	6.33	6.36	0.41	-1.16	0.41	-2.84	ENSRNOG00000003756	Lancl3	LanC lantibiotic synthetase component C-like 3 (bacterial) [Source:RGD Symbol;Acc:1563642]
ENSRNOG00000014125	1.13	0.972239	6.8	5.96	7.29	6.8	0.37	5.67	7.22	5.62	5.67	0.42	1.13	0.4	2.81	ENSRNOG00000014125	Evi2b	ecotropic viral integration site 2B [Source:RGD Symbol;Acc:6495961]
ENSRNOG00000060096	1.15	1	4.54	5.28	3.61	4.54	0.39	3.39	4.19	3.35	3.39	0.41	1.15	0.41	2.79	ENSRNOG00000060096	U6	U6 spliceosomal RNA [Source:RFAM;Acc:RF00026]
ENSRNOG00000030118	1.14	1	6.51	6.48	6.06	6.48	0.38	5.26	6.06	5.34	5.34	0.42	1.14	0.41	2.81	ENSRNOG00000030118	Msn	moesin [Source:RGD Symbol;Acc:621260]
ENSRNOG00000035534	1.12	1	4.9	8.59	6.86	6.86	0.36	5.74	7.39	5.28	5.74	0.42	1.11	0.4	2.78	ENSRNOG00000035534	Mir128-1	microRNA mir-128-1 [Source:RGD Symbol;Acc:2325574]
ENSRNOG00000052699	1.12	1	6.44	6.92	7.92	6.92	0.36	5.53	7.36	5.8	5.8	0.42	1.12	0.4	2.8	ENSRNOG00000052699	U4	U4 spliceosomal RNA [Source:RFAM;Acc:RF00015]
ENSRNOG00000027017	1.07	1	7.33	6.64	7.22	7.22	0.35	6.15	6.59	6.1	6.15	0.41	1.07	0.39	2.74	ENSRNOG00000027017	Rnasel	ribonuclease L (2',5'-oligoisoadenylate synthetase-dependent) [Source:RGD Symbol;Acc:727933]
ENSRNOG00000001687	1.05	1	7.91	7.4	7.5	7.5	0.34	5.59	6.45	7.33	6.45	0.4	1.05	0.38	2.75	ENSRNOG00000001687	Crybg3	beta-gamma crystallin domain containing 3 [Source:RGD Symbol;Acc:1305628]
ENSRNOG00000029416	1.03	1	7.02	8.45	7.64	7.64	0.33	6.16	7.36	6.61	6.61	0.4	1.03	0.37	2.76	ENSRNOG00000029416	Zfp952	zinc finger protein 952 [Source:RGD Symbol;Acc:2322464]
ENSRNOG00000049873	1.01	1	7.37	5.56	6.59	6.59	0.38	5.08	7.35	5.58	5.58	0.42	1.02	0.41	2.51	ENSRNOG00000049873	Ap1s3	adaptor-related protein complex 1, sigma 3 subunit [Source:RGD Symbol;Acc:1311772]
ENSRNOG00000011071	1	1	7.03	6.3	7.07	7.03	0.36	6.03	6.88	5.98	6.03	0.41	1	0.39	2.53	ENSRNOG00000011071	Nt5e	5' nucleotidase, ecto [Source:RGD Symbol;Acc:61956]
ENSRNOG00000040242	0.99	1	6.58	7.59	6.81	6.81	0.37	7.2	5.82	5.16	5.82	0.42	0.99	0.4	2.46	ENSRNOG00000040242	Epm2a	epilepsy, progressive myoclonus type 2A [Source:RGD Symbol;Acc:71047]
ENSRNOG00000005984	0.98	1	6.35	6.49	6.48	6.48	0.38	5.5	5.93	5.4	5.5	0.42	0.98	0.41	2.4	ENSRNOG00000005984	Etv6	ets variant 6 [Source:RGD Symbol;Acc:1559537]
ENSRNOG00000011154	0.98	1	5.19	6.84	6.23	6.23	0.39	5.13	5.9	5.25	5.25	0.42	0.98	0.41	2.38	ENSRNOG00000011154	Adgrf5	adhesion G protein-coupled receptor F5 [Source:RGD Symbol;Acc:621679]
ENSRNOG00000017298	0.97	1	7.74	7.89	7.6	7.74	0.33	6.76	7.23	6.77	6.77	0.39	0.97	0.37	2.63	ENSRNOG00000017298	Cutc	cutC copper transporter [Source:RGD Symbol;Acc:1304966]
ENSRNOG00000008851	0.96	1	8.37	8.05	7.3	8.05	0.32	7.09	7.57	6.6	7.09	0.38	0.96	0.36	2.7	ENSRNOG00000008851	Slc35b4	solute carrier family 35 (UDP-xylose/UDP-N-acetylglucosamine transporter), member B4 [Source:RGD Symbol;Acc:1308985]
ENSRNOG00000024454	0.96	1	8.18	8.1	7.48	8.1	0.32	7.75	7.14	6.83	7.14	0.37	0.95	0.35	2.69	ENSRNOG00000024454	Ccdc149	coiled-coil domain containing 149 [Source:RGD Symbol;Acc:1582968]
ENSRNOG00000010196	0.95	1	5.98	6.32	6.69	6.32	0.39	5.37	6.24	5.34	5.37	0.42	0.94	0.41	2.3	ENSRNOG00000010196	Glb1	galactosidase, beta 1 [Source:RGD Symbol;Acc:1597145]
ENSRNOG00000042747	0.95	1	6.17	4.76	4.38	4.76	0.39	3.81	5.58	3.59	3.81	0.41	0.95	0.41	2.3	ENSRNOG00000042747	Fam72a	family with sequence similarity 72, member A [Source:RGD Symbol;Acc:1598023]
ENSRNOG00000022166	0.94	1	7.01	7.25	7.03	7.03	0.36	7.11	6.09	4.94	6.09	0.41	0.95	0.39	2.4	ENSRNOG00000022166	Ammecr1	Alport syndrome, mental retardation, midface hypoplasia and elliptocytosis chromosomal region gene 1 [Source:RGD Symbol;Acc:1561004]
ENSRNOG00000014212	0.93	1	8.13	6.61	6.53	6.61	0.38	5.68	6.48	5.6	5.68	0.42	0.94	0.4	2.31	ENSRNOG00000014212	LOC102553119	protein N-lysine methyltransferase METTL21A-like [Source:RGD Symbol;Acc:7651604]
ENSRNOG00000007325	0.93	1	7.91	7.18	7.81	7.81	0.33	6.86	7.17	6.88	6.88	0.38	0.93	0.36	2.54	ENSRNOG00000007325	Usp28	ubiquitin specific peptidase 28 [Source:RGD Symbol;Acc:1311555]
ENSRNOG00000000244	0.92	1	7.17	7.51	7.46	7.46	0.34	6.54	7.26	6.06	6.54	0.4	0.92	0.38	2.42	ENSRNOG00000000244	Coil	coilin [Source:RGD Symbol;Acc:62031]
ENSRNOG00000009412	0.92	1	8.01	6.44	8	8	0.32	7.08	6.97	7.81	7.08	0.38	0.92	0.36	2.58	ENSRNOG00000009412	Lrch1	leucine-rich repeats and calponin homology (CH) domain containing 1 [Source:RGD Symbol;Acc:1595678]
ENSRNOG00000002986	0.91	1	7.52	6.48	7.5	7.5	0.34	6.59	7.55	6.45	6.59	0.4	0.91	0.38	2.41	ENSRNOG00000002986	Efhc2	EF-hand domain (C-terminal) containing 2 [Source:RGD Symbol;Acc:1563388]
ENSRNOG00000052117	0.91	1	6.61	7.5	7.09	7.09	0.35	6.18	7.14	5.57	6.18	0.41	0.92	0.39	2.33	ENSRNOG00000052117	U1	U1 spliceosomal RNA [Source:RFAM;Acc:RF00003]
ENSRNOG00000004232	0.91	1	8.09	8.4	8.28	8.28	0.31	7.37	8.13	6.68	7.37	0.37	0.91	0.35	2.6	ENSRNOG00000004232	G2e3	G2/M-phase specific E3 ubiquitin protein ligase [Source:RGD Symbol;Acc:1310263]
ENSRNOG00000011521	0.91	1	8.78	7.68	8.11	8.11	0.32	7.2	7.11	7.56	7.2	0.37	0.92	0.35	2.59	ENSRNOG00000011521	Filip1	filamin A interacting protein 1 [Source:RGD Symbol;Acc:628597]
ENSRNOG00000002420	0.9	1	7.37	8.12	7.98	7.98	0.32	7.08	7.47	6.89	7.08	0.38	0.9	0.36	2.52	ENSRNOG00000002420	Zc3h7a	zinc finger CCCH type containing 7 A [Source:RGD Symbol;Acc:1311225]
ENSRNOG00000005515	0.9	1	6.78	6.79	5.97	6.78	0.37	6.4	5.88	5.76	5.88	0.41	0.9	0.4	2.24	ENSRNOG00000005515	Rhbdl3	rhomboid, veinlet-like 3 (Drosophila) [Source:RGD Symbol;Acc:1311901]
ENSRNOG00000005965	0.9	1	5.15	5.63	4.93	5.15	0.39	4.37	3.84	4.25	4.25	0.41	0.9	0.41	2.18	ENSRNOG00000005965	Irak4	interleukin-1 receptor-associated kinase 4 [Source:RGD Symbol;Acc:1305303]
ENSRNOG00000053462	0.9	1	6.36	8.38	5.93	6.36	0.38	5.41	6.01	5.46	5.46	0.42	0.9	0.41	2.21	ENSRNOG00000053462	SNORA14	Small nucleolar RNA SNORA14 [Source:RFAM;Acc:RF00397]
ENSRNOG00000017953	0.9	1	6.96	6.8	6.19	6.8	0.37	5.9	6.52	5.88	5.9	0.41	0.9	0.4	2.25	ENSRNOG00000017953	Gfod2	glucose-fructose oxidoreductase domain containing 2 [Source:RGD Symbol;Acc:1311198]
ENSRNOG00000023708	0.88	1	6.65	6.91	7.21	6.91	0.36	6.03	6.69	5.83	6.03	0.41	0.88	0.4	2.22	ENSRNOG00000023708	Tmem176a	transmembrane protein 176A [Source:RGD Symbol;Acc:1310725]
ENSRNOG00000059245	0.88	1	5.49	3.42	4.69	4.69	0.39	3.81	4.55	3.72	3.81	0.41	0.88	0.41	2.13	ENSRNOG00000059245	Rad51b	RAD51 homolog B [Source:MGI Symbol;Acc:MGI:1099436]
ENSRNOG00000004111	0.87	1	5.86	6.86	6.53	6.53	0.38	5.66	6.21	5.62	5.66	0.42	0.87	0.41	2.14	ENSRNOG00000004111	Soat1	sterol O-acyltransferase 1 [Source:RGD Symbol;Acc:621641]
ENSRNOG00000022393	0.87	1	6.48	5.66	6.66	6.48	0.38	5.61	6.45	5.41	5.61	0.42	0.87	0.41	2.14	ENSRNOG00000022393	RGD1564719	similar to RIKEN cDNA C230052I12 [Source:RGD Symbol;Acc:1564719]
ENSRNOG00000027259	0.87	1	7.79	7.84	7.93	7.84	0.33	7.21	6.97	6.85	6.97	0.38	0.87	0.36	2.39	ENSRNOG00000027259	Faxdc2	fatty acid hydroxylase domain containing 2 [Source:RGD Symbol;Acc:1586284]
ENSRNOG00000059894	0.87	1	7.32	6.37	7.09	7.09	0.35	6.17	6.5	6.22	6.22	0.41	0.87	0.39	2.22	ENSRNOG00000059894	Hmmr	hyaluronan mediated motility receptor (RHAMM) [Source:RGD Symbol;Acc:2805]
ENSRNOG00000013733	0.87	1	6.85	6.95	6.68	6.85	0.36	6.21	5.98	5.9	5.98	0.41	0.86	0.4	2.16	ENSRNOG00000013733	Ppp4r1	protein phosphatase 4, regulatory subunit 1 [Source:RGD Symbol;Acc:619798]
ENSRNOG00000008180	0.86	1	6.12	6.4	6.56	6.4	0.38	5.23	5.96	5.54	5.54	0.42	0.86	0.41	2.11	ENSRNOG00000008180	Lyn	LYN proto-oncogene, Src family tyrosine kinase [Source:RGD Symbol;Acc:621017]
ENSRNOG00000013314	0.86	1	7.78	8.39	8.17	8.17	0.31	7.31	7.81	7.26	7.31	0.37	0.86	0.35	2.46	ENSRNOG00000013314	Avl9	AVL9 homolog (S. cerevisiase) [Source:RGD Symbol;Acc:1564615]
ENSRNOG00000042372	0.86	1	5.15	5	4.21	5	0.39	4.14	4.64	4.05	4.14	0.41	0.86	0.41	2.08	ENSRNOG00000042372	B230307C23Rik	RIKEN cDNA B230307C23 gene [Source:MGI Symbol;Acc:MGI:3643396]
ENSRNOG00000004063	0.86	1	7.77	6.17	7.43	7.43	0.34	6.75	6.57	6.24	6.57	0.4	0.86	0.38	2.26	ENSRNOG00000004063	Sh3pxd2b	SH3 and PX domains 2B [Source:RGD Symbol;Acc:1309926]
ENSRNOG00000004118	0.86	1	8.19	7.8	7.28	7.8	0.33	6.87	7.15	6.94	6.94	0.38	0.87	0.36	2.38	ENSRNOG00000004118	Frmpd4	FERM and PDZ domain containing 4 [Source:RGD Symbol;Acc:1566031]
ENSRNOG00000049137	0.86	1	8.1	8.57	7.89	8.1	0.32	7.24	7.63	7.06	7.24	0.37	0.86	0.35	2.44	ENSRNOG00000049137	Zfp35	zinc finger protein 35 [Source:RGD Symbol;Acc:1312031]
ENSRNOG00000019744	0.85	1	6.73	5.16	6.81	6.73	0.37	6.38	5.88	5.5	5.88	0.41	0.86	0.4	2.13	ENSRNOG00000019744	Prr16	proline rich 16 [Source:RGD Symbol;Acc:1564528]
ENSRNOG00000023233	0.85	1	7.37	7.17	7.28	7.28	0.35	6.43	6.36	7.06	6.43	0.4	0.85	0.39	2.2	ENSRNOG00000023233	LOC100362658	zinc finger protein 658-like [Source:RGD Symbol;Acc:2324300]
ENSRNOG00000008091	0.85	1	5.51	7.26	6.09	6.09	0.39	5.84	5.24	4.77	5.24	0.42	0.85	0.41	2.05	ENSRNOG00000008091	Gins1	GINS complex subunit 1 (Psf1 homolog) [Source:RGD Symbol;Acc:1562246]
ENSRNOG00000015810	0.84	1	7.35	5.97	6.81	6.81	0.37	5.31	6.11	5.97	5.97	0.41	0.84	0.4	2.11	ENSRNOG00000015810	Trip13	thyroid hormone receptor interactor 13 [Source:RGD Symbol;Acc:1308516]
ENSRNOG00000016289	0.84	1	7.71	7.36	7.63	7.63	0.33	6.12	6.79	7.05	6.79	0.39	0.84	0.37	2.28	ENSRNOG00000016289	Bmpr1b	bone morphogenetic protein receptor, type IB [Source:RGD Symbol;Acc:1595863]
ENSRNOG00000018040	0.84	1	8.61	8.24	7.74	8.24	0.31	7.37	8.34	7.4	7.4	0.37	0.85	0.35	2.43	ENSRNOG00000018040	Gins4	GINS complex subunit 4 (Sld5 homolog) [Source:RGD Symbol;Acc:1307397]
ENSRNOG00000018936	0.84	1	8.85	6.64	8.11	8.11	0.32	7.27	8.2	7.11	7.27	0.37	0.85	0.35	2.4	ENSRNOG00000018936	LOC100360638	zinc finger protein 780B-like [Source:RGD Symbol;Acc:2321719]
ENSRNOG00000051756	0.84	1	7.87	7.85	7.97	7.87	0.32	7.03	7.62	6.13	7.03	0.38	0.84	0.36	2.34	ENSRNOG00000051756	Gm29106	predicted gene 29106 [Source:MGI Symbol;Acc:MGI:5579812]
ENSRNOG00000054725	0.84	1	8	7.38	7.96	7.96	0.32	6.48	7.12	8.21	7.12	0.38	0.84	0.36	2.36	ENSRNOG00000054725	Gtf3c4	general transcription factor IIIC, polypeptide 4 [Source:RGD Symbol;Acc:1592609]
ENSRNOG00000002159	0.83	1	6.79	6.71	6.34	6.71	0.37	5.81	5.88	6.45	5.88	0.41	0.82	0.4	2.04	ENSRNOG00000002159	Agpat9	1-acylglycerol-3-phosphate O-acyltransferase 9 [Source:RGD Symbol;Acc:1565703]
ENSRNOG00000003613	0.83	1	5.03	5.9	5.61	5.61	0.39	4.47	4.78	4.95	4.78	0.41	0.83	0.41	2.01	ENSRNOG00000003613	Mid1	midline 1 [Source:RGD Symbol;Acc:2640]
ENSRNOG00000004727	0.83	1	6.72	7.91	7.73	7.73	0.33	6.23	6.98	6.9	6.9	0.38	0.84	0.37	2.29	ENSRNOG00000004727	Nup37	nucleoporin 37 [Source:RGD Symbol;Acc:1307774]
ENSRNOG00000007127	0.83	1	6.57	6.9	7.19	6.9	0.36	5.6	6.76	6.07	6.07	0.41	0.83	0.4	2.09	ENSRNOG00000007127	Bbs5	Bardet-Biedl syndrome 5 [Source:RGD Symbol;Acc:1310718]
ENSRNOG00000013390	0.83	1	7.71	7.46	8.19	7.71	0.33	6.88	7.88	6.82	6.88	0.38	0.83	0.37	2.26	ENSRNOG00000013390	Kbtbd8	kelch repeat and BTB (POZ) domain containing 8 [Source:RGD Symbol;Acc:1563166]
ENSRNOG00000050497	0.83	1	5.09	6.13	4.19	5.09	0.39	4.26	5.06	4.2	4.26	0.41	0.83	0.41	2.01	ENSRNOG00000050497	AC119011.1	zinc finger protein 7 [Source:RefSeq peptide;Acc:NP_001136229]
ENSRNOG00000051383	0.83	1	6.94	5.91	6.97	6.94	0.36	6.57	6.11	5.82	6.11	0.41	0.83	0.4	2.09	ENSRNOG00000051383	Srsf12	serine/arginine-rich splicing factor 12 [Source:RGD Symbol;Acc:1561162]
ENSRNOG00000045649	0.82	1	8.68	8.38	8.05	8.38	0.31	7.39	7.91	7.56	7.56	0.37	0.82	0.34	2.37	ENSRNOG00000045649	Arrdc3	arrestin domain containing 3 [Source:RGD Symbol;Acc:1359478]
ENSRNOG00000004828	0.82	1	6.24	5.47	6.25	6.24	0.39	5.42	5.57	5.25	5.42	0.42	0.82	0.41	1.99	ENSRNOG00000004828	Acvr1c	activin A receptor, type IC [Source:RGD Symbol;Acc:621789]
ENSRNOG00000005243	0.82	1	6.63	6.65	6.4	6.63	0.37	5.81	5.86	5.63	5.81	0.42	0.82	0.4	2.02	ENSRNOG00000005243	Pop1	processing of precursor 1, ribonuclease P/MRP subunit (S. cerevisiae) [Source:RGD Symbol;Acc:1308609]
ENSRNOG00000013446	0.82	1	6.53	6.6	5.96	6.53	0.38	5.54	6.52	5.71	5.71	0.42	0.82	0.41	2.02	ENSRNOG00000013446	Nif3l1	NIF3 NGG1 interacting factor 3-like 1 (S. cerevisiae) [Source:RGD Symbol;Acc:1310329]
ENSRNOG00000020567	0.82	1	7.5	7.67	7.26	7.5	0.34	6.46	7.54	6.68	6.68	0.39	0.82	0.38	2.19	ENSRNOG00000020567	Fibp	fibroblast growth factor (acidic) intracellular binding protein [Source:RGD Symbol;Acc:628715]
ENSRNOG00000026913	0.82	1	7.95	7.78	7.68	7.78	0.33	6.96	7.8	6.66	6.96	0.38	0.82	0.36	2.26	ENSRNOG00000026913	Bbs10	Bardet-Biedl syndrome 10 [Source:RGD Symbol;Acc:1560748]
ENSRNOG00000048051	0.82	1	5.95	7.02	6.82	6.82	0.37	6	6.58	5.67	6	0.41	0.82	0.4	2.05	ENSRNOG00000048051	AABR07021054.1
ENSRNOG00000002653	0.82	1	8.05	7.41	7.93	7.93	0.32	7.11	7.44	6.85	7.11	0.38	0.82	0.36	2.29	ENSRNOG00000002653	Kcnk2	potassium channel, two pore domain subfamily K, member 2 [Source:RGD Symbol;Acc:621448]
ENSRNOG00000016462	0.81	1	8.5	7.82	8.7	8.5	0.3	6.56	8.7	7.69	7.69	0.36	0.81	0.34	2.38	ENSRNOG00000016462	Zfp87	zinc finger protein 87 [Source:RGD Symbol;Acc:1594190]
ENSRNOG00000029773	0.81	1	7.26	6.77	7.17	7.17	0.35	6.23	6.36	6.39	6.36	0.41	0.81	0.39	2.08	ENSRNOG00000029773	Atm	ATM serine/threonine kinase [Source:RGD Symbol;Acc:1593265]
ENSRNOG00000032703	0.81	1	7.28	7.5	7.27	7.28	0.35	6.47	7.12	5.87	6.47	0.4	0.81	0.38	2.12	ENSRNOG00000032703	Rasgrp3	RAS guanyl releasing protein 3 (calcium and DAG-regulated) [Source:RGD Symbol;Acc:1304612]
ENSRNOG00000033076	0.81	1	7.55	6.39	6.94	6.94	0.36	6.13	7.03	5.96	6.13	0.41	0.81	0.4	2.04	ENSRNOG00000033076	Thnsl1	threonine synthase-like 1 (S. cerevisiae) [Source:RGD Symbol;Acc:1564213]
ENSRNOG00000006779	0.8	1	7.66	7.06	7.65	7.65	0.33	6.77	7.42	6.85	6.85	0.39	0.81	0.37	2.19	ENSRNOG00000006779	Crot	carnitine O-octanoyltransferase [Source:RGD Symbol;Acc:70908]
ENSRNOG00000014691	0.8	1	9.38	9.55	8.76	9.38	0.25	9.13	8.5	8.58	8.58	0.32	0.8	0.3	2.7	ENSRNOG00000014691	Ric3	RIC3 acetylcholine receptor chaperone [Source:RGD Symbol;Acc:1588939]
ENSRNOG00000002882	0.8	1	7.02	8.11	7	7.02	0.36	6.22	6.1	6.28	6.22	0.41	0.81	0.39	2.05	ENSRNOG00000002882	Zcchc2	zinc finger, CCHC domain containing 2 [Source:RGD Symbol;Acc:1310626]
ENSRNOG00000010169	0.8	1	9.1	8.28	8.75	8.75	0.29	7.95	7.71	8.8	7.95	0.35	0.8	0.33	2.43	ENSRNOG00000010169	Atpaf1	ATP synthase mitochondrial F1 complex assembly factor 1 [Source:RGD Symbol;Acc:1305417]
ENSRNOG00000012440	0.8	1	8.81	8.43	8.25	8.43	0.3	8.12	7.63	7.63	7.63	0.36	0.79	0.34	2.31	ENSRNOG00000012440	Msra	methionine sulfoxide reductase A [Source:RGD Symbol;Acc:70979]
ENSRNOG00000022325	0.79	1	9.08	9.15	9.16	9.15	0.26	8.16	8.92	8.36	8.36	0.34	0.79	0.31	2.54	ENSRNOG00000022325	Smc2	structural maintenance of chromosomes 2 [Source:RGD Symbol;Acc:1305227]
ENSRNOG00000010728	0.79	1	8.78	7.41	8.57	8.57	0.3	7.78	8.61	7.31	7.78	0.36	0.79	0.34	2.35	ENSRNOG00000010728	Stradb	STE20-related kinase adaptor beta [Source:RGD Symbol;Acc:1559449]
ENSRNOG00000017426	0.79	1	7.8	7.22	7.72	7.72	0.33	6.66	6.93	7.77	6.93	0.38	0.79	0.37	2.16	ENSRNOG00000017426	Rragc	Ras-related GTP binding C [Source:RGD Symbol;Acc:1311760]
ENSRNOG00000010673	0.79	1	9.03	9.2	8.5	9.03	0.27	8.36	8.24	7.73	8.24	0.34	0.79	0.32	2.49	ENSRNOG00000010673	Eral1	Era-like 12S mitochondrial rRNA chaperone 1 [Source:RGD Symbol;Acc:1304714]
ENSRNOG00000001647	0.78	1	6.81	5.57	6.61	6.61	0.38	6.45	5.8	5.83	5.83	0.42	0.77	0.4	1.91	ENSRNOG00000001647	Ets2	v-ets avian erythroblastosis virus E26 oncogene homolog 2 [Source:RGD Symbol;Acc:1584977]
ENSRNOG00000001820	0.78	1	7.34	7.87	7.54	7.54	0.34	6.47	7.76	6.76	6.76	0.39	0.78	0.37	2.09	ENSRNOG00000001820	Med21	mediator complex subunit 21 [Source:RGD Symbol;Acc:1309836]
ENSRNOG00000007270	0.78	1	8.41	8.69	7.89	8.41	0.3	7.94	7.56	7.63	7.63	0.36	0.78	0.34	2.27	ENSRNOG00000007270	Il12rb2	interleukin 12 receptor, beta 2 [Source:RGD Symbol;Acc:620026]
ENSRNOG00000024136	0.78	1	7.7	7.37	7.61	7.61	0.33	6.83	7.98	6.55	6.83	0.39	0.77	0.37	2.09	ENSRNOG00000024136	Fam151b	family with sequence similarity 151, member B [Source:RGD Symbol;Acc:1561110]
ENSRNOG00000007038	0.78	1	8.2	8.12	7.99	8.12	0.32	6.71	8.15	7.34	7.34	0.37	0.78	0.35	2.21	ENSRNOG00000007038	Cntn5	contactin 5 [Source:RGD Symbol;Acc:621302]
ENSRNOG00000007748	0.78	1	7.89	7.43	8.16	7.89	0.32	7.11	7.79	6.58	7.11	0.38	0.78	0.36	2.17	ENSRNOG00000007748	Tex15	testis expressed 15 [Source:RGD Symbol;Acc:1311266]
ENSRNOG00000059389	0.78	1	6.68	8.01	5.88	6.68	0.37	5.94	5.9	5.47	5.9	0.41	0.79	0.4	1.96	ENSRNOG00000059389	SCARNA13	Small Cajal body specific RNA 13 [Source:RFAM;Acc:RF00231]
ENSRNOG00000001963	0.77	1	7.5	7.63	7.09	7.5	0.34	6.23	7.14	6.73	6.73	0.39	0.77	0.37	2.06	ENSRNOG00000001963	Mx2	myxovirus (influenza virus) resistance 2 [Source:RGD Symbol;Acc:628821]
ENSRNOG00000002826	0.77	1	8.4	8.64	8.61	8.61	0.29	7.83	7.84	8.4	7.84	0.36	0.76	0.34	2.28	ENSRNOG00000002826	Hsd17b7	hydroxysteroid (17-beta) dehydrogenase 7 [Source:RGD Symbol;Acc:2837]
ENSRNOG00000007850	0.77	1	5.74	5.58	5.65	5.65	0.39	4.78	5.69	4.88	4.88	0.41	0.77	0.41	1.86	ENSRNOG00000007850	Mok	MOK protein kinase [Source:RGD Symbol;Acc:1309274]
ENSRNOG00000009289	0.77	1	7.4	6.37	7.15	7.15	0.35	6.66	6.38	6.06	6.38	0.41	0.77	0.39	1.99	ENSRNOG00000009289	Galk2	galactokinase 2 [Source:RGD Symbol;Acc:1308691]
ENSRNOG00000009372	0.77	1	6.35	7.19	7.2	7.19	0.35	6.24	6.42	7.38	6.42	0.4	0.76	0.39	1.98	ENSRNOG00000009372	Tacr3	tachykinin receptor 3 [Source:RGD Symbol;Acc:3810]
ENSRNOG00000017346	0.77	1	7.62	7.06	7.96	7.62	0.33	6.83	7.59	6.85	6.85	0.39	0.77	0.37	2.08	ENSRNOG00000017346	Myt1	myelin transcription factor 1 [Source:RGD Symbol;Acc:1304899]
ENSRNOG00000021138	0.77	1	5.81	5.69	5.97	5.81	0.39	5.04	6.03	4.84	5.04	0.41	0.77	0.41	1.87	ENSRNOG00000021138	Cers2	ceramide synthase 2 [Source:RGD Symbol;Acc:1310059]
ENSRNOG00000026937	0.77	1	6.48	5.21	5.88	5.88	0.39	5.11	6.04	5	5.11	0.41	0.77	0.41	1.87	ENSRNOG00000026937	Arsk	arylsulfatase family, member K [Source:RGD Symbol;Acc:1310182]
ENSRNOG00000037356	0.77	1	8.3	9.16	9.07	9.07	0.27	7.95	8.85	8.3	8.3	0.34	0.77	0.31	2.46	ENSRNOG00000037356	Dph6	diphthamine biosynthesis 6 [Source:RGD Symbol;Acc:1310006]
ENSRNOG00000046318	0.77	1	6.45	6.2	6.57	6.45	0.38	5.68	6.55	5.33	5.68	0.42	0.77	0.41	1.9	ENSRNOG00000046318	LOC100910689	cytochrome c oxidase assembly protein COX11, mitochondrial-like [Source:RGD Symbol;Acc:6497536]
ENSRNOG00000050748	0.76	1	7.2	7.15	6.68	7.15	0.35	6.39	6.26	6.59	6.39	0.41	0.76	0.39	1.97	ENSRNOG00000050748	Dpp9	dipeptidyl peptidase 9 [Source:RGD Symbol;Acc:1588575]
ENSRNOG00000000312	0.76	1	8.63	7.99	8.6	8.6	0.3	7.84	8.31	7.62	7.84	0.36	0.76	0.34	2.26	ENSRNOG00000000312	Fig4	FIG4 phosphoinositide 5-phosphatase [Source:RGD Symbol;Acc:1311375]
ENSRNOG00000001453	0.76	1	9.14	8.68	8.41	8.68	0.29	8.64	7.92	7.39	7.92	0.36	0.76	0.33	2.28	ENSRNOG00000001453	Baz1b	bromodomain adjacent to zinc finger domain, 1B [Source:RGD Symbol;Acc:1597089]
ENSRNOG00000002180	0.76	1	8.07	7.92	7.95	7.95	0.32	7.64	7.09	7.19	7.19	0.37	0.76	0.36	2.13	ENSRNOG00000002180	Tbc1d1	TBC1 (tre-2/USP6, BUB2, cdc16) domain family, member 1 [Source:RGD Symbol;Acc:1304562]
ENSRNOG00000006976	0.76	1	7.23	7.68	8.01	7.68	0.33	6.81	7.57	6.92	6.92	0.38	0.76	0.37	2.08	ENSRNOG00000006976	Med6	mediator complex subunit 6 [Source:RGD Symbol;Acc:1310296]
ENSRNOG00000014075	0.76	1	6.82	6.63	6.51	6.63	0.37	5.88	5.85	5.87	5.87	0.41	0.76	0.4	1.88	ENSRNOG00000014075	Clybl	citrate lyase beta like [Source:RGD Symbol;Acc:1304615]
ENSRNOG00000049975	0.76	1	7.93	8.97	7.5	7.93	0.32	7.17	6.97	7.79	7.17	0.37	0.76	0.36	2.14	ENSRNOG00000049975	Zfp46	zinc finger protein 46 [Source:RGD Symbol;Acc:1310584]
ENSRNOG00000051563	0.76	1	5.65	6.12	5.75	5.75	0.39	4.99	5.91	4.14	4.99	0.41	0.76	0.41	1.83	ENSRNOG00000051563	Giot1	gonadotropin inducible ovarian transcription factor 1 [Source:EntrezGene;Acc:171090]
ENSRNOG00000051792	0.76	1	5.99	6.89	6.34	6.34	0.38	5.46	5.58	7	5.58	0.42	0.76	0.41	1.86	ENSRNOG00000051792	LOC689959	hypothetical protein LOC689959 [Source:RGD Symbol;Acc:1586341]
ENSRNOG00000001548	0.75	1	7.23	5.38	6.44	6.44	0.38	4.76	6.44	5.69	5.69	0.42	0.75	0.41	1.83	ENSRNOG00000001548	Nfe2l2	nuclear factor, erythroid 2-like 2 [Source:RGD Symbol;Acc:620360]
ENSRNOG00000002875	0.75	1	9.03	9.45	8.94	9.03	0.27	8.18	8.28	9.81	8.28	0.34	0.75	0.32	2.37	ENSRNOG00000002875	Klhl20	kelch-like family member 20 [Source:RGD Symbol;Acc:1309490]
ENSRNOG00000008725	0.75	1	8.81	8.18	8.9	8.81	0.28	9.15	8.06	7.59	8.06	0.35	0.75	0.33	2.31	ENSRNOG00000008725	Slc37a3	solute carrier family 37, member 3 [Source:RGD Symbol;Acc:1310346]
ENSRNOG00000011969	0.75	1	9.34	9.12	9.3	9.3	0.25	8.55	8.45	9.4	8.55	0.33	0.75	0.3	2.51	ENSRNOG00000011969	Dock9	dedicator of cytokinesis 9 [Source:RGD Symbol;Acc:629617]
ENSRNOG00000014186	0.75	1	5.81	5.98	5.96	5.96	0.39	6.14	5.16	5.21	5.21	0.42	0.75	0.41	1.82	ENSRNOG00000014186	RGD1310257	similar to RIKEN cDNA 6330408A02 gene [Source:RGD Symbol;Acc:1310257]
ENSRNOG00000047019	0.75	1	9.08	10.52	9.08	9.08	0.27	7.69	9.18	8.33	8.33	0.34	0.75	0.31	2.4	ENSRNOG00000047019	Bbip1	BBSome interacting protein 1 [Source:RGD Symbol;Acc:6498801]
ENSRNOG00000056643	0.75	1	8.78	8.71	8.8	8.78	0.29	8.09	8.03	8.02	8.03	0.35	0.75	0.33	2.29	ENSRNOG00000056643	Cdh8	cadherin 8 [Source:MGI Symbol;Acc:MGI:107434]
ENSRNOG00000010882	0.75	1	8.29	8.35	8.17	8.29	0.31	8	7.54	7.16	7.54	0.37	0.75	0.35	2.15	ENSRNOG00000010882	Sptlc1	serine palmitoyltransferase, long chain base subunit 1 [Source:RGD Symbol;Acc:1307140]
ENSRNOG00000004189	0.74	1	6.6	7.07	7.12	7.07	0.35	6.33	7.04	6.2	6.33	0.41	0.74	0.39	1.9	ENSRNOG00000004189	Helb	helicase (DNA) B [Source:RGD Symbol;Acc:1560103]
ENSRNOG00000005446	0.74	1	9.39	9.44	8.83	9.39	0.25	8.05	8.75	8.65	8.65	0.32	0.73	0.29	2.51	ENSRNOG00000005446	Gna11	guanine nucleotide binding protein, alpha 11 [Source:RGD Symbol;Acc:619749]
ENSRNOG00000011815	0.74	1	6.2	7.62	7.24	7.24	0.35	6.5	6.95	6.22	6.5	0.4	0.73	0.38	1.91	ENSRNOG00000011815	Sgk1	serum/glucocorticoid regulated kinase 1 [Source:RGD Symbol;Acc:3668]
ENSRNOG00000014602	0.74	1	6.87	7.87	7.4	7.4	0.34	6.66	7.48	6.37	6.66	0.4	0.74	0.38	1.96	ENSRNOG00000014602	Mtfmt	mitochondrial methionyl-tRNA formyltransferase [Source:RGD Symbol;Acc:1309462]
ENSRNOG00000024990	0.74	1	6.22	5.43	6.19	6.19	0.39	5.4	5.77	5.45	5.45	0.42	0.74	0.41	1.81	ENSRNOG00000024990	Ppp1r1c	protein phosphatase 1, regulatory (inhibitor) subunit 1C [Source:RGD Symbol;Acc:1562095]
ENSRNOG00000028581	0.74	1	6.24	6.26	6.09	6.24	0.39	5.5	6.03	5.2	5.5	0.42	0.74	0.41	1.81	ENSRNOG00000028581	Ccdc138	coiled-coil domain containing 138 [Source:RGD Symbol;Acc:1566050]
ENSRNOG00000029273	0.74	1	7.97	7.24	7.48	7.48	0.34	6.29	6.74	6.77	6.74	0.39	0.74	0.37	1.99	ENSRNOG00000029273	E2f3	E2F transcription factor 3 [Source:RGD Symbol;Acc:1561600]
ENSRNOG00000043410	0.74	1	4.84	5.63	4.96	4.96	0.39	3.95	4.22	5.81	4.22	0.41	0.74	0.41	1.8	ENSRNOG00000043410	LOC654482	hypothetical protein LOC654482 [Source:RGD Symbol;Acc:1591894]
ENSRNOG00000060100	0.74	1	6.85	5.75	6.84	6.84	0.36	3.98	6.1	6.69	6.1	0.41	0.74	0.4	1.85	ENSRNOG00000060100	Casc5	cancer susceptibility candidate 5 [Source:RGD Symbol;Acc:1307498]
ENSRNOG00000011271	0.74	1	7.14	7.42	6.86	7.14	0.35	5.93	6.91	6.4	6.4	0.41	0.74	0.39	1.91	ENSRNOG00000011271	Mcc	mutated in colorectal cancers [Source:RGD Symbol;Acc:1561988]
ENSRNOG00000016935	0.74	1	7.11	7.92	7.81	7.81	0.33	6.74	7.24	7.07	7.07	0.38	0.74	0.36	2.06	ENSRNOG00000016935	Mapk1ip1	mitogen-activated protein kinase 1 interacting protein 1 [Source:RGD Symbol;Acc:1565431]
ENSRNOG00000030109	0.74	1	8.01	8.19	8.46	8.19	0.31	7.45	7.98	7.23	7.45	0.37	0.75	0.35	2.14	ENSRNOG00000030109	Kpna5	karyopherin alpha 5 (importin alpha 6) [Source:RGD Symbol;Acc:1561324]
ENSRNOG00000001101	0.73	1	7.79	7.86	8.01	7.86	0.32	8.25	7	7.13	7.13	0.37	0.73	0.36	2.04	ENSRNOG00000001101	Rnf216	ring finger protein 216 [Source:RGD Symbol;Acc:1565135]
ENSRNOG00000002358	0.73	1	7.65	8.53	7.91	7.91	0.32	7.02	7.18	8.58	7.18	0.37	0.73	0.36	2.05	ENSRNOG00000002358	Scpep1	serine carboxypeptidase 1 [Source:RGD Symbol;Acc:620067]
ENSRNOG00000002975	0.73	1	6.22	6.69	5.76	6.22	0.39	5.96	4.9	5.49	5.49	0.42	0.73	0.41	1.79	ENSRNOG00000002975	RGD1563606	similar to cysteine-rich protein 2 [Source:RGD Symbol;Acc:1563606]
ENSRNOG00000016105	0.73	1	8.13	7.57	8.09	8.09	0.32	7.73	7.27	7.36	7.36	0.37	0.73	0.35	2.06	ENSRNOG00000016105	Xrcc5	X-ray repair complementing defective repair in Chinese hamster cells 5 [Source:RGD Symbol;Acc:3976]
ENSRNOG00000032183	0.73	1	7.51	7.79	8.12	7.79	0.33	7.06	7.7	7.04	7.06	0.38	0.73	0.36	2.02	ENSRNOG00000032183	Scmh1	sex comb on midleg homolog 1 (Drosophila) [Source:RGD Symbol;Acc:1305788]
ENSRNOG00000053287	0.73	1	4.77	2.62	4.09	4.09	0.39	3.12	3.8	3.36	3.36	0.41	0.74	0.41	1.79	ENSRNOG00000053287	U6	U6 spliceosomal RNA [Source:RFAM;Acc:RF00026]
ENSRNOG00000004471	0.72	1	6.82	7.04	6.22	6.82	0.37	6.1	6.46	5.77	6.1	0.41	0.72	0.4	1.8	ENSRNOG00000004471	Polr3h	polymerase (RNA) III (DNA directed) polypeptide H [Source:RGD Symbol;Acc:1305889]
ENSRNOG00000009974	0.72	1	9.31	8.49	9.08	9.08	0.27	8.36	8.79	8.03	8.36	0.34	0.72	0.31	2.31	ENSRNOG00000009974	Coq3	coenzyme Q3 methyltransferase [Source:RGD Symbol;Acc:2380]
ENSRNOG00000047257	0.72	1	8.23	7.74	8.06	8.06	0.32	6.2	7.34	7.64	7.34	0.37	0.72	0.35	2.05	ENSRNOG00000047257	Tmem185b	transmembrane protein 185B [Source:RGD Symbol;Acc:1309602]
ENSRNOG00000054042	0.72	1	7.03	7.11	6.95	7.03	0.36	5.07	7.5	6.31	6.31	0.41	0.72	0.39	1.83	ENSRNOG00000054042	AABR07060118.1
ENSRNOG00000003881	0.72	1	7.29	7.24	7.9	7.29	0.35	6.57	8.26	6.55	6.57	0.4	0.72	0.38	1.88	ENSRNOG00000003881	Nit1	nitrilase 1 [Source:RGD Symbol;Acc:727821]
ENSRNOG00000017495	0.72	1	8.69	8.75	8.36	8.69	0.29	8.37	7.97	7.94	7.97	0.35	0.72	0.33	2.18	ENSRNOG00000017495	Klhdc3	kelch domain containing 3 [Source:RGD Symbol;Acc:1307105]
ENSRNOG00000020307	0.72	1	6.13	5.91	5.32	5.91	0.39	5.03	5.19	5.3	5.19	0.42	0.72	0.41	1.75	ENSRNOG00000020307	RGD1309139	similar to CG5435-PA [Source:RGD Symbol;Acc:1309139]
ENSRNOG00000036272	0.72	1	3.67	5.4	4.6	4.6	0.39	3.7	5.08	3.88	3.88	0.41	0.73	0.41	1.76	ENSRNOG00000036272	Mir490	microRNA 490 [Source:RGD Symbol;Acc:2325414]
ENSRNOG00000055365	0.72	1	7.83	7.03	7.84	7.83	0.33	7.11	7.68	6.57	7.11	0.38	0.72	0.36	2.01	ENSRNOG00000055365	Edem1	ER degradation enhancer, mannosidase alpha-like 1 [Source:EntrezGene;Acc:297504]
ENSRNOG00000052513	0.72	1	9.29	8.89	9.19	9.19	0.26	8.47	8.98	8.38	8.47	0.33	0.72	0.3	2.36	ENSRNOG00000052513	Wapal	wings apart-like homolog (Drosophila) [Source:MGI Symbol;Acc:MGI:2675859]
ENSRNOG00000010980	0.71	1	8.53	8.18	8.47	8.47	0.3	7.76	7.97	7.61	7.76	0.36	0.72	0.34	2.1	ENSRNOG00000010980	Proser1	proline and serine rich 1 [Source:RGD Symbol;Acc:1309403]
ENSRNOG00000025545	0.71	1	8.3	9.1	7.74	8.3	0.31	7.59	7.5	8.61	7.59	0.36	0.72	0.35	2.08	ENSRNOG00000025545	Tvp23a	trans-golgi network vesicle protein 23 homolog A (S. cerevisiae) [Source:RGD Symbol;Acc:1566405]
ENSRNOG00000002165	0.71	1	6.14	5.91	6.56	6.14	0.39	5.43	6.14	5.36	5.43	0.42	0.71	0.41	1.73	ENSRNOG00000002165	Fam175a	family with sequence similarity 175, member A [Source:RGD Symbol;Acc:1305287]
ENSRNOG00000009290	0.71	1	8.07	7.07	7.28	7.28	0.35	5.87	7.3	6.57	6.57	0.4	0.71	0.38	1.86	ENSRNOG00000009290	Nup35	nucleoporin 35 [Source:RGD Symbol;Acc:1303069]
ENSRNOG00000014429	0.71	1	7.6	7.72	7.55	7.6	0.33	6.89	7.11	6.77	6.89	0.38	0.7	0.37	1.9	ENSRNOG00000014429	Arfgap2	ADP-ribosylation factor GTPase activating protein 2 [Source:RGD Symbol;Acc:1306177]
ENSRNOG00000021203	0.71	1	6.36	6.08	6.63	6.36	0.38	5.65	6.64	5.63	5.65	0.42	0.71	0.41	1.74	ENSRNOG00000021203	Atl3	atlastin GTPase 3 [Source:RGD Symbol;Acc:1309871]
ENSRNOG00000024008	0.71	1	4.56	5.77	5.66	5.66	0.39	4.95	4.82	5.27	4.95	0.41	0.71	0.41	1.71	ENSRNOG00000024008	Cdc25c	cell division cycle 25C [Source:RGD Symbol;Acc:1311875]
ENSRNOG00000024798	0.71	1	4.85	5.99	6.58	5.99	0.39	5.15	5.92	5.28	5.28	0.42	0.71	0.41	1.72	ENSRNOG00000024798	Bora	bora, aurora kinase A activator [Source:RGD Symbol;Acc:1309522]
ENSRNOG00000037214	0.71	1	6.89	6.82	6.91	6.89	0.36	6.1	6.74	6.18	6.18	0.41	0.7	0.4	1.77	ENSRNOG00000037214	Sgk494	uncharacterized serine/threonine-protein kinase SgK494 [Source:RGD Symbol;Acc:1596488]
ENSRNOG00000039057	0.71	1	7.44	6.54	7.18	7.18	0.35	6.85	6.08	6.47	6.47	0.4	0.71	0.39	1.84	ENSRNOG00000039057	Klf8	Kruppel-like factor 8 [Source:RGD Symbol;Acc:1565831]
ENSRNOG00000047133	0.71	1	7.65	5.87	7.84	7.65	0.33	6.48	7.35	6.94	6.94	0.38	0.71	0.37	1.94	ENSRNOG00000047133	Jrkl	jerky-like [Source:RGD Symbol;Acc:1308986]
ENSRNOG00000061741	0.71	1	7.49	6.58	6.61	6.61	0.38	6.47	5.9	5.36	5.9	0.41	0.71	0.4	1.76	ENSRNOG00000061741	Gm9996	predicted gene 9996 [Source:MGI Symbol;Acc:MGI:3642549]
ENSRNOG00000000942	0.7	1	7.48	7.58	7.61	7.58	0.33	6.81	7.51	6.88	6.88	0.38	0.7	0.37	1.89	ENSRNOG00000000942	Pan3	PAN3 poly(A) specific ribonuclease subunit [Source:RGD Symbol;Acc:1590880]
ENSRNOG00000001889	0.7	1	7.16	6.77	7.25	7.16	0.35	6.33	6.96	6.46	6.46	0.4	0.7	0.39	1.8	ENSRNOG00000001889	Comt	catechol-O-methyltransferase [Source:RGD Symbol;Acc:2379]
ENSRNOG00000007576	0.7	1	6.97	7.38	7.4	7.38	0.34	6.29	7.09	6.68	6.68	0.39	0.7	0.38	1.85	ENSRNOG00000007576	Zfp597	zinc finger protein 597 [Source:RGD Symbol;Acc:628674]
ENSRNOG00000015180	0.7	1	6.92	6.97	6.42	6.92	0.36	6.22	6.31	5.81	6.22	0.41	0.69	0.4	1.76	ENSRNOG00000015180	Kdm8	lysine (K)-specific demethylase 8 [Source:RGD Symbol;Acc:1304823]
ENSRNOG00000017839	0.7	1	8.32	8.26	7.73	8.26	0.31	8.22	7.56	7.34	7.56	0.37	0.7	0.35	2.02	ENSRNOG00000017839	Ercc1	excision repair cross-complementation group 1 [Source:RGD Symbol;Acc:1306992]
ENSRNOG00000033729	0.7	1	7.73	7.96	7.69	7.73	0.33	7.02	7.39	7.03	7.03	0.38	0.7	0.36	1.94	ENSRNOG00000033729	Zfp719	zinc finger protein 719 [Source:RGD Symbol;Acc:2319483]
ENSRNOG00000051716	0.7	1	2.46	3.01	3.21	3.01	0.39	2.31	3.57	2.26	2.31	0.41	0.7	0.41	1.7	ENSRNOG00000051716	SNORA15	Small nucleolar RNA SNORA15 [Source:RFAM;Acc:RF00398]
ENSRNOG00000056868	0.7	1	7.1	4.5	6.78	6.78	0.37	4.48	6.12	6.08	6.08	0.41	0.7	0.4	1.75	ENSRNOG00000056868	U6	U6 spliceosomal RNA [Source:RFAM;Acc:RF00026]
ENSRNOG00000057457	0.7	1	4.87	4.13	5.32	4.87	0.39	3.98	5.2	4.17	4.17	0.41	0.71	0.41	1.71	ENSRNOG00000057457	U1	U1 spliceosomal RNA [Source:RFAM;Acc:RF00003]
ENSRNOG00000061533	0.7	1	6.15	5.92	6.09	6.09	0.39	4.83	5.98	5.39	5.39	0.42	0.7	0.41	1.7	ENSRNOG00000061533
ENSRNOG00000002368	0.7	1	8.07	7.54	7.93	7.93	0.32	7.12	7.23	7.82	7.23	0.37	0.7	0.36	1.97	ENSRNOG00000002368	Iars2	isoleucyl-tRNA synthetase 2, mitochondrial [Source:RGD Symbol;Acc:1311857]
ENSRNOG00000002912	0.7	1	8.17	8.07	8.11	8.11	0.32	7.33	8.1	7.41	7.41	0.37	0.71	0.35	2.01	ENSRNOG00000002912	Parn	poly(A)-specific ribonuclease [Source:RGD Symbol;Acc:1565449]
ENSRNOG00000007202	0.7	1	8.7	8.19	9.13	8.7	0.29	6.74	8	8.61	8	0.35	0.7	0.33	2.11	ENSRNOG00000007202	Sema3d	sema domain, immunoglobulin domain (Ig), short basic domain, secreted, (semaphorin) 3D [Source:RGD Symbol;Acc:727939]
ENSRNOG00000000786	0.69	1	8.05	8.24	8.04	8.05	0.32	7.11	8.2	7.36	7.36	0.37	0.68	0.35	1.94	ENSRNOG00000000786	Rpp21	ribonuclease P/MRP 21 subunit [Source:RGD Symbol;Acc:1303090]
ENSRNOG00000002759	0.69	1	8.57	8.41	8.65	8.57	0.3	7.88	8.17	7.7	7.88	0.36	0.69	0.34	2.06	ENSRNOG00000002759	Lias	lipoic acid synthetase [Source:RGD Symbol;Acc:1307270]
ENSRNOG00000013967	0.69	1	6.15	5.63	6.16	6.15	0.39	5.19	6.07	5.46	5.46	0.42	0.69	0.41	1.67	ENSRNOG00000013967	Blnk	B-cell linker [Source:RGD Symbol;Acc:1561933]
ENSRNOG00000028430	0.69	1	7.19	6.31	6.97	6.97	0.36	5.61	6.9	6.28	6.28	0.41	0.69	0.39	1.76	ENSRNOG00000028430	LOC257650	hippyragranin [Source:RGD Symbol;Acc:727791]
ENSRNOG00000039455	0.69	1	6.98	8.58	8.77	8.58	0.3	7.6	8.54	7.89	7.89	0.36	0.69	0.34	2.04	ENSRNOG00000039455	Pcdhgb6	protocadherin gamma subfamily B, 6 [Source:RGD Symbol;Acc:1591730]
ENSRNOG00000056954	0.69	1	8	6.76	7.57	7.57	0.33	6.88	6.84	6.97	6.88	0.38	0.7	0.37	1.89	ENSRNOG00000056954	Inpp5k	inositol polyphosphate-5-phosphatase K [Source:RGD Symbol;Acc:1359130]
ENSRNOG00000021222	0.68	1	7.49	7.63	7.12	7.49	0.34	6.62	6.81	7.12	6.81	0.39	0.68	0.37	1.82	ENSRNOG00000021222	Vps16	vacuolar protein sorting 16 homolog (S. cerevisiae) [Source:RGD Symbol;Acc:1359414]
ENSRNOG00000028783	0.68	1	8.57	7.97	8.95	8.57	0.3	8.68	7.89	7.75	7.89	0.36	0.68	0.34	2.02	ENSRNOG00000028783	Wdr35	WD repeat domain 35 [Source:RGD Symbol;Acc:1564116]
ENSRNOG00000002896	0.68	1	9.03	7.74	8.61	8.61	0.29	7.85	7.93	8.79	7.93	0.36	0.68	0.33	2.03	ENSRNOG00000002896	Prdx6	peroxiredoxin 6 [Source:RGD Symbol;Acc:71005]
ENSRNOG00000014162	0.68	1	8.55	8.41	7.8	8.41	0.3	8.06	7.73	7.72	7.73	0.36	0.68	0.34	2	ENSRNOG00000014162	Plekhb2	pleckstrin homology domain containing, family B (evectins) member 2 [Source:RGD Symbol;Acc:1310954]
ENSRNOG00000017265	0.68	1	9.02	8.39	9.02	9.02	0.27	8.17	8.34	8.73	8.34	0.34	0.68	0.31	2.15	ENSRNOG00000017265	Tmem131	transmembrane protein 131 [Source:RGD Symbol;Acc:1309266]
ENSRNOG00000021866	0.68	1	9.67	8.07	9.58	9.58	0.23	8.61	9.97	8.9	8.9	0.3	0.67	0.28	2.43	ENSRNOG00000021866	Bola3	bolA family member 3 [Source:RGD Symbol;Acc:1305975]
ENSRNOG00000023923	0.68	1	7.48	8.09	7.8	7.8	0.33	7.01	7.4	7.12	7.12	0.37	0.68	0.36	1.89	ENSRNOG00000023923	Fastkd2	FAST kinase domains 2 [Source:RGD Symbol;Acc:1307883]
ENSRNOG00000042776	0.68	1	7.65	7.59	7.37	7.59	0.33	6.91	6.92	6.69	6.91	0.38	0.68	0.37	1.84	ENSRNOG00000042776	Lins	lines homolog (Drosophila) [Source:RGD Symbol;Acc:1308792]
ENSRNOG00000057740	0.68	1	6.72	5.28	6.09	6.09	0.39	5.41	6.12	5.22	5.41	0.42	0.68	0.41	1.66	ENSRNOG00000057740	Ccdc148	Ccdc148 protein; Protein Ccdc148 [Source:UniProtKB/TrEMBL;Acc:B2RZ45]
ENSRNOG00000007046	0.67	1	6.09	6.44	6.55	6.44	0.38	5.46	5.95	5.77	5.77	0.42	0.67	0.41	1.64	ENSRNOG00000007046	Cfap70	cilia and flagella associated protein 70 [Source:RGD Symbol;Acc:1307577]
ENSRNOG00000010812	0.67	1	8.39	7.92	8.06	8.06	0.32	7.15	7.39	8.51	7.39	0.37	0.67	0.35	1.9	ENSRNOG00000010812	Osbpl6	oxysterol binding protein-like 6 [Source:RGD Symbol;Acc:1308887]
ENSRNOG00000018760	0.67	1	7.69	8.06	8.09	8.06	0.32	6.68	7.39	7.68	7.39	0.37	0.67	0.35	1.91	ENSRNOG00000018760	Mpp7	membrane protein, palmitoylated 7 (MAGUK p55 subfamily member 7) [Source:RGD Symbol;Acc:1305675]
ENSRNOG00000007440	0.67	1	7.58	6.94	7.53	7.53	0.34	7.56	6.86	6.81	6.86	0.39	0.67	0.37	1.81	ENSRNOG00000007440	Dzank1	double zinc ribbon and ankyrin repeat domains 1 [Source:RGD Symbol;Acc:1311344]
ENSRNOG00000010381	0.67	1	5.83	7.57	6.17	6.17	0.39	5.06	5.86	5.5	5.5	0.42	0.67	0.41	1.63	ENSRNOG00000010381	Mknk1	MAP kinase-interacting serine/threonine kinase 1 [Source:RGD Symbol;Acc:1559603]
ENSRNOG00000010981	0.67	1	7.51	7.81	7.07	7.51	0.34	6.88	6.78	6.84	6.84	0.39	0.67	0.37	1.8	ENSRNOG00000010981	Gtf3c5	general transcription factor IIIC, polypeptide 5 [Source:RGD Symbol;Acc:1305173]
ENSRNOG00000012853	0.67	1	7.87	7.21	7.24	7.24	0.35	6.57	6.74	6.35	6.57	0.4	0.66	0.38	1.73	ENSRNOG00000012853	Tk2	thymidine kinase 2, mitochondrial [Source:RGD Symbol;Acc:1309279]
ENSRNOG00000015195	0.67	1	6.8	7.56	6.66	6.8	0.37	6.13	6.21	5.92	6.13	0.41	0.67	0.4	1.68	ENSRNOG00000015195	Hdhd3	haloacid dehalogenase-like hydrolase domain containing 3 [Source:RGD Symbol;Acc:1585262]
ENSRNOG00000017294	0.67	1	10.24	9.97	9.96	9.97	0.2	9.12	9.93	9.3	9.3	0.27	0.67	0.25	2.7	ENSRNOG00000017294	Zranb1	zinc finger, RAN-binding domain containing 1 [Source:RGD Symbol;Acc:2321751]
ENSRNOG00000025428	0.67	1	6.6	6.85	6.38	6.6	0.38	5.26	5.97	5.93	5.93	0.41	0.67	0.4	1.66	ENSRNOG00000025428	Rp2	retinitis pigmentosa 2 homolog (human) [Source:RGD Symbol;Acc:1565124]
ENSRNOG00000050006	0.67	1	4.77	5.61	5.87	5.61	0.39	4.88	5.22	4.94	4.94	0.41	0.68	0.41	1.64	ENSRNOG00000050006	Agtr2	angiotensin II receptor, type 2 [Source:RGD Symbol;Acc:2072]
ENSRNOG00000051227	0.67	1	2.03	3.01	3.11	3.01	0.39	2.08	2.42	2.34	2.34	0.41	0.67	0.41	1.63	ENSRNOG00000051227	Rn60_5_0819.1	Protein LOC100909412 [Source:UniProtKB/TrEMBL;Acc:A0A096MKC6]
ENSRNOG00000059843	0.67	1	5.68	4.94	5.5	5.5	0.39	5.26	4.83	4.82	4.83	0.41	0.66	0.41	1.61	ENSRNOG00000059843	AC139976.1	LRRGT00201; RCG65910 [Source:UniProtKB/TrEMBL;Acc:Q6QI08]
ENSRNOG00000060464	0.67	1	7.72	7.78	7.78	7.78	0.33	7.11	7.01	8.13	7.11	0.38	0.67	0.36	1.85	ENSRNOG00000060464	Plxna3	Plexin-A3 [Source:UniProtKB/Swiss-Prot;Acc:D3ZPX4]
ENSRNOG00000061782	0.67	1	9.41	9.66	9.42	9.42	0.24	8.93	8.68	8.75	8.75	0.31	0.67	0.29	2.31	ENSRNOG00000061782	Tspyl2	TSPY-like 2 [Source:RGD Symbol;Acc:1563283]
ENSRNOG00000012470	0.66	1	8.41	8.55	8.55	8.55	0.3	7.89	8.08	7.82	7.89	0.36	0.66	0.34	1.97	ENSRNOG00000012470	Zc3h12c	zinc finger CCCH type containing 12C [Source:RGD Symbol;Acc:1565078]
ENSRNOG00000009592	0.66	1	8.09	9.02	7.97	8.09	0.32	8.22	7.43	7.23	7.43	0.37	0.66	0.35	1.87	ENSRNOG00000009592	Cyb5r3	cytochrome b5 reductase 3 [Source:RGD Symbol;Acc:2502]
ENSRNOG00000009808	0.66	1	7.75	8.3	7.78	7.78	0.33	6.24	7.75	7.12	7.12	0.38	0.66	0.36	1.84	ENSRNOG00000009808	Ift80	intraflagellar transport 80 [Source:RGD Symbol;Acc:1312006]
ENSRNOG00000010608	0.66	1	6.65	7.15	7.11	7.11	0.35	5.48	6.46	6.45	6.45	0.4	0.66	0.39	1.71	ENSRNOG00000010608	Cep162	centrosomal protein 162 [Source:RGD Symbol;Acc:1307365]
ENSRNOG00000013312	0.66	1	5.95	5.43	5.84	5.84	0.39	4.75	5.52	5.18	5.18	0.42	0.66	0.41	1.6	ENSRNOG00000013312	Kcnt2	potassium channel, sodium-activated subfamily T, member 2 [Source:RGD Symbol;Acc:735074]
ENSRNOG00000016112	0.66	1	6	5.62	5.8	5.8	0.39	5.14	5.78	5.01	5.14	0.41	0.65	0.41	1.58	ENSRNOG00000016112	Cd274	CD274 molecule [Source:RGD Symbol;Acc:1566211]
ENSRNOG00000016973	0.66	1	7.72	7.69	7.36	7.69	0.33	7.03	6.68	7.32	7.03	0.38	0.66	0.36	1.82	ENSRNOG00000016973	RGD1307262	similar to 5730437N04Rik protein [Source:RGD Symbol;Acc:1307262]
ENSRNOG00000016987	0.66	1	5.55	5.37	5.22	5.37	0.39	4.81	4.71	4.47	4.71	0.41	0.66	0.41	1.6	ENSRNOG00000016987	Pstpip2	proline-serine-threonine phosphatase-interacting protein 2 [Source:RGD Symbol;Acc:1563090]
ENSRNOG00000020427	0.66	1	7.18	6.57	7.23	7.18	0.35	7.14	6.52	5.44	6.52	0.4	0.66	0.39	1.71	ENSRNOG00000020427	Mef2bnb	MEF2B neighbor [Source:RGD Symbol;Acc:1582941]
ENSRNOG00000023013	0.66	1	7.18	7.21	7.19	7.19	0.35	6.49	6.91	6.53	6.53	0.4	0.66	0.38	1.71	ENSRNOG00000023013	March3	membrane-associated ring finger (C3HC4) 3, E3 ubiquitin protein ligase [Source:RGD Symbol;Acc:1359308]
ENSRNOG00000028629	0.66	1	8.86	8.76	8.12	8.76	0.29	8.4	7.81	8.1	8.1	0.35	0.66	0.33	2	ENSRNOG00000028629	Akt1	v-akt murine thymoma viral oncogene homolog 1 [Source:RGD Symbol;Acc:2081]
ENSRNOG00000031346	0.66	1	8.36	7.68	7.54	7.68	0.33	6.17	7.31	7.02	7.02	0.38	0.66	0.36	1.81	ENSRNOG00000031346	Ift22	intraflagellar transport 22 [Source:RGD Symbol;Acc:1305370]
ENSRNOG00000033697	0.66	1	4.58	5.16	4.95	4.95	0.39	4.6	4.29	3.98	4.29	0.41	0.67	0.41	1.62	ENSRNOG00000033697	Casp4	caspase 4, apoptosis-related cysteine peptidase [Source:RGD Symbol;Acc:621757]
ENSRNOG00000047884	0.66	1	7.17	7.18	7.23	7.18	0.35	6.01	6.52	7.27	6.52	0.4	0.65	0.39	1.7	ENSRNOG00000047884	AABR07001923.1	Uncharacterized protein [Source:UniProtKB/TrEMBL;Acc:M0RAW9]
ENSRNOG00000058276	0.66	1	8.25	8.43	7.84	8.25	0.31	7.77	7.59	7.43	7.59	0.36	0.66	0.35	1.9	ENSRNOG00000058276	AABR07043200.1	Protein LOC100363633 [Source:UniProtKB/TrEMBL;Acc:F1LZJ7]
ENSRNOG00000017556	0.66	1	7.84	7.35	7.2	7.35	0.34	6.69	7.04	6.48	6.69	0.39	0.67	0.38	1.76	ENSRNOG00000017556	Chrm4	cholinergic receptor, muscarinic 4 [Source:RGD Symbol;Acc:2344]
ENSRNOG00000000170	0.65	1	8.79	8.94	8.97	8.94	0.28	8.28	9.08	8.29	8.29	0.34	0.65	0.32	2.06	ENSRNOG00000000170	Slc30a4	solute carrier family 30 (zinc transporter), member 4 [Source:RGD Symbol;Acc:619750]
ENSRNOG00000009886	0.65	1	6.78	6.14	6.4	6.4	0.38	5.15	5.9	5.75	5.75	0.42	0.65	0.41	1.58	ENSRNOG00000009886	Fkbp14	FK506 binding protein 14 [Source:RGD Symbol;Acc:1311705]
ENSRNOG00000010523	0.65	1	9.21	8.79	9.14	9.14	0.26	8.35	9.54	8.49	8.49	0.33	0.65	0.31	2.12	ENSRNOG00000010523	Naa20	N(alpha)-acetyltransferase 20, NatB catalytic subunit [Source:RGD Symbol;Acc:1307713]
ENSRNOG00000012828	0.65	1	9.95	9.53	9.94	9.94	0.21	9.22	9.74	9.29	9.29	0.27	0.65	0.25	2.62	ENSRNOG00000012828	Emg1	EMG1 N1-specific pseudouridine methyltransferase [Source:RGD Symbol;Acc:1307665]
ENSRNOG00000013346	0.65	1	5.82	5.02	6.01	5.82	0.39	5.17	5.72	5.1	5.17	0.41	0.65	0.41	1.57	ENSRNOG00000013346	Asb14	ankyrin repeat and SOCS box-containing 14 [Source:RGD Symbol;Acc:1596812]
ENSRNOG00000015117	0.65	1	5.81	6.73	6.11	6.11	0.39	5.46	6.34	5.46	5.46	0.42	0.65	0.41	1.57	ENSRNOG00000015117	Lrrc39	leucine rich repeat containing 39 [Source:RGD Symbol;Acc:1585106]
ENSRNOG00000015121	0.65	1	6.81	7.82	7.71	7.71	0.33	7.06	7.33	6.97	7.06	0.38	0.65	0.36	1.79	ENSRNOG00000015121	N4bp1	Nedd4 binding protein 1 [Source:RGD Symbol;Acc:1305179]
ENSRNOG00000016262	0.65	1	5.74	6.46	6.2	6.2	0.39	5.73	5.55	5.42	5.55	0.42	0.65	0.41	1.57	ENSRNOG00000016262	Dnase2b	deoxyribonuclease II beta [Source:RGD Symbol;Acc:70901]
ENSRNOG00000026907	0.65	1	6.87	6.42	6.79	6.79	0.37	5.8	6.17	6.14	6.14	0.41	0.65	0.4	1.63	ENSRNOG00000026907	Zbtb37	zinc finger and BTB domain containing 37 [Source:RGD Symbol;Acc:1308731]
ENSRNOG00000029572	0.65	1	7.47	7.46	7.12	7.46	0.34	6.72	6.81	7.23	6.81	0.39	0.65	0.37	1.74	ENSRNOG00000029572	Apeh	acylaminoacyl-peptide hydrolase [Source:RGD Symbol;Acc:2125]
ENSRNOG00000053680	0.65	1	9.46	9.44	9.21	9.44	0.24	8.79	9.07	8.43	8.79	0.31	0.65	0.29	2.26	ENSRNOG00000053680	Kansl1	KAT8 regulatory NSL complex subunit 1 [Source:MGI Symbol;Acc:MGI:1923969]
ENSRNOG00000054015	0.65	1	3.17	4.66	2.72	3.17	0.39	3.18	2.52	2.15	2.52	0.41	0.65	0.41	1.57	ENSRNOG00000054015	U6	U6 spliceosomal RNA [Source:RFAM;Acc:RF00026]
ENSRNOG00000002361	0.65	1	7.31	7.08	7.75	7.31	0.35	6.03	7.31	6.66	6.66	0.4	0.65	0.38	1.7	ENSRNOG00000002361	Prkg2	protein kinase, cGMP-dependent, type II [Source:RGD Symbol;Acc:3401]
ENSRNOG00000004823	0.65	1	7.82	8.23	8.19	8.19	0.31	7.16	7.54	8.14	7.54	0.37	0.65	0.35	1.86	ENSRNOG00000004823	Dock4	dedicator of cytokinesis 4 [Source:RGD Symbol;Acc:1561724]
ENSRNOG00000008987	0.65	1	7.91	8.03	8.39	8.03	0.32	7.08	8.36	7.38	7.38	0.37	0.65	0.35	1.84	ENSRNOG00000008987	Rnf139	ring finger protein 139 [Source:RGD Symbol;Acc:1306670]
ENSRNOG00000009103	0.65	1	6.27	6.34	5.69	6.27	0.39	5.33	5.62	5.87	5.62	0.42	0.64	0.41	1.56	ENSRNOG00000009103	Chrac1	chromatin accessibility complex 1 [Source:RGD Symbol;Acc:1309321]
ENSRNOG00000020480	0.64	1	8.82	8.83	8.63	8.82	0.28	8.03	8.18	8.97	8.18	0.35	0.65	0.32	2	ENSRNOG00000020480	Fads1	fatty acid desaturase 1 [Source:RGD Symbol;Acc:621678]
ENSRNOG00000030273	0.64	1	8.06	9.62	8.67	8.67	0.29	7.18	8.9	8.03	8.03	0.35	0.64	0.33	1.93	ENSRNOG00000030273	Zfp563	zinc finger protein 563 [Source:RGD Symbol;Acc:1308729]
ENSRNOG00000035543	0.64	1	6	5.72	5.95	5.95	0.39	4.85	5.8	5.31	5.31	0.42	0.63	0.41	1.53	ENSRNOG00000035543	Mir331	microRNA 331 [Source:RGD Symbol;Acc:2325619]
ENSRNOG00000014420	0.64	1	6.38	6.21	5.43	6.21	0.39	5.57	5.5	5.95	5.57	0.42	0.64	0.41	1.55	ENSRNOG00000014420	Rap2b	RAP2B, member of RAS oncogene family [Source:RGD Symbol;Acc:620591]
ENSRNOG00000018928	0.64	1	5.95	5.93	5.82	5.93	0.39	5.15	5.29	5.68	5.29	0.42	0.64	0.41	1.55	ENSRNOG00000018928	LOC100360638	zinc finger protein 780B-like [Source:RGD Symbol;Acc:2321719]
ENSRNOG00000019175	0.64	1	7.51	7.21	7.42	7.42	0.34	6.78	7.2	6.77	6.78	0.39	0.64	0.37	1.71	ENSRNOG00000019175	Ercc6l2	excision repair cross-complementation group 6-like 2 [Source:RGD Symbol;Acc:1561537]
ENSRNOG00000022094	0.64	1	4.14	4.6	4.39	4.39	0.39	3.75	4.02	3.59	3.75	0.41	0.64	0.41	1.56	ENSRNOG00000022094	Lacc1	laccase (multicopper oxidoreductase) domain containing 1 [Source:RGD Symbol;Acc:1310185]
ENSRNOG00000013452	0.64	1	9.68	9.52	9.21	9.52	0.24	8.65	9.46	8.88	8.88	0.3	0.63	0.28	2.27	ENSRNOG00000013452	Rcn1	reticulocalbin 1, EF-hand calcium binding domain [Source:RGD Symbol;Acc:1311292]
ENSRNOG00000017197	0.64	1	8.4	8.29	8.03	8.29	0.31	7.63	7.65	7.98	7.65	0.36	0.65	0.35	1.87	ENSRNOG00000017197	Pdgfb	platelet-derived growth factor beta polypeptide [Source:RGD Symbol;Acc:3283]
ENSRNOG00000010964	0.63	1	9.19	9.32	9.22	9.22	0.26	8.57	8.59	8.62	8.59	0.32	0.64	0.3	2.13	ENSRNOG00000010964	Akap13	A kinase (PRKA) anchor protein 13 [Source:RGD Symbol;Acc:727893]
ENSRNOG00000002810	0.63	1	6.38	6.07	6.35	6.35	0.38	5.62	6.18	5.72	5.72	0.42	0.63	0.41	1.54	ENSRNOG00000002810	Gfpt2	glutamine-fructose-6-phosphate transaminase 2 [Source:RGD Symbol;Acc:1303097]
ENSRNOG00000004172	0.63	1	7.86	7.81	7.72	7.81	0.33	7.18	7.83	7.11	7.18	0.37	0.63	0.36	1.75	ENSRNOG00000004172	Pdk2	pyruvate dehydrogenase kinase, isozyme 2 [Source:RGD Symbol;Acc:69428]
ENSRNOG00000007349	0.63	1	7.99	7.57	7.96	7.96	0.32	7.6	7.33	7.27	7.33	0.37	0.63	0.35	1.77	ENSRNOG00000007349	Ascc2	activating signal cointegrator 1 complex subunit 2 [Source:RGD Symbol;Acc:1561422]
ENSRNOG00000007879	0.63	1	6.6	5.88	6.27	6.27	0.39	5.03	5.64	6.11	5.64	0.42	0.63	0.41	1.54	ENSRNOG00000007879	Stk26	serine/threonine protein kinase 26 [Source:RGD Symbol;Acc:1563568]
ENSRNOG00000020189	0.63	1	7.41	7.42	6.92	7.41	0.34	6.78	6.82	6.27	6.78	0.39	0.64	0.37	1.7	ENSRNOG00000020189	Tinf2	TERF1 (TRF1)-interacting nuclear factor 2 [Source:RGD Symbol;Acc:1359192]
ENSRNOG00000020703	0.63	1	6.87	6.74	6.06	6.74	0.37	6.11	6.16	6.09	6.11	0.41	0.63	0.4	1.57	ENSRNOG00000020703	Sipa1l3	signal-induced proliferation-associated 1 like 3 [Source:RGD Symbol;Acc:1311432]
ENSRNOG00000022395	0.63	1	6.75	6.15	6.7	6.7	0.37	5.92	6.45	6.07	6.07	0.41	0.63	0.4	1.58	ENSRNOG00000022395	Tnrc6c	trinucleotide repeat containing 6C [Source:RGD Symbol;Acc:1310027]
ENSRNOG00000026180	0.63	1	6.12	6.81	6.55	6.55	0.38	5.65	6.88	5.92	5.92	0.41	0.64	0.41	1.57	ENSRNOG00000026180	Letm2	leucine zipper-EF-hand containing transmembrane protein 2 [Source:RGD Symbol;Acc:1311220]
ENSRNOG00000030753	0.63	1	3.96	3.86	3.5	3.86	0.39	3.23	3.61	3.15	3.23	0.41	0.63	0.41	1.52	ENSRNOG00000030753	Olr1144	olfactory receptor 1144 [Source:RGD Symbol;Acc:1333665]
ENSRNOG00000031459	0.63	1	7.82	7.8	7.52	7.8	0.33	6.48	7.57	7.17	7.17	0.37	0.63	0.36	1.76	ENSRNOG00000031459	LOC102553002	zinc finger protein 8-like [Source:RGD Symbol;Acc:7606541]
ENSRNOG00000043185	0.63	1	7.34	6.95	7.62	7.34	0.34	6.71	6.74	6.65	6.71	0.39	0.63	0.38	1.66	ENSRNOG00000043185	Cntnap5c	contactin associated protein-like 5C [Source:RGD Symbol;Acc:1566343]
ENSRNOG00000057605	0.63	1	6.99	6.43	6.67	6.67	0.37	6.04	6.58	6.01	6.04	0.41	0.63	0.4	1.56	ENSRNOG00000057605	SNORA70	Small nucleolar RNA SNORA70 [Source:RFAM;Acc:RF00156]
ENSRNOG00000057622	0.63	1	6.92	6.73	7.08	6.92	0.36	5.38	6.29	7.54	6.29	0.41	0.63	0.39	1.6	ENSRNOG00000057622	Rbm41	RNA binding motif protein 41 [Source:RGD Symbol;Acc:1590579]
ENSRNOG00000060773	0.63	1	7.55	6.14	7.45	7.45	0.34	6.29	6.82	7.22	6.82	0.39	0.63	0.37	1.7	ENSRNOG00000060773	Sertad4	SERTA domain containing 4 [Source:MGI Symbol;Acc:MGI:2443496]
ENSRNOG00000060912	0.63	1	7.36	7.94	7.2	7.36	0.34	6.73	6.72	6.84	6.73	0.39	0.63	0.38	1.68	ENSRNOG00000060912	Qars	glutaminyl-tRNA synthetase [Source:RGD Symbol;Acc:1359448]
ENSRNOG00000042753	0.63	1	9.43	8.61	9.2	9.2	0.26	8.57	9.08	8.54	8.57	0.33	0.63	0.3	2.09	ENSRNOG00000042753	Fgf13	fibroblast growth factor 13 [Source:RGD Symbol;Acc:620164]
ENSRNOG00000023935	0.62	1	9.96	10.54	9.37	9.96	0.2	8.83	9.34	9.48	9.34	0.27	0.62	0.25	2.51	ENSRNOG00000023935	Nrsn2	neurensin 2 [Source:RGD Symbol;Acc:1586322]
ENSRNOG00000007178	0.62	1	7.39	7.38	7.58	7.39	0.34	6.64	6.77	7.15	6.77	0.39	0.62	0.38	1.65	ENSRNOG00000007178	Cd8a	CD8a molecule [Source:RGD Symbol;Acc:2316]
ENSRNOG00000010566	0.62	1	7.29	7.32	7.06	7.29	0.35	6.67	7.01	6.26	6.67	0.39	0.63	0.38	1.66	ENSRNOG00000010566	Cep44	centrosomal protein 44 [Source:RGD Symbol;Acc:1308517]
ENSRNOG00000011058	0.62	1	7.41	7	7.29	7.29	0.35	6.61	6.82	6.67	6.67	0.39	0.62	0.38	1.63	ENSRNOG00000011058	Utrn	utrophin [Source:RGD Symbol;Acc:3947]
ENSRNOG00000013876	0.62	1	8.09	9.01	7.6	8.09	0.32	8.01	7.47	7.38	7.47	0.37	0.62	0.35	1.77	ENSRNOG00000013876	Mipep	mitochondrial intermediate peptidase [Source:RGD Symbol;Acc:621680]
ENSRNOG00000015237	0.62	1	6.57	6.37	6.58	6.57	0.38	5.65	6.01	5.95	5.95	0.41	0.62	0.41	1.53	ENSRNOG00000015237	Gle1	GLE1 RNA export mediator [Source:RGD Symbol;Acc:1307329]
ENSRNOG00000025160	0.62	1	6	5.45	6.07	6	0.39	5.38	5.78	5.16	5.38	0.42	0.62	0.41	1.5	ENSRNOG00000025160	Tmem56	transmembrane protein 56 [Source:RGD Symbol;Acc:1563041]
ENSRNOG00000038225	0.62	1	5.74	6.37	6.14	6.14	0.39	4.75	6.73	5.52	5.52	0.42	0.63	0.41	1.53	ENSRNOG00000038225	Fbxo15	F-box protein 15 [Source:RGD Symbol;Acc:1310628]
ENSRNOG00000006975	0.62	1	8.58	6.45	8.2	8.2	0.31	7.56	8.59	7.58	7.58	0.37	0.62	0.35	1.79	ENSRNOG00000006975	Wasl	Wiskott-Aldrich syndrome-like [Source:RGD Symbol;Acc:735144]
ENSRNOG00000010482	0.62	1	9.41	10.07	9.75	9.75	0.22	9.12	9.44	9.13	9.13	0.29	0.61	0.26	2.34	ENSRNOG00000010482	Impa1	Inositol (myo)-1(or 4)-monophosphatase 1 [Source:RGD Symbol;Acc:69254]
ENSRNOG00000018132	0.62	1	7.77	7.93	7.85	7.85	0.32	6.98	7.28	7.23	7.23	0.37	0.62	0.36	1.73	ENSRNOG00000018132	Hmgxb3	HMG box domain containing 3 [Source:MGI Symbol;Acc:MGI:2441817]
ENSRNOG00000005437	0.61	1	9.99	7.99	9.31	9.31	0.25	8.7	9.19	8.36	8.7	0.32	0.61	0.29	2.1	ENSRNOG00000005437	Hrsp12	heat-responsive protein 12 [Source:RGD Symbol;Acc:70940]
ENSRNOG00000002468	0.61	1	8	7.67	7.99	7.99	0.32	7.77	7.02	7.38	7.38	0.37	0.61	0.35	1.73	ENSRNOG00000002468	Tnr	tenascin R [Source:RGD Symbol;Acc:3886]
ENSRNOG00000002907	0.61	1	4.79	4.92	5.01	4.92	0.39	4.17	4.4	4.31	4.31	0.41	0.61	0.41	1.47	ENSRNOG00000002907	Plekha6	pleckstrin homology domain containing, family A member 6 [Source:RGD Symbol;Acc:1564395]
ENSRNOG00000004660	0.61	1	4.88	3.96	4.65	4.65	0.39	4.04	4.39	3.59	4.04	0.41	0.61	0.41	1.49	ENSRNOG00000004660	Fzd6	frizzled class receptor 6 [Source:RGD Symbol;Acc:628816]
ENSRNOG00000004951	0.61	1	6.12	5.21	6.29	6.12	0.39	5.51	6.04	5.41	5.51	0.42	0.61	0.41	1.47	ENSRNOG00000004951	Kif16b	kinesin family member 16B [Source:RGD Symbol;Acc:1310146]
ENSRNOG00000005856	0.61	1	7.62	6.62	6.61	6.62	0.37	4.7	6.01	6.2	6.01	0.41	0.62	0.4	1.53	ENSRNOG00000005856	Slc30a6	solute carrier family 30 (zinc transporter), member 6 [Source:RGD Symbol;Acc:1309250]
ENSRNOG00000007607	0.61	1	6.87	7.2	6.87	6.87	0.36	6.26	6.26	6.8	6.26	0.41	0.62	0.4	1.55	ENSRNOG00000007607	Nr4a1	nuclear receptor subfamily 4, group A, member 1 [Source:RGD Symbol;Acc:620029]
ENSRNOG00000007881	0.61	1	7.69	7.24	7.08	7.24	0.35	6.63	7.39	6.63	6.63	0.4	0.61	0.38	1.6	ENSRNOG00000007881	Mtmr14	myotubularin related protein 14 [Source:RGD Symbol;Acc:1304842]
ENSRNOG00000008124	0.61	1	5.92	6.2	6.3	6.2	0.39	5.53	6.31	5.59	5.59	0.42	0.61	0.41	1.48	ENSRNOG00000008124	Ints8	integrator complex subunit 8 [Source:RGD Symbol;Acc:1310592]
ENSRNOG00000009075	0.61	1	5.92	6.54	6.71	6.54	0.38	5.93	6.09	5.75	5.93	0.41	0.61	0.41	1.51	ENSRNOG00000009075	Trim13	tripartite motif-containing 13 [Source:RGD Symbol;Acc:1307609]
ENSRNOG00000015075	0.61	1	7.36	8.09	6.97	7.36	0.34	6.09	6.94	6.75	6.75	0.39	0.6	0.38	1.6	ENSRNOG00000015075	Stc1	stanniocalcin 1 [Source:RGD Symbol;Acc:621776]
ENSRNOG00000036964	0.61	1	8.55	8.36	8.56	8.55	0.3	7.94	7.85	8.77	7.94	0.36	0.61	0.34	1.83	ENSRNOG00000036964	Ralgapa2	Ral GTPase activating protein, alpha subunit 2 (catalytic) [Source:RGD Symbol;Acc:1308023]
ENSRNOG00000057159	0.61	1	8.24	7.55	8.31	8.24	0.31	7.92	7.63	7.49	7.63	0.36	0.61	0.35	1.75	ENSRNOG00000057159	AABR07009106.2
ENSRNOG00000008086	0.61	1	8.14	8.12	7.28	8.12	0.32	7.51	7.59	7.43	7.51	0.37	0.61	0.35	1.75	ENSRNOG00000008086	Dpf3	D4, zinc and double PHD fingers, family 3 [Source:RGD Symbol;Acc:1309052]
ENSRNOG00000009856	0.61	1	6.59	6.72	6.44	6.59	0.38	5.81	6.54	5.98	5.98	0.41	0.62	0.4	1.52	ENSRNOG00000009856	Sypl1	synaptophysin-like 1 [Source:RGD Symbol;Acc:1359569]
ENSRNOG00000016189	0.61	1	7.14	5.61	7.69	7.14	0.35	6.53	6.76	5.66	6.53	0.4	0.61	0.39	1.57	ENSRNOG00000016189	Frmd5	FERM domain containing 5 [Source:RGD Symbol;Acc:1561554]
ENSRNOG00000016519	0.61	1	6.26	6.56	6.58	6.56	0.38	5.7	6.12	5.95	5.95	0.41	0.6	0.41	1.49	ENSRNOG00000016519	Kdm1b	lysine (K)-specific demethylase 1B [Source:RGD Symbol;Acc:1310701]
ENSRNOG00000016536	0.61	1	8.54	9.93	9.24	9.24	0.26	8.41	8.88	8.63	8.63	0.32	0.61	0.3	2.06	ENSRNOG00000016536	Pdik1l	PDLIM1 interacting kinase 1 like [Source:RGD Symbol;Acc:1307476]
ENSRNOG00000020683	0.61	1	9.62	9.72	9.58	9.62	0.23	9.12	9	9.01	9.01	0.3	0.6	0.27	2.23	ENSRNOG00000020683	Hnrnpul1	heterogeneous nuclear ribonucleoprotein U-like 1 [Source:RGD Symbol;Acc:1307456]
ENSRNOG00000045920	0.61	1	10.01	8.4	9.49	9.49	0.24	8.88	8.85	9.35	8.88	0.3	0.61	0.28	2.19	ENSRNOG00000045920	Mcu	mitochondrial calcium uniporter [Source:RGD Symbol;Acc:1589771]
ENSRNOG00000000531	0.6	1	7.93	7.11	7.53	7.53	0.34	8.69	6.93	6.73	6.93	0.38	0.6	0.37	1.64	ENSRNOG00000000531	Ccdc167	coiled-coil domain containing 167 [Source:RGD Symbol;Acc:1588733]
ENSRNOG00000000886	0.6	1	5.24	3.89	5.74	5.24	0.39	4.64	4.28	5.05	4.64	0.41	0.59	0.41	1.44	ENSRNOG00000000886	Caln1	calneuron 1 [Source:RGD Symbol;Acc:1305843]
ENSRNOG00000004556	0.6	1	7.73	7.23	7.04	7.23	0.35	6.63	7.01	6.22	6.63	0.4	0.59	0.38	1.56	ENSRNOG00000004556	Dcaf5	DDB1 and CUL4 associated factor 5 [Source:RGD Symbol;Acc:1306535]
ENSRNOG00000005348	0.6	1	8.68	7.94	8.4	8.4	0.3	7.8	7.71	8.77	7.8	0.36	0.6	0.34	1.76	ENSRNOG00000005348	Pamr1	peptidase domain containing associated with muscle regeneration 1 [Source:RGD Symbol;Acc:1308745]
ENSRNOG00000019184	0.6	1	7.91	8.64	9.02	8.64	0.29	8.04	7.76	8.06	8.04	0.35	0.6	0.33	1.82	ENSRNOG00000019184	Npr3	natriuretic peptide receptor 3 [Source:RGD Symbol;Acc:3196]
ENSRNOG00000001171	0.6	1	8.35	7.63	8.17	8.17	0.31	7.34	8.14	7.57	7.57	0.37	0.6	0.35	1.73	ENSRNOG00000001171	Coq5	coenzyme Q5 homolog, methyltransferase (S. cerevisiae) [Source:RGD Symbol;Acc:1310857]
ENSRNOG00000004378	0.6	1	7.52	7.45	7.72	7.52	0.34	6.65	6.92	7.45	6.92	0.38	0.6	0.37	1.63	ENSRNOG00000004378	Abca5	ATP-binding cassette, subfamily A (ABC1), member 5 [Source:RGD Symbol;Acc:628661]
ENSRNOG00000005932	0.6	1	8.48	8.53	8.63	8.53	0.3	7.88	8.21	7.93	7.93	0.36	0.6	0.34	1.8	ENSRNOG00000005932	Megf9	multiple EGF-like-domains 9 [Source:RGD Symbol;Acc:1308330]
ENSRNOG00000008298	0.6	1	8.72	8.9	8.81	8.81	0.28	8.21	8.73	8.11	8.21	0.34	0.61	0.32	1.88	ENSRNOG00000008298	Dock7	dedicator of cytokinesis 7 [Source:RGD Symbol;Acc:1309790]
ENSRNOG00000008354	0.6	1	7.35	8.41	7.79	7.79	0.33	6.91	7.64	7.19	7.19	0.37	0.6	0.36	1.67	ENSRNOG00000008354	Slc9a8	solute carrier family 9, subfamily A (NHE8, cation proton antiporter 8), member 8 [Source:RGD Symbol;Acc:1308193]
ENSRNOG00000008834	0.6	1	6.14	6	6.24	6.14	0.39	5.74	5.51	5.54	5.54	0.42	0.59	0.41	1.44	ENSRNOG00000008834	Dach1	dachshund family transcription factor 1 [Source:RGD Symbol;Acc:1592073]
ENSRNOG00000010397	0.6	1	5.58	4.91	5.55	5.55	0.39	4.91	5.57	4.95	4.95	0.41	0.6	0.41	1.44	ENSRNOG00000010397	Agbl3	ATP/GTP binding protein-like 3 [Source:RGD Symbol;Acc:1561995]
ENSRNOG00000011311	0.6	1	8.3	7.9	8.28	8.28	0.31	7.68	7.8	7.3	7.68	0.36	0.6	0.34	1.74	ENSRNOG00000011311	Papss1	3'-phosphoadenosine 5'-phosphosulfate synthase 1 [Source:RGD Symbol;Acc:1308081]
ENSRNOG00000012343	0.6	1	8.45	8.99	8.67	8.67	0.29	8.22	8.07	7.8	8.07	0.35	0.6	0.33	1.81	ENSRNOG00000012343	Pdp2	pyruvate dehyrogenase phosphatase catalytic subunit 2 [Source:RGD Symbol;Acc:628812]
ENSRNOG00000013744	0.6	1	7.32	8.18	7.96	7.96	0.32	7.01	8.15	7.36	7.36	0.37	0.59	0.35	1.67	ENSRNOG00000013744	Akip1	A kinase (PRKA) interacting protein 1 [Source:RGD Symbol;Acc:1306959]
ENSRNOG00000014323	0.6	1	10.27	10.29	10.18	10.27	0.18	9.67	9.87	8.58	9.67	0.25	0.6	0.22	2.69	ENSRNOG00000014323	Extl2	exostosin-like glycosyltransferase 2 [Source:RGD Symbol;Acc:1307684]
ENSRNOG00000015898	0.6	1	8.38	8.08	8.33	8.33	0.31	8.42	7.73	7.17	7.73	0.36	0.6	0.34	1.76	ENSRNOG00000015898	Fer	fer (fps/fes related) tyrosine kinase [Source:RGD Symbol;Acc:1306273]
ENSRNOG00000018576	0.6	1	7.9	7.89	7.72	7.89	0.32	7.27	7.29	7.69	7.29	0.37	0.61	0.36	1.7	ENSRNOG00000018576	Rcan3	RCAN family member 3 [Source:RGD Symbol;Acc:1311826]
ENSRNOG00000026023	0.6	1	4.18	4.31	4.58	4.31	0.39	3.68	4.72	3.71	3.71	0.41	0.6	0.41	1.46	ENSRNOG00000026023	Taf4b	TAF4b RNA polymerase II, TATA box binding protein (TBP)-associated factor, 105kDa [Source:RGD Symbol;Acc:1562997]
ENSRNOG00000026379	0.6	1	8.77	8.12	9.33	8.77	0.29	8.17	8.8	7.9	8.17	0.35	0.6	0.32	1.84	ENSRNOG00000026379	AABR07041963.1
ENSRNOG00000028699	0.6	1	6.58	6.46	6.19	6.46	0.38	5.38	5.92	5.86	5.86	0.42	0.6	0.41	1.47	ENSRNOG00000028699	Sco1	SCO1 cytochrome c oxidase assembly protein [Source:RGD Symbol;Acc:1559538]
ENSRNOG00000030812	0.6	1	3.2	3.96	3.8	3.8	0.39	3.43	3.2	3.16	3.2	0.41	0.6	0.41	1.44	ENSRNOG00000030812	LOC100361105	Igh protein-like [Source:RGD Symbol;Acc:2320755]
ENSRNOG00000032769	0.6	1	4.73	4.55	3.7	4.55	0.39	3.95	3.95	4.42	3.95	0.41	0.6	0.41	1.45	ENSRNOG00000032769	LOC100911119	eukaryotic translation initiation factor 1-like [Source:RGD Symbol;Acc:6495147]
ENSRNOG00000033099	0.6	1	7.93	6.59	7.6	7.6	0.33	6.98	7	7.17	7	0.38	0.61	0.37	1.66	ENSRNOG00000033099	Dcc	DCC netrin 1 receptor [Source:RGD Symbol;Acc:2492]
ENSRNOG00000045622	0.6	1	6.27	6.85	6.25	6.27	0.39	5.23	6.01	5.67	5.67	0.42	0.6	0.41	1.46	ENSRNOG00000045622	Spaca5	sperm acrosome associated 5 [Source:RGD Symbol;Acc:1584964]
ENSRNOG00000050169	0.6	1	7.53	7.88	7.83	7.83	0.33	7.02	7.72	7.23	7.23	0.37	0.6	0.36	1.68	ENSRNOG00000050169	Pet100	PET100 homolog (S. cerevisiae) [Source:RGD Symbol;Acc:1585222]
ENSRNOG00000054493	0.6	1	9.02	9.33	7.1	9.02	0.27	8.42	8.71	8	8.42	0.33	0.6	0.31	1.94	ENSRNOG00000054493	RNaseP_nuc	Nuclear RNase P [Source:RFAM;Acc:RF00009]
ENSRNOG00000054508	0.6	1	6.27	6.88	6.92	6.88	0.36	6.85	6.28	6.16	6.28	0.41	0.61	0.4	1.53	ENSRNOG00000054508	Foxp2	Forkhead box protein P2 [Source:UniProtKB/Swiss-Prot;Acc:P0CF24]
ENSRNOG00000013937	0.59	1	9.78	9.4	9.71	9.71	0.22	9.49	9.02	9.12	9.12	0.29	0.58	0.26	2.21	ENSRNOG00000013937	Ankrd34c	ankyrin repeat domain 34C [Source:RGD Symbol;Acc:1305403]
ENSRNOG00000027707	0.59	1	7.97	7.25	7.9	7.9	0.32	6.91	7.31	7.59	7.31	0.37	0.58	0.36	1.63	ENSRNOG00000027707	Exd2	exonuclease 3'-5' domain containing 2 [Source:RGD Symbol;Acc:1311087]
ENSRNOG00000029995	0.59	1	8.37	8.21	8.23	8.23	0.31	7.64	8.36	7.51	7.64	0.36	0.59	0.35	1.7	ENSRNOG00000029995	Herpud2	HERPUD family member 2 [Source:RGD Symbol;Acc:1307343]
ENSRNOG00000008278	0.59	1	7.97	8.38	7.88	7.97	0.32	6.94	7.41	7.38	7.38	0.37	0.59	0.35	1.68	ENSRNOG00000008278	Nfrkb	nuclear factor related to kappa B binding protein [Source:RGD Symbol;Acc:1310558]
ENSRNOG00000010461	0.59	1	8.02	7.83	7.96	7.96	0.32	7.15	7.81	7.37	7.37	0.37	0.59	0.35	1.68	ENSRNOG00000010461	Gpx8	glutathione peroxidase 8 [Source:RGD Symbol;Acc:1307506]
ENSRNOG00000011778	0.59	1	8.17	8.23	7.42	8.17	0.31	7.7	7.58	7.57	7.58	0.36	0.59	0.35	1.69	ENSRNOG00000011778	Blvra	biliverdin reductase A [Source:RGD Symbol;Acc:620721]
ENSRNOG00000012168	0.59	1	5.87	6.35	6.18	6.18	0.39	5.59	6.13	5.15	5.59	0.42	0.6	0.41	1.45	ENSRNOG00000012168	Fbxl3-ps1	F-box and leucine-rich repeat protein 3, pseudogene 1 [Source:RGD Symbol;Acc:1305555]
ENSRNOG00000015503	0.59	1	7.48	7.3	6.83	7.3	0.35	7.21	6.51	6.71	6.71	0.39	0.59	0.38	1.56	ENSRNOG00000015503	Otud7a	OTU deubiquitinase 7A [Source:RGD Symbol;Acc:1563721]
ENSRNOG00000016338	0.59	1	8.36	9.02	8.91	8.91	0.28	7.41	8.88	8.32	8.32	0.34	0.58	0.32	1.84	ENSRNOG00000016338	Fam92a1	family with sequence similarity 92, member A1 [Source:RGD Symbol;Acc:1310681]
ENSRNOG00000017291	0.59	1	8.6	7.91	8.35	8.35	0.31	7.3	7.76	9.17	7.76	0.36	0.59	0.34	1.73	ENSRNOG00000017291	Sord	sorbitol dehydrogenase [Source:RGD Symbol;Acc:3734]
ENSRNOG00000017416	0.59	1	7.76	7.07	7.33	7.33	0.34	6.62	7.36	6.74	6.74	0.39	0.6	0.38	1.58	ENSRNOG00000017416	Ppic	peptidylprolyl isomerase C [Source:RGD Symbol;Acc:1303221]
ENSRNOG00000017986	0.59	1	6.45	6.04	6.62	6.45	0.38	5.86	6.12	5.6	5.86	0.42	0.6	0.41	1.46	ENSRNOG00000017986	Zfp458	zinc finger protein 458 [Source:RGD Symbol;Acc:1559684]
ENSRNOG00000019933	0.59	1	7.08	6.93	7.2	7.08	0.35	6.43	6.64	6.49	6.49	0.4	0.59	0.39	1.53	ENSRNOG00000019933	Ubqln4	ubiquilin 4 [Source:RGD Symbol;Acc:1308273]
ENSRNOG00000019970	0.59	1	9.98	10.08	9.7	9.98	0.2	9.27	9.75	9.39	9.39	0.27	0.6	0.24	2.46	ENSRNOG00000019970	mrpl11	mitochondrial ribosomal protein L11 [Source:RGD Symbol;Acc:1359665]
ENSRNOG00000026378	0.59	1	5.01	3.53	4.33	4.33	0.39	3.17	3.74	5.03	3.74	0.41	0.59	0.41	1.42	ENSRNOG00000026378	LOC100911204	protein CASC5-like [Source:RGD Symbol;Acc:6494213]
ENSRNOG00000030554	0.59	1	5.65	4.55	5.25	5.25	0.39	4.66	5.16	4.55	4.66	0.41	0.6	0.41	1.45	ENSRNOG00000030554	Olr34	olfactory receptor 34 [Source:RGD Symbol;Acc:1333763]
ENSRNOG00000030818	0.59	1	8	8.01	7.87	8	0.32	7.41	7.36	8.1	7.41	0.37	0.58	0.35	1.66	ENSRNOG00000030818	RGD1561034	similar to hypothetical protein MGC34805 [Source:RGD Symbol;Acc:1561034]
ENSRNOG00000058626	0.59	1	6.1	6.64	6.8	6.64	0.37	5.91	6.05	6.37	6.05	0.41	0.59	0.4	1.47	ENSRNOG00000058626	Kcnh8	potassium channel, voltage gated eag related subfamily H, member 8 [Source:RGD Symbol;Acc:2549]
ENSRNOG00000001515	0.58	1	7.73	7.63	7.36	7.63	0.33	7.05	7.06	6.8	7.05	0.38	0.58	0.36	1.6	ENSRNOG00000001515	Zak	sterile alpha motif and leucine zipper containing kinase AZK [Source:RGD Symbol;Acc:1561394]
ENSRNOG00000013866	0.58	1	6.44	5.79	6.68	6.44	0.38	5.86	6.73	5.66	5.86	0.42	0.58	0.41	1.42	ENSRNOG00000013866	Usp49	ubiquitin specific peptidase 49 [Source:RGD Symbol;Acc:1310513]
ENSRNOG00000016121	0.58	1	8.03	8.96	8.5	8.5	0.3	7.92	8.4	7.86	7.92	0.36	0.58	0.34	1.73	ENSRNOG00000016121	Trip4	thyroid hormone receptor interactor 4 [Source:RGD Symbol;Acc:1306838]
ENSRNOG00000016381	0.58	1	8.57	7.05	8.25	8.25	0.31	7.1	7.67	8.07	7.67	0.36	0.58	0.35	1.69	ENSRNOG00000016381	Ust	uronyl-2-sulfotransferase [Source:RGD Symbol;Acc:1304743]
ENSRNOG00000018262	0.58	1	7.01	6.82	7.34	7.01	0.36	6.43	6.2	6.73	6.43	0.4	0.58	0.39	1.49	ENSRNOG00000018262	Ampd3	adenosine monophosphate deaminase 3 [Source:RGD Symbol;Acc:2111]
ENSRNOG00000022429	0.58	1	7.97	5.38	8.44	7.97	0.32	7.39	8.68	7.33	7.39	0.37	0.58	0.35	1.63	ENSRNOG00000022429	RGD1312005	similar to DD1 [Source:RGD Symbol;Acc:1312005]
ENSRNOG00000025317	0.58	1	9.02	9.33	9.38	9.33	0.25	8.65	8.75	9.42	8.75	0.31	0.58	0.29	2	ENSRNOG00000025317	Gpatch11	G patch domain containing 11 [Source:RGD Symbol;Acc:1311424]
ENSRNOG00000032659	0.58	1	7.37	7.66	7.41	7.41	0.34	7.29	6.83	6.61	6.83	0.39	0.59	0.37	1.57	ENSRNOG00000032659	Plcl1	phospholipase C-like 1 [Source:RGD Symbol;Acc:708420]
ENSRNOG00000037087	0.58	1	7.5	7.47	7.38	7.47	0.34	6.49	7.38	6.89	6.89	0.38	0.58	0.37	1.56	ENSRNOG00000037087	AC135400.1	Uncharacterized protein [Source:UniProtKB/TrEMBL;Acc:F1M7L3]
ENSRNOG00000050876	0.58	1	5.53	5.67	5.55	5.55	0.39	5.4	4.81	4.97	4.97	0.41	0.59	0.41	1.42	ENSRNOG00000050876	Olr542	olfactory receptor 542 [Source:RGD Symbol;Acc:1333836]
ENSRNOG00000057679	0.58	1	2.93	3.26	3.3	3.26	0.39	2.47	2.68	3.07	2.68	0.41	0.58	0.41	1.42	ENSRNOG00000057679	U6	U6 spliceosomal RNA [Source:RFAM;Acc:RF00026]
ENSRNOG00000058805	0.58	1	8.8	8.2	8.35	8.35	0.31	8.04	7.77	7.73	7.77	0.36	0.59	0.34	1.71	ENSRNOG00000058805	Aida	axin interactor, dorsalization associated [Source:RGD Symbol;Acc:1592746]
ENSRNOG00000000632	0.57	1	5.8	5.04	5.79	5.79	0.39	4.78	5.76	5.22	5.22	0.42	0.57	0.41	1.39	ENSRNOG00000000632	Cdk1	cyclin-dependent kinase 1 [Source:RGD Symbol;Acc:2319]
ENSRNOG00000002643	0.57	1	7.93	8.35	8	8	0.32	7.2	7.43	7.5	7.43	0.37	0.57	0.35	1.62	ENSRNOG00000002643	Ugdh	UDP-glucose 6-dehydrogenase [Source:RGD Symbol;Acc:621879]
ENSRNOG00000008484	0.57	1	8.88	8.88	8.39	8.88	0.28	8.46	8.31	8.28	8.31	0.34	0.56	0.32	1.76	ENSRNOG00000008484	Pdcl	phosducin-like [Source:RGD Symbol;Acc:621135]
ENSRNOG00000011994	0.57	1	7.03	7.11	7.21	7.11	0.35	6.52	6.54	6.82	6.54	0.4	0.57	0.39	1.47	ENSRNOG00000011994	Perp	PERP, TP53 apoptosis effector [Source:RGD Symbol;Acc:1310294]
ENSRNOG00000012799	0.57	1	8.18	8.73	8.57	8.57	0.3	7.64	8	8.2	8	0.35	0.57	0.33	1.7	ENSRNOG00000012799	Prkaa1	protein kinase, AMP-activated, alpha 1 catalytic subunit [Source:RGD Symbol;Acc:3387]
ENSRNOG00000014616	0.57	1	9.48	9.3	9.51	9.48	0.24	9.13	8.91	8.85	8.91	0.3	0.57	0.28	2.05	ENSRNOG00000014616	Iars	isoleucyl-tRNA synthetase [Source:RGD Symbol;Acc:621022]
ENSRNOG00000017231	0.57	1	8.41	7.76	7.99	7.99	0.32	7.35	7.42	7.87	7.42	0.37	0.57	0.35	1.62	ENSRNOG00000017231	Adam9	ADAM metallopeptidase domain 9 [Source:RGD Symbol;Acc:621473]
ENSRNOG00000017988	0.57	1	6.99	5.9	6.2	6.2	0.39	5.63	5.95	4.64	5.63	0.42	0.57	0.41	1.4	ENSRNOG00000017988	Mcur1	mitochondrial calcium uniporter regulator 1 [Source:RGD Symbol;Acc:1307673]
ENSRNOG00000021805	0.57	1	6.82	6.83	6.55	6.82	0.37	6.25	6.64	5.91	6.25	0.41	0.57	0.4	1.44	ENSRNOG00000021805	Rft1	RFT1 homolog (S. cerevisiae) [Source:RGD Symbol;Acc:1562654]
ENSRNOG00000027024	0.57	1	6.85	6.04	6.71	6.71	0.37	6.14	6.51	6.1	6.14	0.41	0.58	0.4	1.44	ENSRNOG00000027024	Rgs16	regulator of G-protein signaling 16 [Source:RGD Symbol;Acc:1589741]
ENSRNOG00000042370	0.57	1	3.4	3.29	3.04	3.29	0.39	2.72	2.58	3.03	2.72	0.41	0.58	0.41	1.4	ENSRNOG00000042370	LOC102546590	HLA class I histocompatibility antigen, A-24 alpha chain-like [Source:RGD Symbol;Acc:7624899]
ENSRNOG00000052983	0.57	1	6.62	3.11	4.35	4.35	0.39	3.49	4.16	3.78	3.78	0.41	0.56	0.41	1.36	ENSRNOG00000052983	SNORD18	Small nucleolar RNA SNORD18 [Source:RFAM;Acc:RF00093]
ENSRNOG00000057862	0.57	1	6.58	5.94	6.54	6.54	0.38	5.68	7.01	5.97	5.97	0.41	0.58	0.41	1.42	ENSRNOG00000057862	Rsph1	radial spoke head 1 homolog (Chlamydomonas) [Source:RGD Symbol;Acc:1307712]
ENSRNOG00000012609	0.57	1	9.14	9.04	8.65	9.04	0.27	8.47	9.2	8.22	8.47	0.33	0.57	0.31	1.83	ENSRNOG00000012609	Trdn	triadin [Source:RGD Symbol;Acc:619856]
ENSRNOG00000014155	0.57	1	7.6	7.79	7.19	7.6	0.33	5.24	7.12	7.03	7.03	0.38	0.57	0.36	1.56	ENSRNOG00000014155	Spg20	spastic paraplegia 20 (Troyer syndrome) [Source:RGD Symbol;Acc:1305900]
ENSRNOG00000029556	0.57	1	6.97	6.86	7.27	6.97	0.36	5.66	6.4	7.01	6.4	0.41	0.57	0.39	1.47	ENSRNOG00000029556	Cntnap5a	contactin associated protein-like 5A [Source:RGD Symbol;Acc:1559812]
ENSRNOG00000032327	0.57	1	5.66	5.39	5.17	5.39	0.39	5.42	4.82	4.56	4.82	0.41	0.57	0.41	1.38	ENSRNOG00000032327	Pdia5	protein disulfide isomerase family A, member 5 [Source:RGD Symbol;Acc:1359236]
ENSRNOG00000002645	0.56	1	7.49	7.26	7.49	7.49	0.34	6.93	6.91	6.99	6.93	0.38	0.56	0.37	1.51	ENSRNOG00000002645	Gemin5	gem (nuclear organelle) associated protein 5 [Source:RGD Symbol;Acc:1586275]
ENSRNOG00000003888	0.56	1	5.23	3.28	6.66	5.23	0.39	3.71	6.83	4.67	4.67	0.41	0.56	0.41	1.35	ENSRNOG00000003888	Rgs13	regulator of G-protein signaling 13 [Source:RGD Symbol;Acc:1562103]
ENSRNOG00000005070	0.56	1	6.89	7.05	6.98	6.98	0.36	6.42	7.22	6.41	6.42	0.4	0.56	0.39	1.42	ENSRNOG00000005070	Spopl	speckle-type POZ protein-like [Source:RGD Symbol;Acc:1305847]
ENSRNOG00000005539	0.56	1	8.67	8.95	8.85	8.85	0.28	7.86	8.29	8.49	8.29	0.34	0.56	0.32	1.74	ENSRNOG00000005539	Thg1l	tRNA-histidine guanylyltransferase 1-like (S. cerevisiae) [Source:RGD Symbol;Acc:1359513]
ENSRNOG00000008055	0.56	1	6.83	6.44	6.98	6.83	0.37	6.24	6.99	6.27	6.27	0.41	0.55	0.4	1.39	ENSRNOG00000008055	Ccne2	cyclin E2 [Source:RGD Symbol;Acc:1307783]
ENSRNOG00000010124	0.56	1	9.19	8.93	9.16	9.16	0.26	8.58	8.6	8.64	8.6	0.32	0.56	0.3	1.84	ENSRNOG00000010124	Trim2	tripartite motif-containing 2 [Source:RGD Symbol;Acc:1310981]
ENSRNOG00000011227	0.56	1	8.9	9.13	9.17	9.13	0.26	8.3	8.86	8.57	8.57	0.33	0.56	0.3	1.86	ENSRNOG00000011227	Atp1b2	ATPase, Na+/K+ transporting, beta 2 polypeptide [Source:RGD Symbol;Acc:2171]
ENSRNOG00000013372	0.56	1	6.69	4.96	5.71	5.71	0.39	4.9	5.79	5.15	5.15	0.41	0.56	0.41	1.36	ENSRNOG00000013372	Fam159b	family with sequence similarity 159, member B [Source:RGD Symbol;Acc:1564672]
ENSRNOG00000017469	0.56	1	3.88	4.62	4.9	4.62	0.39	3.97	4.78	4.06	4.06	0.41	0.56	0.41	1.36	ENSRNOG00000017469	Anxa1	annexin A1 [Source:RGD Symbol;Acc:2118]
ENSRNOG00000017516	0.56	1	8.05	7.84	7.55	7.84	0.33	6.69	7.39	7.28	7.28	0.37	0.56	0.36	1.56	ENSRNOG00000017516	Bcl9	B-cell CLL/lymphoma 9 [Source:RGD Symbol;Acc:1306934]
ENSRNOG00000017752	0.56	1	8.19	8.6	7.81	8.19	0.31	6.86	7.63	7.93	7.63	0.36	0.56	0.35	1.61	ENSRNOG00000017752	Mccc2	methylcrotonoyl-CoA carboxylase 2 (beta) [Source:RGD Symbol;Acc:1310279]
ENSRNOG00000017932	0.56	1	7.59	7.94	7.4	7.59	0.33	7.03	7.03	7.34	7.03	0.38	0.55	0.37	1.51	ENSRNOG00000017932	St3gal2	ST3 beta-galactoside alpha-2,3-sialyltransferase 2 [Source:RGD Symbol;Acc:68413]
ENSRNOG00000018510	0.56	1	8.45	8.76	8.67	8.67	0.29	7.82	8.43	8.11	8.11	0.35	0.55	0.33	1.69	ENSRNOG00000018510	Cdk7	cyclin-dependent kinase 7 [Source:RGD Symbol;Acc:621124]
ENSRNOG00000018967	0.56	1	6.64	6.62	6.82	6.64	0.37	6.09	6.05	6.08	6.08	0.41	0.56	0.4	1.39	ENSRNOG00000018967	Wdr59	WD repeat domain 59 [Source:RGD Symbol;Acc:1592213]
ENSRNOG00000020388	0.56	1	7.81	7.23	7.68	7.68	0.33	6.43	7.12	7.15	7.12	0.37	0.56	0.36	1.54	ENSRNOG00000020388	Inpp5f	inositol polyphosphate-5-phosphatase F [Source:RGD Symbol;Acc:1305777]
ENSRNOG00000021938	0.56	1	7.49	8.02	7.73	7.73	0.33	7.08	7.63	7.17	7.17	0.37	0.56	0.36	1.56	ENSRNOG00000021938	Lrrtm4	leucine rich repeat transmembrane neuronal 4 [Source:RGD Symbol;Acc:1560707]
ENSRNOG00000026690	0.56	1	7.63	9.01	8.39	8.39	0.3	7.55	7.83	8.32	7.83	0.36	0.56	0.34	1.65	ENSRNOG00000026690	Kin	Kin17 DNA and RNA binding protein [Source:RGD Symbol;Acc:1596107]
ENSRNOG00000033940	0.56	1	5.42	5.61	5.94	5.61	0.39	4.98	5.91	5.05	5.05	0.41	0.57	0.41	1.38	ENSRNOG00000033940	Adgrl4	adhesion G protein-coupled receptor L4 [Source:RGD Symbol;Acc:621136]
ENSRNOG00000038720	0.56	1	7.3	6.48	7.29	7.29	0.35	7.68	6.73	6.66	6.73	0.39	0.57	0.38	1.5	ENSRNOG00000038720	Cdkl1	cyclin-dependent kinase-like 1 (CDC2-related kinase) [Source:RGD Symbol;Acc:1305080]
ENSRNOG00000053201	0.56	1	8.41	9.33	8.72	8.72	0.29	8.1	8.39	8.16	8.16	0.35	0.56	0.33	1.72	ENSRNOG00000053201	Gpcpd1	glycerophosphocholine phosphodiesterase GDE1 homolog (S. cerevisiae) [Source:MGI Symbol;Acc:MGI:104898]
ENSRNOG00000003434	0.56	1	8.72	8.95	9.1	8.95	0.28	8.39	8.3	8.95	8.39	0.34	0.56	0.31	1.77	ENSRNOG00000003434	Trove2	TROVE domain family, member 2 [Source:RGD Symbol;Acc:1305083]
ENSRNOG00000003795	0.56	1	8.62	8.7	8.46	8.62	0.29	7.9	8.33	8.06	8.06	0.35	0.56	0.33	1.69	ENSRNOG00000003795	Angel2	angel homolog 2 (Drosophila) [Source:RGD Symbol;Acc:1305056]
ENSRNOG00000001294	0.55	1	8.56	8.55	8.65	8.56	0.3	7.69	8.01	8.35	8.01	0.35	0.55	0.33	1.66	ENSRNOG00000001294	Ift81	intraflagellar transport 81 [Source:RGD Symbol;Acc:727862]
ENSRNOG00000001470	0.55	1	8.92	9.15	8.47	8.92	0.28	8.37	8.51	8.35	8.37	0.34	0.55	0.32	1.74	ENSRNOG00000001470	Limk1	LIM domain kinase 1 [Source:RGD Symbol;Acc:62055]
ENSRNOG00000002075	0.55	1	9.49	9.72	9.65	9.65	0.23	9.05	9.4	9.1	9.1	0.29	0.55	0.27	2.07	ENSRNOG00000002075	Cnot6l	CCR4-NOT transcription complex, subunit 6-like [Source:RGD Symbol;Acc:1309128]
ENSRNOG00000017840	0.55	1	8.95	9.01	8.99	8.99	0.27	8.44	8.5	8.28	8.44	0.33	0.55	0.31	1.77	ENSRNOG00000017840	Pik3c3	phosphatidylinositol 3-kinase, catalytic subunit type 3 [Source:RGD Symbol;Acc:620899]
ENSRNOG00000018683	0.55	1	7.05	7.15	7.26	7.15	0.35	6.6	7.01	6.44	6.6	0.4	0.56	0.38	1.45	ENSRNOG00000018683	LOC100909609	dedicator of cytokinesis protein 1-like [Source:RGD Symbol;Acc:6502607]
ENSRNOG00000039777	0.55	1	5.94	5.98	6.59	5.98	0.39	5.43	5.99	5.28	5.43	0.42	0.55	0.41	1.34	ENSRNOG00000039777	Ttf1	transcription termination factor, RNA polymerase I [Source:RGD Symbol;Acc:1565673]
ENSRNOG00000003805	0.55	1	6.37	6.86	6.5	6.5	0.38	5.2	6.95	5.95	5.95	0.41	0.55	0.41	1.35	ENSRNOG00000003805	Rnft1	ring finger protein, transmembrane 1 [Source:RGD Symbol;Acc:1562411]
ENSRNOG00000006689	0.55	1	6.63	6.53	6.78	6.63	0.37	6.12	6.08	5.85	6.08	0.41	0.55	0.4	1.36	ENSRNOG00000006689	Chd7	chromodomain helicase DNA binding protein 7 [Source:RGD Symbol;Acc:1311921]
ENSRNOG00000008610	0.55	1	6.04	4.76	5.83	5.83	0.39	5.07	5.67	5.28	5.28	0.42	0.55	0.41	1.32	ENSRNOG00000008610	Mbip	MAP3K12 binding inhibitory protein 1 [Source:RGD Symbol;Acc:1306310]
ENSRNOG00000010514	0.55	1	8.49	8.34	8.25	8.34	0.31	7.67	7.79	8.41	7.79	0.36	0.55	0.34	1.6	ENSRNOG00000010514	Cachd1	cache domain containing 1 [Source:RGD Symbol;Acc:1310770]
ENSRNOG00000012269	0.55	1	8.33	8.09	7.97	8.09	0.32	7.54	7.45	7.6	7.54	0.37	0.55	0.35	1.58	ENSRNOG00000012269	Lpcat3	lysophosphatidylcholine acyltransferase 3 [Source:RGD Symbol;Acc:1310223]
ENSRNOG00000022511	0.55	1	4.19	4.54	3.92	4.19	0.39	3.64	3.84	3.47	3.64	0.41	0.55	0.41	1.34	ENSRNOG00000022511	tGap1	GTPase activating protein testicular GAP1 [Source:RGD Symbol;Acc:1359558]
ENSRNOG00000026132	0.55	1	5.61	6.35	6.1	6.1	0.39	5.45	5.75	5.55	5.55	0.42	0.54	0.41	1.32	ENSRNOG00000026132	Trdmt1	tRNA aspartic acid methyltransferase 1 [Source:RGD Symbol;Acc:1306292]
ENSRNOG00000028638	0.55	1	4.84	6.85	5.7	5.7	0.39	5.13	5.46	5.15	5.15	0.41	0.55	0.41	1.34	ENSRNOG00000028638	Il10rb	interleukin 10 receptor, beta [Source:RGD Symbol;Acc:1560373]
ENSRNOG00000056069	0.55	1	6.08	5.63	6.05	6.05	0.39	5.5	6.07	5.22	5.5	0.42	0.54	0.41	1.32	ENSRNOG00000056069	Kif11	kinesin family member 11 [Source:RGD Symbol;Acc:621258]
ENSRNOG00000056612	0.55	1	7.15	5.47	7.14	7.14	0.35	6.69	6.34	6.59	6.59	0.4	0.56	0.38	1.44	ENSRNOG00000056612	Unc13c	unc-13 homolog C (C. elegans) [Source:MGI Symbol;Acc:MGI:2149021]
ENSRNOG00000006893	0.55	1	9.83	9.37	9.03	9.37	0.25	8.01	8.82	8.96	8.82	0.31	0.55	0.29	1.93	ENSRNOG00000006893	Ppm1k	protein phosphatase, Mg2+/Mn2+ dependent, 1K [Source:RGD Symbol;Acc:1308501]
ENSRNOG00000008053	0.55	1	9.41	9.04	9.19	9.19	0.26	8.64	8.59	8.8	8.64	0.32	0.55	0.3	1.84	ENSRNOG00000008053	Atp8a2	ATPase, aminophospholipid transporter, class I, type 8A, member 2 [Source:RGD Symbol;Acc:1594597]
ENSRNOG00000002821	0.54	1	8.56	8.55	8.01	8.55	0.3	7.28	8.46	8.01	8.01	0.35	0.54	0.33	1.61	ENSRNOG00000002821	Phlpp1	PH domain and leucine rich repeat protein phosphatase 1 [Source:RGD Symbol;Acc:621308]
ENSRNOG00000004345	0.54	1	8.83	8.44	8.89	8.83	0.28	8.08	8.29	8.52	8.29	0.34	0.53	0.32	1.66	ENSRNOG00000004345	Daam1	dishevelled associated activator of morphogenesis 1 [Source:RGD Symbol;Acc:1305119]
ENSRNOG00000006727	0.54	1	8.55	9.47	8.14	8.55	0.3	8.01	8.13	6.68	8.01	0.35	0.53	0.33	1.59	ENSRNOG00000006727	Dtd2	D-tyrosyl-tRNA deacylase 2 [Source:RGD Symbol;Acc:1309138]
ENSRNOG00000008022	0.54	1	8.88	8.38	8.55	8.55	0.3	7.99	8.09	8.01	8.01	0.35	0.54	0.33	1.61	ENSRNOG00000008022	Apaf1	apoptotic peptidase activating factor 1 [Source:RGD Symbol;Acc:620575]
ENSRNOG00000016212	0.54	1	8.06	7.95	8.24	8.06	0.32	7.89	7.52	7.28	7.52	0.37	0.55	0.35	1.57	ENSRNOG00000016212	Ankfy1	ankyrin repeat and FYVE domain containing 1 [Source:RGD Symbol;Acc:1309598]
ENSRNOG00000021143	0.54	1	9.02	9.32	9.31	9.31	0.25	8.77	8.97	8.54	8.77	0.31	0.54	0.29	1.85	ENSRNOG00000021143	Setdb1	SET domain, bifurcated 1 [Source:RGD Symbol;Acc:1308370]
ENSRNOG00000005135	0.54	1	6.45	7.66	7.83	7.66	0.33	7.12	6.77	7.63	7.12	0.37	0.54	0.36	1.48	ENSRNOG00000005135	RGD1562161	similar to chromosome X open reading frame 23 [Source:RGD Symbol;Acc:1562161]
ENSRNOG00000010208	0.54	1	5.67	6.46	6.44	6.44	0.38	5.9	6.62	5.78	5.9	0.41	0.53	0.41	1.31	ENSRNOG00000010208	Timp1	TIMP metallopeptidase inhibitor 1 [Source:RGD Symbol;Acc:621675]
ENSRNOG00000010664	0.54	1	6.53	5.25	6.39	6.39	0.38	5.85	7.03	5.08	5.85	0.42	0.54	0.41	1.32	ENSRNOG00000010664	Wdr73	WD repeat domain 73 [Source:RGD Symbol;Acc:1306429]
ENSRNOG00000012001	0.54	1	6.5	6.64	6.73	6.64	0.37	5.49	6.1	7.03	6.1	0.41	0.54	0.4	1.35	ENSRNOG00000012001	Vps37a	vacuolar protein sorting 37 homolog A (S. cerevisiae) [Source:RGD Symbol;Acc:1560016]
ENSRNOG00000012035	0.54	1	7.15	7.08	7.34	7.15	0.35	6.5	7.56	6.61	6.61	0.4	0.53	0.38	1.39	ENSRNOG00000012035	Rnf181	ring finger protein 181 [Source:RGD Symbol;Acc:1359698]
ENSRNOG00000015567	0.54	1	7.15	7.48	7.2	7.2	0.35	6.34	6.87	6.66	6.66	0.4	0.55	0.38	1.43	ENSRNOG00000015567	Slc9a2	solute carrier family 9, subfamily A (NHE2, cation proton antiporter 2), member 2 [Source:RGD Symbol;Acc:3719]
ENSRNOG00000016352	0.54	1	6.92	6.51	6.68	6.68	0.37	6.14	6.48	5.83	6.14	0.41	0.54	0.4	1.34	ENSRNOG00000016352	Cbfa2t2	core-binding factor, runt domain, alpha subunit 2; translocated to, 2 [Source:RGD Symbol;Acc:1309088]
ENSRNOG00000016433	0.54	1	5.92	6.37	6.03	6.03	0.39	5.29	5.49	6.33	5.49	0.42	0.54	0.41	1.32	ENSRNOG00000016433	Prrc1	proline-rich coiled-coil 1 [Source:RGD Symbol;Acc:1565632]
ENSRNOG00000016484	0.54	1	6.49	7.14	6.29	6.49	0.38	5.44	5.95	6.47	5.95	0.41	0.54	0.41	1.32	ENSRNOG00000016484	Gstk1	glutathione S-transferase kappa 1 [Source:RGD Symbol;Acc:735188]
ENSRNOG00000018729	0.54	1	6.05	6.14	5.71	6.05	0.39	5.31	6	5.51	5.51	0.42	0.55	0.41	1.32	ENSRNOG00000018729	Rad9a	RAD9 homolog A (S. pombe) [Source:RGD Symbol;Acc:2319938]
ENSRNOG00000024562	0.54	1	7.35	7.52	7.21	7.35	0.34	6.81	7.1	6.6	6.81	0.39	0.54	0.37	1.45	ENSRNOG00000024562	Tgfbrap1	transforming growth factor, beta receptor associated protein 1 [Source:RGD Symbol;Acc:1310772]
ENSRNOG00000026280	0.54	1	5.17	6.53	6.09	6.09	0.39	6.01	5.51	5.55	5.55	0.42	0.54	0.41	1.31	ENSRNOG00000026280	Mettl4	methyltransferase like 4 [Source:RGD Symbol;Acc:1306451]
ENSRNOG00000052115	0.54	1	4.6	4.16	4.88	4.6	0.39	4.06	4.82	3.7	4.06	0.41	0.54	0.41	1.3	ENSRNOG00000052115	SNORA67	Small nucleolar RNA SNORA67 [Source:RFAM;Acc:RF00272]
ENSRNOG00000053944	0.54	1	4.85	3.35	4.09	4.09	0.39	3.14	3.71	3.55	3.55	0.41	0.54	0.41	1.3	ENSRNOG00000053944	AC114389.1
ENSRNOG00000054774	0.54	1	4.74	5.44	6.18	5.44	0.39	4.59	6.5	4.9	4.9	0.41	0.54	0.41	1.3	ENSRNOG00000054774	SNORD14	Small nucleolar RNA SNORD14 [Source:RFAM;Acc:RF00016]
ENSRNOG00000059595	0.54	1	4.91	5.22	4.75	4.91	0.39	4.2	4.37	4.56	4.37	0.41	0.54	0.41	1.3	ENSRNOG00000059595	U6	U6 spliceosomal RNA [Source:RFAM;Acc:RF00026]
ENSRNOG00000061794	0.54	1	3.77	4.7	4.25	4.25	0.39	3.71	3.62	4.12	3.71	0.41	0.54	0.41	1.3	ENSRNOG00000061794	Olr1418	olfactory receptor 1418 [Source:RGD Symbol;Acc:1333422]
ENSRNOG00000001854	0.54	1	8.93	8.09	8.85	8.85	0.28	8.31	8.4	8.29	8.31	0.34	0.55	0.32	1.71	ENSRNOG00000001854	Tmtc1	transmembrane and tetratricopeptide repeat containing 1 [Source:RGD Symbol;Acc:1564868]
ENSRNOG00000002517	0.54	1	5.52	5.98	5.34	5.52	0.39	4.95	5.52	4.98	4.98	0.41	0.55	0.41	1.33	ENSRNOG00000002517	Pdc	phosducin [Source:RGD Symbol;Acc:3277]
ENSRNOG00000006144	0.54	1	8.14	7.65	8.02	8.02	0.32	7.19	7.98	7.48	7.48	0.37	0.54	0.35	1.53	ENSRNOG00000006144	Cntn3	contactin 3 (plasmacytoma associated) [Source:RGD Symbol;Acc:3253]
ENSRNOG00000007177	0.54	1	7.4	7.65	7.52	7.52	0.34	7.54	6.98	6.83	6.98	0.38	0.54	0.37	1.46	ENSRNOG00000007177	Kdelc2	KDEL (Lys-Asp-Glu-Leu) containing 2 [Source:RGD Symbol;Acc:1562027]
ENSRNOG00000008482	0.54	1	7.55	7.38	7.52	7.52	0.34	6.17	6.98	7.26	6.98	0.38	0.53	0.37	1.46	ENSRNOG00000008482	Rbms1	RNA binding motif, single stranded interacting protein 1 [Source:RGD Symbol;Acc:1307777]
ENSRNOG00000013078	0.54	1	9.12	8.44	8.31	8.44	0.3	7.85	8.48	7.9	7.9	0.36	0.54	0.34	1.6	ENSRNOG00000013078	Zcchc7	zinc finger, CCHC domain containing 7 [Source:RGD Symbol;Acc:1310467]
ENSRNOG00000042951	0.54	1	7.15	7.55	7.52	7.52	0.34	6.97	7.2	6.98	6.98	0.38	0.54	0.37	1.47	ENSRNOG00000042951	LOC100911537	5'-3' exoribonuclease 1-like [Source:RGD Symbol;Acc:6492433]
ENSRNOG00000000017	0.53	1	8.65	9.13	9.36	9.13	0.26	8.35	9.42	8.6	8.6	0.32	0.53	0.3	1.75	ENSRNOG00000000017	Steap1	six transmembrane epithelial antigen of the prostate 1 [Source:RGD Symbol;Acc:1311543]
ENSRNOG00000001156	0.53	1	8.21	7.83	8.27	8.21	0.31	7.39	7.68	8.07	7.68	0.36	0.53	0.35	1.53	ENSRNOG00000001156	Msi1	musashi RNA-binding protein 1 [Source:RGD Symbol;Acc:628778]
ENSRNOG00000003712	0.53	1	8.18	8.88	8.81	8.81	0.28	8.28	8.67	8.26	8.28	0.34	0.53	0.32	1.65	ENSRNOG00000003712	Smek2	SMEK homolog 2, suppressor of mek1 (Dictyostelium) [Source:RGD Symbol;Acc:1309450]
ENSRNOG00000005550	0.53	1	8.68	8.14	8.64	8.64	0.29	8.11	8.1	8.46	8.11	0.35	0.52	0.33	1.58	ENSRNOG00000005550	Lrfn5	leucine rich repeat and fibronectin type III domain containing 5 [Source:RGD Symbol;Acc:1309357]
ENSRNOG00000000104	0.53	1	7.12	6.87	6.72	6.87	0.36	6.22	6.34	6.77	6.34	0.41	0.53	0.4	1.34	ENSRNOG00000000104	Thoc3	THO complex 3 [Source:RGD Symbol;Acc:1311669]
ENSRNOG00000002977	0.53	1	8.42	8.47	8.25	8.42	0.3	7.86	7.91	7.89	7.89	0.36	0.53	0.34	1.57	ENSRNOG00000002977	Ttc19	tetratricopeptide repeat domain 19 [Source:RGD Symbol;Acc:1582808]
ENSRNOG00000007984	0.53	1	8.4	8.96	8.34	8.4	0.3	8.35	7.71	7.87	7.87	0.36	0.53	0.34	1.57	ENSRNOG00000007984	Amer1	APC membrane recruitment protein 1 [Source:RGD Symbol;Acc:1560322]
ENSRNOG00000011094	0.53	1	6.43	5.22	5.96	5.96	0.39	4.6	5.74	5.43	5.43	0.42	0.53	0.41	1.28	ENSRNOG00000011094	Efcab6	EF-hand calcium binding domain 6 [Source:RGD Symbol;Acc:1309065]
ENSRNOG00000011557	0.53	1	3.35	4.85	3.76	3.76	0.39	6.72	3.04	3.23	3.23	0.41	0.53	0.41	1.28	ENSRNOG00000011557	S100a8	S100 calcium binding protein A8 [Source:RGD Symbol;Acc:620265]
ENSRNOG00000012580	0.53	1	5.65	5.01	5.5	5.5	0.39	4.95	5.18	4.97	4.97	0.41	0.52	0.41	1.27	ENSRNOG00000012580	Ccdc141	coiled-coil domain containing 141 [Source:RGD Symbol;Acc:1593250]
ENSRNOG00000014665	0.53	1	7.17	6.13	7.08	7.08	0.35	6.43	6.55	6.93	6.55	0.4	0.54	0.39	1.39	ENSRNOG00000014665	Dhdds	dehydrodolichyl diphosphate synthase [Source:RGD Symbol;Acc:1311560]
ENSRNOG00000014753	0.53	1	6.67	7.18	6.41	6.67	0.37	6.14	6.89	6.07	6.14	0.41	0.52	0.4	1.3	ENSRNOG00000014753	Tcf7l1	transcription factor 7-like 1 (T-cell specific, HMG-box) [Source:RGD Symbol;Acc:1311671]
ENSRNOG00000015308	0.53	1	6.42	5.39	5.67	5.67	0.39	5.14	5.75	4.31	5.14	0.41	0.54	0.41	1.3	ENSRNOG00000015308	Pbk	PDZ binding kinase [Source:RGD Symbol;Acc:1309565]
ENSRNOG00000015667	0.53	1	7.03	4.48	6.61	6.61	0.38	6.14	6.08	5.47	6.08	0.41	0.52	0.4	1.29	ENSRNOG00000015667	Epcam	epithelial cell adhesion molecule [Source:RGD Symbol;Acc:621365]
ENSRNOG00000016187	0.53	1	7.27	8.5	7.55	7.55	0.34	6.47	7.02	7.68	7.02	0.38	0.53	0.37	1.44	ENSRNOG00000016187	Tmem67	transmembrane protein 67 [Source:RGD Symbol;Acc:1586167]
ENSRNOG00000017601	0.53	1	6.25	6.21	5.89	6.21	0.39	5.68	5.88	5.26	5.68	0.42	0.53	0.41	1.3	ENSRNOG00000017601	Srd5a1	steroid-5-alpha-reductase, alpha polypeptide 1 (3-oxo-5 alpha-steroid delta 4-dehydrogenase alpha 1) [Source:RGD Symbol;Acc:3757]
ENSRNOG00000026408	0.53	1	6.53	7.25	7.28	7.25	0.35	6.72	6.69	8.17	6.72	0.39	0.52	0.38	1.39	ENSRNOG00000026408	Rnf169	ring finger protein 169 [Source:RGD Symbol;Acc:1583288]
ENSRNOG00000028063	0.53	1	6.57	5.93	6.86	6.57	0.38	6.04	6.69	5.47	6.04	0.41	0.53	0.4	1.31	ENSRNOG00000028063	Tmem38b	transmembrane protein 38B [Source:RGD Symbol;Acc:1305703]
ENSRNOG00000029980	0.53	1	7.06	6.91	6.69	6.91	0.36	6.39	6.21	6.38	6.38	0.41	0.53	0.39	1.34	ENSRNOG00000029980	Zbtb16	zinc finger and BTB domain containing 16 [Source:RGD Symbol;Acc:727921]
ENSRNOG00000050134	0.53	1	6.66	6.39	6.77	6.66	0.37	6.13	7.01	6.08	6.13	0.41	0.53	0.4	1.32	ENSRNOG00000050134	AABR07042599.1	Uncharacterized protein [Source:UniProtKB/TrEMBL;Acc:M0R5B3]
ENSRNOG00000052167	0.53	1	6.22	5.32	6.07	6.07	0.39	5.33	5.54	5.55	5.54	0.42	0.53	0.41	1.29	ENSRNOG00000052167	Marveld2	MARVEL (membrane-associating) domain containing 2 [Source:MGI Symbol;Acc:MGI:2446166]
ENSRNOG00000055354	0.53	1	4.39	5.42	4.88	4.88	0.39	4.33	4.35	4.51	4.35	0.41	0.53	0.41	1.29	ENSRNOG00000055354	U6	U6 spliceosomal RNA [Source:RFAM;Acc:RF00026]
ENSRNOG00000008637	0.53	1	8.67	8.8	8.29	8.67	0.29	7.98	8.14	8.4	8.14	0.35	0.53	0.33	1.62	ENSRNOG00000008637	Strada	STE20-related kinase adaptor alpha [Source:RGD Symbol;Acc:727905]
ENSRNOG00000009045	0.53	1	5.97	6.24	5.87	5.97	0.39	5.44	5.73	5.38	5.44	0.42	0.53	0.41	1.29	ENSRNOG00000009045	Alg6	ALG6, alpha-1,3-glucosyltransferase [Source:RGD Symbol;Acc:1308815]
ENSRNOG00000012424	0.53	1	9.24	9.08	9.05	9.08	0.27	8.55	8.27	8.87	8.55	0.33	0.53	0.31	1.74	ENSRNOG00000012424	Adam23	ADAM metallopeptidase domain 23 [Source:RGD Symbol;Acc:1305739]
ENSRNOG00000028328	0.53	1	7.71	7.8	7.77	7.77	0.33	7.24	7.66	7.03	7.24	0.37	0.53	0.36	1.48	ENSRNOG00000028328	Tyw3	tRNA-yW synthesizing protein 3 homolog (S. cerevisiae) [Source:RGD Symbol;Acc:1559623]
ENSRNOG00000031269	0.53	1	7.35	7.8	6.85	7.35	0.34	7	6.42	6.82	6.82	0.39	0.54	0.37	1.44	ENSRNOG00000031269	RGD1304694	similar to CG9646-PA [Source:RGD Symbol;Acc:1304694]
ENSRNOG00000039567	0.53	1	8.04	8.07	7.76	8.04	0.32	7.51	7.92	7.39	7.51	0.37	0.53	0.35	1.5	ENSRNOG00000039567	Trmt10c	tRNA methyltransferase 10 homolog C (S. cerevisiae) [Source:RGD Symbol;Acc:1306333]
ENSRNOG00000056889	0.53	1	9.53	8.99	9.52	9.52	0.24	8.95	8.99	9.31	8.99	0.3	0.53	0.27	1.93	ENSRNOG00000056889	Vps33a	vacuolar protein sorting 33 homolog A (S. cerevisiae) [Source:EntrezGene;Acc:65081]
ENSRNOG00000060603	0.53	1	5.9	6.42	6.31	6.31	0.39	6.09	5.78	5.55	5.78	0.42	0.53	0.41	1.3	ENSRNOG00000060603	Nhsl1	NHS-like 1 [Source:MGI Symbol;Acc:MGI:106390]
ENSRNOG00000004395	0.52	1	8.92	8.8	8.7	8.8	0.28	8.09	8.42	8.28	8.28	0.34	0.52	0.32	1.62	ENSRNOG00000004395	Fbxw11	F-box and WD repeat domain containing 11 [Source:RGD Symbol;Acc:1309121]
ENSRNOG00000002579	0.52	1	8.59	8.34	8.22	8.34	0.31	7.77	7.91	7.82	7.82	0.36	0.52	0.34	1.52	ENSRNOG00000002579	Parm1	prostate androgen-regulated mucin-like protein 1 [Source:RGD Symbol;Acc:708342]
ENSRNOG00000005524	0.52	1	8.67	7.39	8.51	8.51	0.3	7.42	8.69	7.99	7.99	0.35	0.52	0.34	1.55	ENSRNOG00000005524	Pno1	partner of NOB1 homolog (S. cerevisiae) [Source:RGD Symbol;Acc:727882]
ENSRNOG00000005801	0.52	1	6.72	6.5	6.7	6.7	0.37	5.94	6.99	6.18	6.18	0.41	0.52	0.4	1.3	ENSRNOG00000005801	Stx17	syntaxin 17 [Source:RGD Symbol;Acc:708499]
ENSRNOG00000008451	0.52	1	9.34	9.06	9.16	9.16	0.26	8.57	8.84	8.64	8.64	0.32	0.52	0.3	1.72	ENSRNOG00000008451	Fut8	fucosyltransferase 8 (alpha (1,6) fucosyltransferase) [Source:RGD Symbol;Acc:1303096]
ENSRNOG00000009740	0.52	1	7.4	7.12	7.61	7.4	0.34	6.88	7.25	6.22	6.88	0.38	0.51	0.37	1.38	ENSRNOG00000009740	Slco1c1	solute carrier organic anion transporter family, member 1c1 [Source:RGD Symbol;Acc:628660]
ENSRNOG00000010137	0.52	1	7.12	6.84	7.35	7.12	0.35	6.6	6.34	7.32	6.6	0.4	0.52	0.38	1.35	ENSRNOG00000010137	Xpo4	exportin 4 [Source:RGD Symbol;Acc:1312015]
ENSRNOG00000010160	0.52	1	6	6.7	7.14	6.7	0.37	5.44	7.02	6.18	6.18	0.41	0.52	0.4	1.3	ENSRNOG00000010160	Ice2	interactor of little elongation complex ELL subunit 2 [Source:RGD Symbol;Acc:1585038]
ENSRNOG00000011586	0.52	1	7.62	7.79	7.41	7.62	0.33	6.78	7.1	7.48	7.1	0.38	0.52	0.36	1.43	ENSRNOG00000011586	Ccnl1	cyclin L1 [Source:RGD Symbol;Acc:620864]
ENSRNOG00000011658	0.52	1	7.5	7.27	7.24	7.27	0.35	6.75	7.52	5.88	6.75	0.39	0.53	0.38	1.39	ENSRNOG00000011658	Tex30	testis expressed 30 [Source:RGD Symbol;Acc:1309095]
ENSRNOG00000013712	0.52	1	6.93	9.21	7.66	7.66	0.33	7.03	7.61	7.14	7.14	0.37	0.52	0.36	1.43	ENSRNOG00000013712	Tex261	testis expressed 261 [Source:RGD Symbol;Acc:1305851]
ENSRNOG00000014479	0.52	1	8.33	7.78	8.53	8.33	0.31	7.81	7.65	8.08	7.81	0.36	0.52	0.34	1.51	ENSRNOG00000014479	Cttnbp2nl	CTTNBP2 N-terminal like [Source:RGD Symbol;Acc:1310822]
ENSRNOG00000016012	0.52	1	7.6	7.44	7.27	7.44	0.34	6.71	7.02	6.92	6.92	0.38	0.52	0.37	1.41	ENSRNOG00000016012	Spats2l	spermatogenesis associated, serine-rich 2-like [Source:RGD Symbol;Acc:1309930]
ENSRNOG00000018741	0.52	1	8.93	9.01	9.21	9.01	0.27	8.55	8.49	8.43	8.49	0.33	0.52	0.31	1.68	ENSRNOG00000018741	Zfp318	zinc finger protein 318 [Source:RGD Symbol;Acc:1583221]
ENSRNOG00000019235	0.52	1	8.12	8.37	7.8	8.12	0.32	7.26	7.6	7.82	7.6	0.36	0.52	0.35	1.5	ENSRNOG00000019235	Rbm22	RNA binding motif protein 22 [Source:RGD Symbol;Acc:1305770]
ENSRNOG00000021507	0.52	1	8.64	7.56	8.54	8.54	0.3	7.14	8.55	8.02	8.02	0.35	0.52	0.33	1.54	ENSRNOG00000021507	LOC100910839	leucine zipper protein 2-like [Source:RGD Symbol;Acc:6496163]
ENSRNOG00000022502	0.52	1	9.72	10.39	9.92	9.92	0.21	9.02	9.84	9.4	9.4	0.27	0.52	0.24	2.12	ENSRNOG00000022502	Nsrp1	nuclear speckle splicing regulatory protein 1 [Source:RGD Symbol;Acc:1309863]
ENSRNOG00000025926	0.52	1	8.13	8.03	8.24	8.13	0.32	7.43	7.61	8.08	7.61	0.36	0.53	0.35	1.52	ENSRNOG00000025926	Heatr5b	HEAT repeat containing 5B [Source:RGD Symbol;Acc:1359216]
ENSRNOG00000038275	0.52	1	5.16	6.16	6.44	6.16	0.39	5.63	6.12	5.64	5.64	0.42	0.52	0.41	1.26	ENSRNOG00000038275	Adam4	a disintegrin and metalloprotease domain 4 [Source:RGD Symbol;Acc:621470]
ENSRNOG00000048205	0.52	1	8.9	8.14	8.97	8.9	0.28	8.17	8.64	8.38	8.38	0.34	0.52	0.32	1.66	ENSRNOG00000048205	Ube2h	ubiquitin-conjugating enzyme E2H [Source:RGD Symbol;Acc:2319288]
ENSRNOG00000050729	0.52	1	5.67	5.01	5.76	5.67	0.39	4.94	5.64	5.15	5.15	0.41	0.53	0.41	1.27	ENSRNOG00000050729	AABR07054265.1	Protein 2410141K09Rik [Source:UniProtKB/TrEMBL;Acc:M0R8Y1]
ENSRNOG00000055445	0.52	1	5.06	6.02	6.32	6.02	0.39	5.5	8.05	5.28	5.5	0.42	0.52	0.41	1.25	ENSRNOG00000055445	SNORA44	Small nucleolar RNA SNORA44 [Source:RFAM;Acc:RF00405]
ENSRNOG00000059460	0.52	1	7.49	7.41	7.46	7.46	0.34	7.38	6.57	6.94	6.94	0.38	0.52	0.37	1.42	ENSRNOG00000059460	Ttc30b	tetratricopeptide repeat domain 30B [Source:RGD Symbol;Acc:1590784]
ENSRNOG00000008017	0.51	1	10.01	9.88	9.46	9.88	0.21	9.37	9.24	9.7	9.37	0.27	0.51	0.25	2.06	ENSRNOG00000008017	Cdk5	cyclin-dependent kinase 5 [Source:RGD Symbol;Acc:70514]
ENSRNOG00000021314	0.51	1	10.3	9.82	10.3	10.3	0.18	9.66	9.79	10.17	9.79	0.24	0.51	0.22	2.34	ENSRNOG00000021314	Fdft1	farnesyl diphosphate farnesyl transferase 1 [Source:RGD Symbol;Acc:61834]
ENSRNOG00000009144	0.51	1	5.07	5.43	4.42	5.07	0.39	4.68	4.56	4.44	4.56	0.41	0.51	0.41	1.24	ENSRNOG00000009144	Lad1	ladinin 1 [Source:RGD Symbol;Acc:1310652]
ENSRNOG00000009910	0.51	1	6.73	5.31	6.57	6.57	0.38	6	6.55	6.06	6.06	0.41	0.51	0.4	1.26	ENSRNOG00000009910	Swap70	SWAP switching B-cell complex 70 [Source:RGD Symbol;Acc:1305579]
ENSRNOG00000010320	0.51	1	7.77	7.61	7.11	7.61	0.33	7.1	7.21	7	7.1	0.38	0.51	0.36	1.39	ENSRNOG00000010320	Efnb3	ephrin B3 [Source:RGD Symbol;Acc:2541]
ENSRNOG00000012747	0.51	1	8.55	8.18	8.38	8.38	0.31	7.87	7.67	8.42	7.87	0.36	0.52	0.34	1.52	ENSRNOG00000012747	Spock1	sparc/osteonectin, cwcv and kazal-like domains proteoglycan (testican) 1 [Source:RGD Symbol;Acc:1311496]
ENSRNOG00000015691	0.51	1	6.9	5.37	6.65	6.65	0.37	5.91	6.78	6.14	6.14	0.41	0.51	0.4	1.27	ENSRNOG00000015691	Fam212b	family with sequence similarity 212, member B [Source:RGD Symbol;Acc:1306526]
ENSRNOG00000054549	0.51	1	7.9	8.21	7.79	7.9	0.32	7.39	7.16	7.73	7.39	0.37	0.51	0.35	1.45	ENSRNOG00000054549	Lss	lanosterol synthase (2,3-oxidosqualene-lanosterol cyclase) [Source:EntrezGene;Acc:81681]
ENSRNOG00000000414	0.51	1	7.52	7.2	7.7	7.52	0.34	6.26	7.01	7.22	7.01	0.38	0.51	0.37	1.39	ENSRNOG00000000414	Cep85l	centrosomal protein 85-like [Source:RGD Symbol;Acc:2319745]
ENSRNOG00000002881	0.51	1	6.43	5.89	6.77	6.43	0.38	5.92	5.9	6.01	5.92	0.41	0.51	0.41	1.25	ENSRNOG00000002881	Ddr2	discoidin domain receptor tyrosine kinase 2 [Source:RGD Symbol;Acc:619855]
ENSRNOG00000005215	0.51	1	10.02	9.61	10.15	10.02	0.2	9.1	9.9	9.51	9.51	0.26	0.52	0.24	2.18	ENSRNOG00000005215	Klhl4	kelch-like family member 4 [Source:RGD Symbol;Acc:1565441]
ENSRNOG00000005691	0.51	1	6.52	7	7.25	7	0.36	6.49	6.74	5.99	6.49	0.4	0.52	0.39	1.33	ENSRNOG00000005691	Rnf32	ring finger protein 32 [Source:RGD Symbol;Acc:1308287]
ENSRNOG00000005868	0.51	1	6.2	6.93	6.74	6.74	0.37	6.12	6.23	6.29	6.23	0.41	0.5	0.4	1.26	ENSRNOG00000005868	Ttc21b	tetratricopeptide repeat domain 21B [Source:RGD Symbol;Acc:1565122]
ENSRNOG00000014291	0.51	1	9.13	9.47	9.31	9.31	0.25	9.12	8.8	8.63	8.8	0.31	0.51	0.29	1.78	ENSRNOG00000014291	Elp3	elongator acetyltransferase complex subunit 3 [Source:RGD Symbol;Acc:2324506]
ENSRNOG00000015133	0.51	1	8.54	8.81	8.78	8.78	0.29	8.68	8.27	8.1	8.27	0.34	0.51	0.32	1.58	ENSRNOG00000015133	Kmt2a	lysine (K)-specific methyltransferase 2A [Source:RGD Symbol;Acc:1586165]
ENSRNOG00000015625	0.51	1	7.67	7.9	7.39	7.67	0.33	7.43	7.16	6.98	7.16	0.37	0.52	0.36	1.44	ENSRNOG00000015625	MGC116202	hypothetical protein LOC688735 [Source:RGD Symbol;Acc:1585272]
ENSRNOG00000016795	0.51	1	8.42	8.33	8.46	8.42	0.3	7.91	8.41	7.8	7.91	0.36	0.51	0.34	1.51	ENSRNOG00000016795	Rabl6	RAB, member RAS oncogene family-like 6 [Source:RGD Symbol;Acc:1307615]
ENSRNOG00000016867	0.51	1	6.77	7.24	6.64	6.77	0.37	7.26	6.26	6.01	6.26	0.41	0.51	0.4	1.29	ENSRNOG00000016867	Zfp346	zinc finger protein 346 [Source:RGD Symbol;Acc:1308068]
ENSRNOG00000016905	0.51	1	9.36	9.54	9.55	9.54	0.24	9.45	9.03	9.02	9.03	0.29	0.51	0.27	1.87	ENSRNOG00000016905	Hmg20a	high mobility group 20A [Source:RGD Symbol;Acc:1564760]
ENSRNOG00000017724	0.51	1	9.23	8.75	9.02	9.02	0.27	9.08	8.48	8.51	8.51	0.33	0.52	0.31	1.67	ENSRNOG00000017724	Sf3b3	splicing factor 3b, subunit 3 [Source:RGD Symbol;Acc:1311636]
ENSRNOG00000018561	0.51	1	6.67	6.87	6.77	6.77	0.37	6.06	6.71	6.26	6.26	0.41	0.51	0.4	1.27	ENSRNOG00000018561	Pprc1	peroxisome proliferator-activated receptor gamma, coactivator-related 1 [Source:RGD Symbol;Acc:1309688]
ENSRNOG00000026252	0.51	1	6.25	5.48	6.04	6.04	0.39	5.99	5.53	5.5	5.53	0.42	0.51	0.41	1.23	ENSRNOG00000026252	E2f7	E2F transcription factor 7 [Source:RGD Symbol;Acc:1310258]
ENSRNOG00000026328	0.51	1	9.23	10.05	9.11	9.23	0.26	8.2	8.72	10.46	8.72	0.32	0.5	0.29	1.71	ENSRNOG00000026328	Gpr137c	G protein-coupled receptor 137C [Source:RGD Symbol;Acc:1563070]
ENSRNOG00000026853	0.51	1	5.94	7.1	6.84	6.84	0.36	6.33	6.59	6.29	6.33	0.41	0.52	0.4	1.31	ENSRNOG00000026853	Urb2	URB2 ribosome biogenesis 2 homolog (S. cerevisiae) [Source:RGD Symbol;Acc:1307980]
ENSRNOG00000030522	0.51	1	6.75	6.35	6.66	6.66	0.37	6.15	6.2	5.66	6.15	0.41	0.5	0.4	1.25	ENSRNOG00000030522	LOC500331	similar to osteoclast inhibitory lectin [Source:RGD Symbol;Acc:1564464]
ENSRNOG00000031266	0.51	1	6.23	7.1	6.93	6.93	0.36	6.42	6.36	6.91	6.42	0.4	0.51	0.39	1.3	ENSRNOG00000031266	Siae	sialic acid acetylesterase [Source:RGD Symbol;Acc:1310431]
ENSRNOG00000032471	0.51	1	8.85	8.56	8.44	8.56	0.3	8.25	7.89	8.05	8.05	0.35	0.52	0.33	1.55	ENSRNOG00000032471	Asb3	ankyrin repeat and SOCS box-containing 3 [Source:RGD Symbol;Acc:1308462]
ENSRNOG00000043357	0.51	1	7.61	9.05	8.94	8.94	0.28	8.43	8	8.54	8.43	0.33	0.52	0.31	1.65	ENSRNOG00000043357	Zfp407	zinc finger protein 407 [Source:RGD Symbol;Acc:1310645]
ENSRNOG00000052352	0.51	1	5.65	6.6	5.74	5.74	0.39	5.23	4.06	6.67	5.23	0.42	0.51	0.41	1.24	ENSRNOG00000052352	AABR07014119.1
ENSRNOG00000060379	0.51	1	6.91	7.61	7.26	7.26	0.35	6.75	6.96	6.68	6.75	0.39	0.51	0.38	1.34	ENSRNOG00000060379	Foxred1	Protein Foxred1; RCG22732 [Source:UniProtKB/TrEMBL;Acc:D3ZEH2]
ENSRNOG00000061338	0.51	1	4.2	6.84	6.14	6.14	0.39	5.63	6.35	3.63	5.63	0.42	0.51	0.41	1.24	ENSRNOG00000061338	SNORD115	Small nucleolar RNA SNORD115 [Source:RFAM;Acc:RF00105]
ENSRNOG00000061771	0.51	1	3.77	4.27	5.55	4.27	0.39	3.95	3.76	3.68	3.76	0.41	0.51	0.41	1.24	ENSRNOG00000061771	U4	U4 spliceosomal RNA [Source:RFAM;Acc:RF00015]
ENSRNOG00000017258	0.5	1	7.76	8.22	8.27	8.22	0.31	8.06	7.72	7.52	7.72	0.36	0.49	0.35	1.43	ENSRNOG00000017258	Ica1l	islet cell autoantigen 1-like [Source:RGD Symbol;Acc:735110]
ENSRNOG00000001035	0.5	1	7.71	7.1	7.13	7.13	0.35	6.26	7.07	6.63	6.63	0.4	0.5	0.38	1.31	ENSRNOG00000001035	Gtf2h3	general transcription factor IIH, polypeptide 3 [Source:RGD Symbol;Acc:1305494]
ENSRNOG00000002153	0.5	1	6.6	6.26	6.96	6.6	0.38	6.1	6.34	5.81	6.1	0.41	0.49	0.4	1.22	ENSRNOG00000002153	Cep135	centrosomal protein 135 [Source:RGD Symbol;Acc:1310726]
ENSRNOG00000002278	0.5	1	5.58	4.64	5.64	5.58	0.39	5.68	5.08	4.72	5.08	0.41	0.5	0.41	1.21	ENSRNOG00000002278	Tec	tec protein tyrosine kinase [Source:RGD Symbol;Acc:620973]
ENSRNOG00000002418	0.5	1	6.49	6.46	7.04	6.49	0.38	6.3	5.99	5.7	5.99	0.41	0.5	0.41	1.23	ENSRNOG00000002418	Tgfb2	transforming growth factor, beta 2 [Source:RGD Symbol;Acc:70491]
ENSRNOG00000005279	0.5	1	8.87	8.8	8.91	8.87	0.28	8.29	8.37	8.56	8.37	0.34	0.5	0.32	1.58	ENSRNOG00000005279	Ndufaf7	NADH dehydrogenase (ubiquinone) complex I, assembly factor 7 [Source:RGD Symbol;Acc:1311578]
ENSRNOG00000009461	0.5	1	4.54	4.88	4.53	4.54	0.39	4.04	4.18	4.03	4.04	0.41	0.5	0.41	1.21	ENSRNOG00000009461	Scp2d1	SCP2 sterol-binding domain containing 1 [Source:RGD Symbol;Acc:1308385]
ENSRNOG00000010063	0.5	1	9.06	9.04	9.38	9.06	0.27	9.1	8.56	8.46	8.56	0.33	0.51	0.31	1.66	ENSRNOG00000010063	Htr2a	5-hydroxytryptamine (serotonin) receptor 2A, G protein-coupled [Source:RGD Symbol;Acc:61800]
ENSRNOG00000010843	0.5	1	7.35	7.17	7.38	7.35	0.34	6.56	6.99	6.85	6.85	0.39	0.5	0.37	1.33	ENSRNOG00000010843	Nhlrc3	NHL repeat containing 3 [Source:RGD Symbol;Acc:1565414]
ENSRNOG00000011748	0.5	1	5.71	5.11	5.39	5.39	0.39	4.89	5.19	4.72	4.89	0.41	0.5	0.41	1.2	ENSRNOG00000011748	S100a5	S100 calcium binding protein A5 [Source:RGD Symbol;Acc:1308996]
ENSRNOG00000011863	0.5	1	7.59	5.7	6.58	6.58	0.38	6.34	6.08	5.88	6.08	0.41	0.5	0.4	1.23	ENSRNOG00000011863	Gins3	GINS complex subunit 3 (Psf3 homolog) [Source:RGD Symbol;Acc:1308153]
ENSRNOG00000013969	0.5	1	9.07	9.31	9.23	9.23	0.26	8.47	9.05	8.73	8.73	0.31	0.51	0.29	1.72	ENSRNOG00000013969	Ahi1	Abelson helper integration site 1 [Source:RGD Symbol;Acc:1303040]
ENSRNOG00000015577	0.5	1	6.37	6.86	6.74	6.74	0.37	5.74	6.71	6.24	6.24	0.41	0.5	0.4	1.26	ENSRNOG00000015577	Lpar6	lysophosphatidic acid receptor 6 [Source:RGD Symbol;Acc:1595950]
ENSRNOG00000015912	0.5	1	8.3	7.2	7.85	7.85	0.33	7.05	7.53	7.35	7.35	0.37	0.5	0.36	1.39	ENSRNOG00000015912	Ptdss2	phosphatidylserine synthase 2 [Source:RGD Symbol;Acc:1307914]
ENSRNOG00000017784	0.5	1	6.72	6.7	6.61	6.7	0.37	6.17	6.52	6.2	6.2	0.41	0.5	0.4	1.24	ENSRNOG00000017784	Lrif1	ligand dependent nuclear receptor interacting factor 1 [Source:RGD Symbol;Acc:1306520]
ENSRNOG00000018808	0.5	1	5.42	6.01	5.63	5.63	0.39	4.83	5.41	5.13	5.13	0.41	0.5	0.41	1.22	ENSRNOG00000018808	Vip	vasoactive intestinal peptide [Source:RGD Symbol;Acc:621647]
ENSRNOG00000018960	0.5	1	7.28	7.61	7.59	7.59	0.33	7.09	6.97	7.47	7.09	0.38	0.51	0.36	1.39	ENSRNOG00000018960	Syne1	spectrin repeat containing, nuclear envelope 1 [Source:RGD Symbol;Acc:620546]
ENSRNOG00000019727	0.5	1	10.27	9.46	9.63	9.63	0.23	8.77	9.84	9.13	9.13	0.29	0.5	0.27	1.86	ENSRNOG00000019727	Dph3	diphthamide biosynthesis 3 [Source:RGD Symbol;Acc:1590566]
ENSRNOG00000020935	0.5	1	6.97	7.08	6.64	6.97	0.36	6.47	6.77	6.4	6.47	0.4	0.5	0.39	1.27	ENSRNOG00000020935	Capn1	calpain 1, (mu/I) large subunit [Source:RGD Symbol;Acc:2267]
ENSRNOG00000024101	0.5	1	7.74	8.02	7.61	7.74	0.33	6.77	7.41	7.24	7.24	0.37	0.5	0.36	1.4	ENSRNOG00000024101	Phkb	phosphorylase kinase, beta [Source:RGD Symbol;Acc:620186]
ENSRNOG00000027257	0.5	1	6.43	6.5	5.86	6.43	0.38	5.96	5.8	5.93	5.93	0.41	0.51	0.41	1.25	ENSRNOG00000027257	Gmip	Gem-interacting protein [Source:RGD Symbol;Acc:1565577]
ENSRNOG00000036666	0.5	1	5.99	6.03	5.35	5.99	0.39	5.21	5.49	5.62	5.49	0.42	0.49	0.41	1.2	ENSRNOG00000036666	LOC619574	hypothetical protein LOC619574 [Source:RGD Symbol;Acc:1562022]
ENSRNOG00000038085	0.5	1	6.82	7.21	6.88	6.88	0.36	5.53	6.94	6.38	6.38	0.41	0.5	0.39	1.27	ENSRNOG00000038085	Rpe	ribulose-5-phosphate-3-epimerase [Source:RGD Symbol;Acc:1564890]
ENSRNOG00000052091	0.5	1	2.67	3.08	3.39	3.08	0.39	2.26	3.27	2.58	2.58	0.41	0.5	0.41	1.22	ENSRNOG00000052091	U6	U6 spliceosomal RNA [Source:RFAM;Acc:RF00026]
ENSRNOG00000052157	0.5	1	10.04	9.76	10.11	10.04	0.2	10.12	9.54	9.21	9.54	0.26	0.5	0.24	2.12	ENSRNOG00000052157	Nav3	neuron navigator 3 [Source:EntrezGene;Acc:314814]
ENSRNOG00000055293	0.5	1	5.88	5.13	5.72	5.72	0.39	4.79	5.3	5.22	5.22	0.42	0.51	0.41	1.23	ENSRNOG00000055293	Ptprb	protein tyrosine phosphatase, receptor type, B [Source:MGI Symbol;Acc:MGI:97809]
ENSRNOG00000056728	0.5	1	10.17	9.92	9.68	9.92	0.21	9.32	9.42	9.66	9.42	0.27	0.5	0.24	2.04	ENSRNOG00000056728	G6pdx	Glucose-6-phosphate 1-dehydrogenase [Source:UniProtKB/Swiss-Prot;Acc:P05370]
ENSRNOG00000056826	0.5	1	8.8	8.65	8.79	8.79	0.29	7.54	8.29	8.75	8.29	0.34	0.49	0.32	1.54	ENSRNOG00000056826	Arap2	ArfGAP with RhoGAP domain, ankyrin repeat and PH domain 2 [Source:MGI Symbol;Acc:MGI:2684416]
ENSRNOG00000018126	0.5	1	8.03	7.88	8.24	8.03	0.32	7.53	7.51	7.86	7.53	0.37	0.5	0.35	1.41	ENSRNOG00000018126	Abca1	ATP-binding cassette, subfamily A (ABC1), member 1 [Source:RGD Symbol;Acc:631344]
ENSRNOG00000016591	0.49	1	8.46	7.65	8.47	8.46	0.3	7.77	8.44	7.97	7.97	0.35	0.49	0.34	1.45	ENSRNOG00000016591	Utp15	UTP15, U3 small nucleolar ribonucleoprotein, homolog (S. cerevisiae) [Source:RGD Symbol;Acc:1310992]
ENSRNOG00000028129	0.49	1	8.13	7.65	8.28	8.13	0.32	7.48	7.64	8.64	7.64	0.36	0.49	0.35	1.41	ENSRNOG00000028129	Fktn	fukutin [Source:RGD Symbol;Acc:1310087]
ENSRNOG00000001627	0.49	1	6.61	5.76	6.97	6.61	0.38	6.12	6.33	5.81	6.12	0.41	0.49	0.4	1.21	ENSRNOG00000001627	Abi3bp	ABI family, member 3 (NESH) binding protein [Source:RGD Symbol;Acc:1562717]
ENSRNOG00000002171	0.49	1	7.58	7.79	7.93	7.79	0.33	7.28	7.82	7.3	7.3	0.37	0.48	0.36	1.36	ENSRNOG00000002171	Phldb2	pleckstrin homology-like domain, family B, member 2 [Source:RGD Symbol;Acc:1591402]
ENSRNOG00000002488	0.49	1	6.93	7.17	7.07	7.07	0.35	6.42	6.8	6.58	6.58	0.4	0.5	0.39	1.28	ENSRNOG00000002488	Galnt10	polypeptide N-acetylgalactosaminyltransferase 10 [Source:RGD Symbol;Acc:69409]
ENSRNOG00000002818	0.49	1	8.84	8.84	8.63	8.84	0.28	8.35	8.31	8.74	8.35	0.34	0.49	0.32	1.54	ENSRNOG00000002818	Eftud2	elongation factor Tu GTP binding domain containing 2 [Source:RGD Symbol;Acc:1560116]
ENSRNOG00000005438	0.49	1	6.93	7.41	7.42	7.41	0.34	6.59	6.92	7.38	6.92	0.38	0.49	0.37	1.31	ENSRNOG00000005438	Pcsk2	proprotein convertase subtilisin/kexin type 2 [Source:RGD Symbol;Acc:3273]
ENSRNOG00000007839	0.49	1	8.9	8.61	8.41	8.61	0.29	8.12	8.3	7.86	8.12	0.35	0.49	0.33	1.5	ENSRNOG00000007839	Slc16a7	solute carrier family 16 (monocarboxylate transporter), member 7 [Source:RGD Symbol;Acc:3691]
ENSRNOG00000008445	0.49	1	7.2	7.59	7.74	7.59	0.33	6.46	7.23	7.1	7.1	0.38	0.49	0.36	1.34	ENSRNOG00000008445	Dact1	dishevelled-binding antagonist of beta-catenin 1 [Source:RGD Symbol;Acc:1564008]
ENSRNOG00000009341	0.49	1	6.99	6.9	6.67	6.9	0.36	6.6	6.41	6.13	6.41	0.41	0.48	0.39	1.23	ENSRNOG00000009341	Hivep3	human immunodeficiency virus type I enhancer binding protein 3 [Source:RGD Symbol;Acc:1311252]
ENSRNOG00000009713	0.49	1	8.63	8.12	8.71	8.63	0.29	8.08	8.66	8.14	8.14	0.35	0.49	0.33	1.49	ENSRNOG00000009713	Oxa1l	oxidase (cytochrome c) assembly 1-like [Source:RGD Symbol;Acc:1585024]
ENSRNOG00000010959	0.49	1	5.32	3.73	5.44	5.32	0.39	5.27	4.74	4.83	4.83	0.41	0.49	0.41	1.19	ENSRNOG00000010959	Klhl25	kelch-like family member 25 [Source:RGD Symbol;Acc:1310815]
ENSRNOG00000010999	0.49	1	7.3	7.61	7.73	7.61	0.33	7.03	7.53	7.12	7.12	0.38	0.49	0.36	1.34	ENSRNOG00000010999	Cep295	centrosomal protein 295 [Source:RGD Symbol;Acc:1311723]
ENSRNOG00000012472	0.49	1	6.44	6.66	7.09	6.66	0.37	5.46	6.86	6.17	6.17	0.41	0.49	0.4	1.21	ENSRNOG00000012472	Pyroxd1	pyridine nucleotide-disulphide oxidoreductase domain 1 [Source:RGD Symbol;Acc:1303253]
ENSRNOG00000012999	0.49	1	9.52	9.69	9.52	9.52	0.24	9.02	9.51	9.03	9.03	0.29	0.49	0.27	1.79	ENSRNOG00000012999	Phb2	prohibitin 2 [Source:RGD Symbol;Acc:620203]
ENSRNOG00000013055	0.49	1	6.56	5.96	6.45	6.45	0.38	5.67	5.96	6.77	5.96	0.41	0.49	0.41	1.2	ENSRNOG00000013055	Zfyve16	zinc finger, FYVE domain containing 16 [Source:RGD Symbol;Acc:1564784]
ENSRNOG00000013409	0.49	1	5.91	6.16	6.18	6.16	0.39	5.44	6.23	5.67	5.67	0.42	0.49	0.41	1.19	ENSRNOG00000013409	Gclm	glutamate cysteine ligase, modifier subunit [Source:RGD Symbol;Acc:619871]
ENSRNOG00000017913	0.49	1	8.03	7.28	7.88	7.88	0.32	7.18	7.39	8.11	7.39	0.37	0.5	0.35	1.4	ENSRNOG00000017913	Atg16l1	autophagy related 16-like 1 (S. cerevisiae) [Source:RGD Symbol;Acc:1310631]
ENSRNOG00000018975	0.49	1	7.99	7.86	8.06	7.99	0.32	7.49	7.95	7.5	7.5	0.37	0.49	0.35	1.39	ENSRNOG00000018975	Atg9a	autophagy related 9A [Source:RGD Symbol;Acc:1310450]
ENSRNOG00000020299	0.49	1	8.2	7.84	7.86	7.86	0.32	7.23	7.37	8.66	7.37	0.37	0.49	0.36	1.38	ENSRNOG00000020299	Klc2	kinesin light chain 2 [Source:RGD Symbol;Acc:1307377]
ENSRNOG00000020333	0.49	1	8.26	7.22	8.17	8.17	0.31	7.15	7.94	7.68	7.68	0.36	0.49	0.35	1.41	ENSRNOG00000020333	Cirh1a	cirrhosis, autosomal recessive 1A (cirhin) [Source:RGD Symbol;Acc:1311341]
ENSRNOG00000020430	0.49	1	7.62	7.53	7.79	7.62	0.33	7.13	6.82	7.19	7.13	0.37	0.5	0.36	1.37	ENSRNOG00000020430	Wdr11	WD repeat domain 11 [Source:RGD Symbol;Acc:1587347]
ENSRNOG00000027152	0.49	1	7.8	7.61	7.98	7.8	0.33	7.22	7.68	7.31	7.31	0.37	0.49	0.36	1.37	ENSRNOG00000027152	N4bp2	NEDD4 binding protein 2 [Source:RGD Symbol;Acc:1565738]
ENSRNOG00000028215	0.49	1	8.37	8.29	8.33	8.33	0.31	7.39	7.84	7.99	7.84	0.36	0.5	0.34	1.45	ENSRNOG00000028215	Nup160	nucleoporin 160 [Source:RGD Symbol;Acc:1311052]
ENSRNOG00000029184	0.49	1	9.6	9.14	9.61	9.6	0.23	8.96	9.11	9.53	9.11	0.29	0.49	0.27	1.82	ENSRNOG00000029184	Epha6	Eph receptor A6 [Source:RGD Symbol;Acc:1304614]
ENSRNOG00000030232	0.49	1	9.44	8.86	8.92	8.92	0.28	8.22	8.73	8.43	8.43	0.33	0.48	0.31	1.54	ENSRNOG00000030232	Hacd3	3-hydroxyacyl-CoA dehydratase 3 [Source:RGD Symbol;Acc:1565496]
ENSRNOG00000034078	0.49	1	8	9.49	8.75	8.75	0.29	8.08	8.26	9.19	8.26	0.34	0.49	0.32	1.5	ENSRNOG00000034078	Mxi1	MAX interactor 1, dimerization protein [Source:RGD Symbol;Acc:3128]
ENSRNOG00000042702	0.49	1	8.85	8.4	8.85	8.85	0.28	8.07	8.4	8.36	8.36	0.34	0.49	0.32	1.55	ENSRNOG00000042702	Nipa1	non imprinted in Prader-Willi/Angelman syndrome 1 [Source:RGD Symbol;Acc:1305401]
ENSRNOG00000046840	0.49	1	3.74	3.69	3.27	3.69	0.39	3.2	2.94	3.23	3.2	0.41	0.49	0.41	1.19	ENSRNOG00000046840	AABR07017768.1	Uncharacterized protein [Source:UniProtKB/TrEMBL;Acc:D4AEA8]
ENSRNOG00000050282	0.49	1	9.2	9.56	9.31	9.31	0.25	8.82	8.68	9.31	8.82	0.31	0.49	0.29	1.71	ENSRNOG00000050282
ENSRNOG00000053269	0.49	1	7.43	7.4	7.28	7.4	0.34	7.24	6.85	6.91	6.91	0.38	0.49	0.37	1.32	ENSRNOG00000053269	Tmem106c	Transmembrane protein 106C [Source:UniProtKB/Swiss-Prot;Acc:Q5RJK0]
ENSRNOG00000060796	0.49	1	3.94	4.18	4.2	4.18	0.39	2.98	3.69	4	3.69	0.41	0.49	0.41	1.19	ENSRNOG00000060796	U4	U4 spliceosomal RNA [Source:RFAM;Acc:RF00015]
ENSRNOG00000005888	0.49	1	4.77	5.55	5.27	5.27	0.39	4.78	5.15	4.61	4.78	0.41	0.5	0.41	1.2	ENSRNOG00000005888	Fsip1	fibrous sheath interacting protein 1 [Source:RGD Symbol;Acc:1306874]
ENSRNOG00000007432	0.49	1	8.28	7.75	8.1	8.1	0.32	6.87	7.61	8.2	7.61	0.36	0.5	0.35	1.43	ENSRNOG00000007432	Polr3b	polymerase (RNA) III (DNA directed) polypeptide B [Source:RGD Symbol;Acc:1565311]
ENSRNOG00000007459	0.49	1	8.66	8.19	8.08	8.19	0.31	7.7	7.93	7.61	7.7	0.36	0.49	0.35	1.4	ENSRNOG00000007459	Pcnx	pecanex homolog (Drosophila) [Source:RGD Symbol;Acc:1306115]
ENSRNOG00000012004	0.49	1	7.78	7.72	7.46	7.72	0.33	7.23	7.76	7.16	7.23	0.37	0.49	0.36	1.36	ENSRNOG00000012004	Ubap1	ubiquitin-associated protein 1 [Source:RGD Symbol;Acc:1305186]
ENSRNOG00000016214	0.49	1	8.03	7.18	7.97	7.97	0.32	7.42	7.48	7.63	7.48	0.37	0.49	0.35	1.4	ENSRNOG00000016214	Agl	amylo-alpha-1, 6-glucosidase, 4-alpha-glucanotransferase [Source:RGD Symbol;Acc:1306376]
ENSRNOG00000022343	0.49	1	7.77	7.85	7.86	7.85	0.32	7.36	7.85	7.14	7.36	0.37	0.49	0.36	1.37	ENSRNOG00000022343	Alms1	Alstrom syndrome protein 1 [Source:RGD Symbol;Acc:1311590]
ENSRNOG00000026215	0.49	1	4.83	5.39	5.66	5.39	0.39	4.9	5.15	4.55	4.9	0.41	0.49	0.41	1.18	ENSRNOG00000026215	Tp53tg5	TP53 target 5 [Source:RGD Symbol;Acc:1561934]
ENSRNOG00000040213	0.49	1	5.79	7.3	6.18	6.18	0.39	5.61	6.75	5.69	5.69	0.42	0.49	0.41	1.19	ENSRNOG00000040213	AABR07014114.1	Uncharacterized protein [Source:UniProtKB/TrEMBL;Acc:F1LT46]
ENSRNOG00000053813	0.49	1	8.37	8.37	8.23	8.37	0.31	8.07	7.88	7.29	7.88	0.36	0.49	0.34	1.43	ENSRNOG00000053813	Nkap	NFKB activating protein [Source:EntrezGene;Acc:298342]
ENSRNOG00000059408	0.49	1	7.57	7.47	7.02	7.47	0.34	6.87	6.98	7.16	6.98	0.38	0.49	0.37	1.34	ENSRNOG00000059408	Prr12	proline rich 12 [Source:MGI Symbol;Acc:MGI:2679002]
ENSRNOG00000000937	0.48	1	6.78	5.42	6.04	6.04	0.39	5.53	5.57	5.56	5.56	0.42	0.48	0.41	1.17	ENSRNOG00000000937	Slc46a3	solute carrier family 46, member 3 [Source:RGD Symbol;Acc:1307594]
ENSRNOG00000002775	0.48	1	6.45	6.43	6.48	6.45	0.38	5.8	6.6	5.97	5.97	0.41	0.48	0.41	1.18	ENSRNOG00000002775	Npl	N-acetylneuraminate pyruvate lyase [Source:RGD Symbol;Acc:1549702]
ENSRNOG00000003300	0.48	1	7.86	7.82	7.88	7.86	0.32	7.66	7.26	7.38	7.38	0.37	0.48	0.36	1.35	ENSRNOG00000003300	Btg2	BTG family, member 2 [Source:RGD Symbol;Acc:2225]
ENSRNOG00000006143	0.48	1	8.33	8.21	8.09	8.21	0.31	7.46	8.09	7.73	7.73	0.36	0.48	0.35	1.38	ENSRNOG00000006143	Ngly1	N-glycanase 1 [Source:RGD Symbol;Acc:1308518]
ENSRNOG00000006972	0.48	1	8.69	8.37	8.43	8.43	0.3	7.95	8.47	7.83	7.95	0.35	0.48	0.34	1.42	ENSRNOG00000006972	Zfp189	zinc finger protein 189 [Source:RGD Symbol;Acc:1306510]
ENSRNOG00000009001	0.48	1	8.27	8.94	8.59	8.59	0.3	7.88	8.11	8.24	8.11	0.35	0.48	0.33	1.44	ENSRNOG00000009001	Mtss1	metastasis suppressor 1 [Source:RGD Symbol;Acc:1309883]
ENSRNOG00000011460	0.48	1	8.49	8.05	8.5	8.49	0.3	8.37	8.01	7.99	8.01	0.35	0.48	0.34	1.43	ENSRNOG00000011460	Arfgef3	ARFGEF family member 3 [Source:RGD Symbol;Acc:1309903]
ENSRNOG00000011508	0.48	1	8.4	7.41	8.03	8.03	0.32	7.99	7.55	7.35	7.55	0.37	0.49	0.35	1.39	ENSRNOG00000011508	Zc3h12b	zinc finger CCCH-type containing 12B [Source:RGD Symbol;Acc:1560891]
ENSRNOG00000012375	0.48	1	8.79	8.22	8.52	8.52	0.3	7.77	8.04	8.27	8.04	0.35	0.48	0.33	1.43	ENSRNOG00000012375	Inpp1	inositol polyphosphate-1-phosphatase [Source:RGD Symbol;Acc:1306071]
ENSRNOG00000012815	0.48	1	7.23	6.52	6.98	6.98	0.36	6.5	6.75	6.14	6.5	0.4	0.48	0.39	1.22	ENSRNOG00000012815	Chst10	carbohydrate sulfotransferase 10 [Source:RGD Symbol;Acc:621216]
ENSRNOG00000012951	0.48	1	7.44	8.61	8.08	8.08	0.32	8.01	7.6	6.6	7.6	0.36	0.48	0.35	1.37	ENSRNOG00000012951	Kctd9	potassium channel tetramerization domain containing 9 [Source:RGD Symbol;Acc:1312010]
ENSRNOG00000012959	0.48	1	8.37	7.48	7.98	7.98	0.32	7.5	8	7.23	7.5	0.37	0.48	0.35	1.37	ENSRNOG00000012959	Nab1	Ngfi-A binding protein 1 [Source:RGD Symbol;Acc:70882]
ENSRNOG00000016070	0.48	1	6.62	6.42	6.31	6.42	0.38	5.46	5.94	6.09	5.94	0.41	0.48	0.41	1.17	ENSRNOG00000016070	Trpc3	transient receptor potential cation channel, subfamily C, member 3 [Source:RGD Symbol;Acc:61973]
ENSRNOG00000016949	0.48	1	6.23	6.89	6.62	6.62	0.37	6.04	6.95	6.14	6.14	0.41	0.48	0.4	1.18	ENSRNOG00000016949	Slc25a33	solute carrier family 25 (pyrimidine nucleotide carrier), member 33 [Source:RGD Symbol;Acc:1583942]
ENSRNOG00000018804	0.48	1	7.64	7.07	7.61	7.61	0.33	7.01	7.13	7.53	7.13	0.37	0.48	0.36	1.33	ENSRNOG00000018804	Fam65b	family with sequence similarity 65, member B [Source:RGD Symbol;Acc:1306939]
ENSRNOG00000027513	0.48	1	6.88	6.24	6.88	6.88	0.36	6.73	6.4	6.13	6.4	0.41	0.48	0.39	1.21	ENSRNOG00000027513	Rtel1	regulator of telomere elongation helicase 1 [Source:RGD Symbol;Acc:1306721]
ENSRNOG00000028834	0.48	1	8.75	8.82	8.85	8.82	0.28	8.34	7.93	8.76	8.34	0.34	0.48	0.32	1.51	ENSRNOG00000028834	Polr2a	polymerase (RNA) II (DNA directed) polypeptide A [Source:RGD Symbol;Acc:1587326]
ENSRNOG00000030149	0.48	1	9.14	9.18	9.12	9.14	0.26	8.51	8.66	8.79	8.66	0.32	0.48	0.3	1.62	ENSRNOG00000030149	Adgrl3	adhesion G protein-coupled receptor L3 [Source:RGD Symbol;Acc:620836]
ENSRNOG00000034013	0.48	1	8.91	8.64	8.82	8.82	0.28	8.34	8.23	8.65	8.34	0.34	0.49	0.32	1.53	ENSRNOG00000034013	Acaca	acetyl-CoA carboxylase alpha [Source:RGD Symbol;Acc:621248]
ENSRNOG00000039024	0.48	1	6.56	6.37	6.41	6.41	0.38	5.93	6.41	5.34	5.93	0.41	0.47	0.41	1.16	ENSRNOG00000039024	Spice1	spindle and centriole associated protein 1 [Source:RGD Symbol;Acc:1310729]
ENSRNOG00000050995	0.48	1	6.45	7.45	6.31	6.45	0.38	5.95	6.08	5.97	5.97	0.41	0.47	0.41	1.17	ENSRNOG00000050995	Zfp626	zinc finger protein 626 [Source:MGI Symbol;Acc:MGI:1918413]
ENSRNOG00000056697	0.48	1	8.01	7.4	7.7	7.7	0.33	7.22	7.62	6.7	7.22	0.37	0.48	0.36	1.33	ENSRNOG00000056697	Kcnab1	Voltage-gated potassium channel subunit beta-1 [Source:UniProtKB/Swiss-Prot;Acc:P63144]
ENSRNOG00000058593	0.48	1	7.35	6.53	7.31	7.31	0.34	7.56	6.83	6.44	6.83	0.39	0.48	0.37	1.28	ENSRNOG00000058593	Zbtb1	zinc finger and BTB domain containing 1 [Source:MGI Symbol;Acc:MGI:2442326]
ENSRNOG00000059686	0.48	1	5.37	8.09	6.95	6.95	0.36	5.8	6.47	6.86	6.47	0.4	0.48	0.39	1.22	ENSRNOG00000059686	SNORA21	Small nucleolar RNA SNORA21 [Source:RFAM;Acc:RF00412]
ENSRNOG00000006957	0.48	1	10.03	9.54	10.03	10.03	0.2	9.48	10.14	9.55	9.55	0.26	0.48	0.23	2.03	ENSRNOG00000006957	Gria4	glutamate receptor, ionotropic, AMPA 4 [Source:RGD Symbol;Acc:61863]
ENSRNOG00000025504	0.48	1	8.79	8.09	8.87	8.79	0.28	8	8.31	8.52	8.31	0.34	0.49	0.32	1.52	ENSRNOG00000025504	Ankrd46	ankyrin repeat domain 46 [Source:RGD Symbol;Acc:1309382]
ENSRNOG00000037647	0.48	1	9.92	9.86	9.29	9.86	0.21	9.38	9.61	9.05	9.38	0.27	0.48	0.25	1.93	ENSRNOG00000037647	Ostm1	osteopetrosis associated transmembrane protein 1 [Source:RGD Symbol;Acc:1564976]
ENSRNOG00000000221	0.47	1	9.13	8.94	9.45	9.13	0.26	8.85	8.66	8.63	8.66	0.32	0.47	0.3	1.55	ENSRNOG00000000221	Abhd5	abhydrolase domain containing 5 [Source:RGD Symbol;Acc:1303237]
ENSRNOG00000002378	0.47	1	9.46	9.42	9.26	9.42	0.24	8.67	8.98	8.95	8.95	0.3	0.46	0.28	1.65	ENSRNOG00000002378	Bpnt1	3'(2'), 5'-bisphosphate nucleotidase 1 [Source:RGD Symbol;Acc:621833]
ENSRNOG00000005278	0.47	1	8.75	8.64	8.82	8.75	0.29	8.28	8.33	8.18	8.28	0.34	0.47	0.32	1.45	ENSRNOG00000005278	Trhde	thyrotropin-releasing hormone degrading enzyme [Source:RGD Symbol;Acc:728895]
ENSRNOG00000006000	0.47	1	9.09	9.57	9.48	9.48	0.24	9.12	9.01	8.81	9.01	0.3	0.47	0.28	1.7	ENSRNOG00000006000	Cdk12	cyclin-dependent kinase 12 [Source:RGD Symbol;Acc:621111]
ENSRNOG00000006331	0.47	1	8.5	7.48	8.55	8.5	0.3	8.06	8.03	7.64	8.03	0.35	0.47	0.33	1.4	ENSRNOG00000006331	Elovl5	ELOVL fatty acid elongase 5 [Source:RGD Symbol;Acc:620583]
ENSRNOG00000007213	0.47	1	9.64	9.75	9.42	9.64	0.23	9.17	9.16	9.61	9.17	0.28	0.47	0.26	1.78	ENSRNOG00000007213	Yars	tyrosyl-tRNA synthetase [Source:RGD Symbol;Acc:1307616]
ENSRNOG00000016551	0.47	1	5.21	5.03	4.88	5.03	0.39	4.46	4.56	5.16	4.56	0.41	0.47	0.41	1.14	ENSRNOG00000016551	Bcl2l11	BCL2-like 11 (apoptosis facilitator) [Source:RGD Symbol;Acc:628774]
ENSRNOG00000018697	0.47	1	8.12	8.25	8.21	8.21	0.31	7.69	7.74	7.89	7.74	0.36	0.46	0.35	1.34	ENSRNOG00000018697	Abcb6	ATP-binding cassette, subfamily B (MDR/TAP), member 6 [Source:RGD Symbol;Acc:71077]
ENSRNOG00000019140	0.47	1	6.73	6.46	6.69	6.69	0.37	6.22	6.52	6.13	6.22	0.41	0.47	0.4	1.17	ENSRNOG00000019140	Banp	Btg3 associated nuclear protein [Source:RGD Symbol;Acc:1307464]
ENSRNOG00000022116	0.47	1	6.16	5.23	5.78	5.78	0.39	5.31	6.4	4.96	5.31	0.42	0.47	0.41	1.14	ENSRNOG00000022116	Gjb6	gap junction protein, beta 6 [Source:RGD Symbol;Acc:621830]
ENSRNOG00000024779	0.47	1	10.11	10.5	10.53	10.5	0.17	10.02	10.04	10.03	10.03	0.22	0.47	0.2	2.35	ENSRNOG00000024779	Polr2b	polymerase (RNA) II (DNA directed) polypeptide B [Source:RGD Symbol;Acc:1309477]
ENSRNOG00000025003	0.47	1	6.73	6.34	6.79	6.73	0.37	6.31	6.26	5.71	6.26	0.41	0.47	0.4	1.19	ENSRNOG00000025003	AC114460.1
ENSRNOG00000027654	0.47	1	10.26	10.02	10.26	10.26	0.18	9.86	9.79	9.41	9.79	0.24	0.47	0.22	2.17	ENSRNOG00000027654	Appbp2	amyloid beta precursor protein (cytoplasmic tail) binding protein 2 [Source:RGD Symbol;Acc:1306488]
ENSRNOG00000033206	0.47	1	7.4	6.38	7.6	7.4	0.34	6.65	6.93	8.24	6.93	0.38	0.47	0.37	1.27	ENSRNOG00000033206	Entpd5	ectonucleoside triphosphate diphosphohydrolase 5 [Source:RGD Symbol;Acc:735219]
ENSRNOG00000033556	0.47	1	7.14	7.15	7.33	7.15	0.35	6.41	6.68	6.94	6.68	0.39	0.46	0.38	1.21	ENSRNOG00000033556	Spen	spen family transcriptional repressor [Source:RGD Symbol;Acc:1589867]
ENSRNOG00000037428	0.47	1	8.74	8.23	8.76	8.74	0.29	7.64	8.42	8.27	8.27	0.34	0.47	0.32	1.47	ENSRNOG00000037428
ENSRNOG00000058677	0.47	1	10.82	11.26	10.77	10.82	0.14	9.56	11.18	10.35	10.35	0.2	0.47	0.18	2.6	ENSRNOG00000058677	Lsm8	LSM8 homolog, U6 small nuclear RNA associated [Source:RGD Symbol;Acc:1308442]
ENSRNOG00000000167	0.47	1	6.16	6.46	6.01	6.16	0.39	5.45	6.32	5.69	5.69	0.42	0.47	0.41	1.14	ENSRNOG00000000167	Alas2	5'-aminolevulinate synthase 2 [Source:RGD Symbol;Acc:2084]
ENSRNOG00000000169	0.47	1	5.57	5.84	5.93	5.84	0.39	5.32	5.76	5.37	5.37	0.42	0.47	0.41	1.15	ENSRNOG00000000169	Spata5l1	spermatogenesis associated 5-like 1 [Source:RGD Symbol;Acc:1595990]
ENSRNOG00000002036	0.47	1	8.03	8.48	8.36	8.36	0.31	7.22	8.34	7.89	7.89	0.36	0.47	0.34	1.37	ENSRNOG00000002036	Paxbp1	PAX3 and PAX7 binding protein 1 [Source:RGD Symbol;Acc:1584739]
ENSRNOG00000002657	0.47	1	4.39	3.78	4.44	4.39	0.39	3.67	4.03	3.92	3.92	0.41	0.47	0.41	1.15	ENSRNOG00000002657	Pla2g4a	phospholipase A2, group IVA (cytosolic, calcium-dependent) [Source:RGD Symbol;Acc:67366]
ENSRNOG00000003749	0.47	1	6.84	5.52	6.62	6.62	0.37	6.11	6.52	6.15	6.15	0.41	0.47	0.4	1.16	ENSRNOG00000003749	Xk	X-linked Kx blood group [Source:RGD Symbol;Acc:1359650]
ENSRNOG00000009139	0.47	1	7.33	6.64	7.5	7.33	0.34	6.32	6.86	8	6.86	0.39	0.47	0.37	1.24	ENSRNOG00000009139	Fubp3	far upstream element (FUSE) binding protein 3 [Source:RGD Symbol;Acc:1307004]
ENSRNOG00000011603	0.47	1	7.18	7.18	6.91	7.18	0.35	5.99	7.06	6.71	6.71	0.39	0.47	0.38	1.23	ENSRNOG00000011603	Cab39l	calcium binding protein 39-like [Source:RGD Symbol;Acc:1308945]
ENSRNOG00000012528	0.47	1	7.3	7.3	6.79	7.3	0.35	7.03	6.83	6.64	6.83	0.39	0.46	0.38	1.24	ENSRNOG00000012528	Zfyve19	zinc finger, FYVE domain containing 19 [Source:RGD Symbol;Acc:1561576]
ENSRNOG00000012787	0.47	1	8.44	8.83	7.91	8.44	0.3	8.45	7.97	7.18	7.97	0.35	0.47	0.34	1.4	ENSRNOG00000012787	Tmem164	transmembrane protein 164 [Source:RGD Symbol;Acc:1563286]
ENSRNOG00000013869	0.47	1	6.63	6.59	6.05	6.59	0.38	6.17	6.12	6.1	6.12	0.41	0.47	0.4	1.17	ENSRNOG00000013869	Kcnj4	potassium channel, inwardly rectifying subfamily J, member 4 [Source:RGD Symbol;Acc:621436]
ENSRNOG00000014064	0.47	1	7.28	6.8	6.24	6.8	0.37	5.74	6.38	6.33	6.33	0.41	0.48	0.4	1.21	ENSRNOG00000014064	Ctsh	cathepsin H [Source:RGD Symbol;Acc:2447]
ENSRNOG00000017502	0.47	1	7.47	6.24	7.04	7.04	0.36	6.57	7.04	6.53	6.57	0.4	0.47	0.39	1.21	ENSRNOG00000017502	Sike1	suppressor of IKBKE 1 [Source:RGD Symbol;Acc:1311316]
ENSRNOG00000017690	0.47	1	8.22	8.42	8.86	8.42	0.3	7.95	8.24	6.82	7.95	0.36	0.48	0.34	1.41	ENSRNOG00000017690	Ccsap	centriole, cilia and spindle-associated protein [Source:RGD Symbol;Acc:1563235]
ENSRNOG00000018612	0.47	1	5.28	4.88	5.22	5.22	0.39	4.7	4.91	4.75	4.75	0.41	0.46	0.41	1.12	ENSRNOG00000018612	AC096030.1
ENSRNOG00000019474	0.47	1	5.67	6.5	5.96	5.96	0.39	5.66	5.49	5.49	5.49	0.42	0.46	0.41	1.13	ENSRNOG00000019474	Rsph9	radial spoke head 9 homolog (Chlamydomonas) [Source:RGD Symbol;Acc:1310693]
ENSRNOG00000020685	0.47	1	5.12	5.22	5.18	5.18	0.39	5.17	4.71	4.6	4.71	0.41	0.47	0.41	1.14	ENSRNOG00000020685	Atp12a	ATPase, H+/K+ transporting, nongastric, alpha polypeptide [Source:RGD Symbol;Acc:620569]
ENSRNOG00000021412	0.47	1	4.81	4.95	4.7	4.81	0.39	4.34	4.59	4.23	4.34	0.41	0.47	0.41	1.14	ENSRNOG00000021412	Slfn13	schlafen family member 13 [Source:RGD Symbol;Acc:1359139]
ENSRNOG00000022523	0.47	1	7.16	7.92	7.52	7.52	0.34	7.05	7.1	6.98	7.05	0.38	0.47	0.37	1.28	ENSRNOG00000022523	Fkbp5	FK506 binding protein 5 [Source:RGD Symbol;Acc:1309155]
ENSRNOG00000022967	0.47	1	6.09	5.5	6.15	6.09	0.39	5.33	5.93	5.62	5.62	0.42	0.47	0.41	1.15	ENSRNOG00000022967	Slc35d1	solute carrier family 35 (UDP-GlcA/UDP-GalNAc transporter), member D1 [Source:RGD Symbol;Acc:1309843]
ENSRNOG00000024549	0.47	1	6.31	5.67	6.22	6.22	0.39	5.75	5.68	6.27	5.75	0.42	0.47	0.41	1.15	ENSRNOG00000024549	Mum1	melanoma associated antigen (mutated) 1 [Source:RGD Symbol;Acc:1308340]
ENSRNOG00000034116	0.47	1	7.01	6.17	6.59	6.59	0.38	6.28	6.12	6.09	6.12	0.41	0.47	0.4	1.17	ENSRNOG00000034116	Gk	glycerol kinase [Source:RGD Symbol;Acc:70893]
ENSRNOG00000039323	0.47	1	5.01	5.5	5.29	5.29	0.39	4.72	5.59	4.82	4.82	0.41	0.47	0.41	1.13	ENSRNOG00000039323	Dgkk	diacylglycerol kinase kappa [Source:RGD Symbol;Acc:1561510]
ENSRNOG00000040279	0.47	1	6.42	7.04	7.13	7.04	0.36	5.54	6.63	6.57	6.57	0.4	0.46	0.39	1.2	ENSRNOG00000040279	Ankrd32	ankyrin repeat domain 32 [Source:RGD Symbol;Acc:1304857]
ENSRNOG00000042912	0.47	1	6.93	6.22	6.26	6.26	0.39	5.79	6.22	5.49	5.79	0.42	0.47	0.41	1.14	ENSRNOG00000042912	Mycbpap	Mycbp associated protein [Source:RGD Symbol;Acc:1359123]
ENSRNOG00000043388	0.47	1	6.44	7.2	6.7	6.7	0.37	6.1	6.45	6.23	6.23	0.41	0.47	0.4	1.18	ENSRNOG00000043388	Irf3	interferon regulatory factor 3 [Source:RGD Symbol;Acc:1549774]
ENSRNOG00000057055	0.47	1	4	3.25	4.78	4	0.39	3.06	4.45	3.53	3.53	0.41	0.47	0.41	1.14	ENSRNOG00000057055	U6	U6 spliceosomal RNA [Source:RFAM;Acc:RF00026]
ENSRNOG00000000155	0.47	1	8.78	8.33	8.61	8.61	0.29	7.68	8.57	8.14	8.14	0.35	0.47	0.33	1.43	ENSRNOG00000000155	Cog3	component of oligomeric golgi complex 3 [Source:RGD Symbol;Acc:1304555]
ENSRNOG00000006733	0.47	1	9.86	9.73	9.85	9.85	0.21	9.38	9.26	9.66	9.38	0.27	0.47	0.25	1.88	ENSRNOG00000006733	Srgap2	SLIT-ROBO Rho GTPase activating protein 2 [Source:RGD Symbol;Acc:1566016]
ENSRNOG00000008786	0.47	1	8.5	8.37	8.11	8.37	0.31	7.9	7.89	8.08	7.9	0.36	0.47	0.34	1.38	ENSRNOG00000008786	Ap1b1	adaptor-related protein complex 1, beta 1 subunit [Source:RGD Symbol;Acc:2064]
ENSRNOG00000016725	0.47	1	9.03	9.31	8.99	9.03	0.27	8.54	8.56	8.57	8.56	0.33	0.47	0.31	1.53	ENSRNOG00000016725	Ikbkap	inhibitor of kappa light polypeptide gene enhancer in B-cells, kinase complex-associated protein [Source:RGD Symbol;Acc:620072]
ENSRNOG00000019702	0.47	1	8.55	8.54	8.5	8.54	0.3	8.06	8.46	8.07	8.07	0.35	0.47	0.33	1.43	ENSRNOG00000019702	Med29	mediator complex subunit 29 [Source:RGD Symbol;Acc:1311009]
ENSRNOG00000038976	0.47	1	8.24	8.2	8.01	8.2	0.31	7.69	7.79	7.73	7.73	0.36	0.48	0.35	1.38	ENSRNOG00000038976	Galntl6	polypeptide N-acetylgalactosaminyltransferase-like 6 [Source:RGD Symbol;Acc:1564773]
ENSRNOG00000047960	0.47	1	10.04	10.26	9.65	10.04	0.2	9.75	9.5	9.57	9.57	0.26	0.48	0.23	2.03	ENSRNOG00000047960	Rab9b	RAB9B, member RAS oncogene family [Source:RGD Symbol;Acc:1562951]
ENSRNOG00000003289	0.46	1	8.5	8.74	7.81	8.5	0.3	7.67	8.04	8.64	8.04	0.35	0.46	0.33	1.37	ENSRNOG00000003289	Lap3	leucine aminopeptidase 3 [Source:RGD Symbol;Acc:1307985]
ENSRNOG00000004139	0.46	1	8.51	8.46	8.3	8.46	0.3	7.97	8	8.48	8	0.35	0.46	0.34	1.37	ENSRNOG00000004139	Ndel1	nudE neurodevelopment protein 1-like 1 [Source:RGD Symbol;Acc:621235]
ENSRNOG00000004588	0.46	1	8.97	7.7	8.81	8.81	0.28	8.5	8.35	6.83	8.35	0.34	0.46	0.32	1.45	ENSRNOG00000004588	LOC100910429	zinc finger BED domain-containing protein 4-like [Source:RGD Symbol;Acc:6498651]
ENSRNOG00000007172	0.46	1	8.84	9.05	8.91	8.91	0.28	8.31	8.78	8.45	8.45	0.33	0.46	0.31	1.48	ENSRNOG00000007172	Map4k3	mitogen-activated protein kinase kinase kinase kinase 3 [Source:RGD Symbol;Acc:621280]
ENSRNOG00000007722	0.46	1	6.56	6.88	6.73	6.73	0.37	6.27	7.17	6.19	6.27	0.41	0.46	0.4	1.15	ENSRNOG00000007722	Fam57a	family with sequence similarity 57, member A [Source:RGD Symbol;Acc:1307493]
ENSRNOG00000010176	0.46	1	9.56	9.47	9.37	9.47	0.24	9.01	9.27	8.95	9.01	0.3	0.45	0.28	1.65	ENSRNOG00000010176	Map2k1	mitogen activated protein kinase kinase 1 [Source:RGD Symbol;Acc:70495]
ENSRNOG00000011550	0.46	1	8.45	8.18	8.31	8.31	0.31	7.69	7.85	8.5	7.85	0.36	0.46	0.34	1.35	ENSRNOG00000011550	Kcnab2	potassium channel, voltage-gated shaker-related subfamily A regulatory beta subunit 2 [Source:RGD Symbol;Acc:61828]
ENSRNOG00000018012	0.46	1	8.84	8.64	8.72	8.72	0.29	8.22	8.26	8.27	8.26	0.34	0.46	0.32	1.42	ENSRNOG00000018012	Tulp4	tubby like protein 4 [Source:RGD Symbol;Acc:1564487]
ENSRNOG00000032039	0.46	1	8.46	7.51	7.98	7.98	0.32	7.52	7.62	7.27	7.52	0.37	0.46	0.35	1.3	ENSRNOG00000032039	Atp9b	ATPase, class II, type 9B [Source:RGD Symbol;Acc:1563006]
ENSRNOG00000046905	0.46	1	8.81	9.11	8.7	8.81	0.28	8.35	8.69	7.98	8.35	0.34	0.46	0.32	1.44	ENSRNOG00000046905	Sgce	sarcoglycan, epsilon [Source:RGD Symbol;Acc:1303201]
ENSRNOG00000051232	0.46	1	9.39	9.31	9.39	9.39	0.25	7.96	9.34	8.93	8.93	0.3	0.46	0.28	1.64	ENSRNOG00000051232	Gbe1	glucan (1,4-alpha-), branching enzyme 1 [Source:RGD Symbol;Acc:1309968]
ENSRNOG00000052080	0.46	1	7.79	9.03	8.58	8.58	0.3	8.91	8.12	7.71	8.12	0.35	0.45	0.33	1.37	ENSRNOG00000052080	Camk2b	calcium/calmodulin-dependent protein kinase type II subunit beta isoform 3 [Source:RefSeq peptide;Acc:NP_001035815]
ENSRNOG00000053040	0.46	1	8.14	7.96	8.19	8.14	0.31	7.68	7.87	7.46	7.68	0.36	0.46	0.35	1.33	ENSRNOG00000053040	AC094643.2	LOC100125365 protein [Source:UniProtKB/TrEMBL;Acc:Q5U2N5]
ENSRNOG00000000560	0.46	1	7.96	6.96	7.56	7.56	0.34	7.41	7.1	6.98	7.1	0.38	0.46	0.36	1.27	ENSRNOG00000000560	Lrrc20	leucine rich repeat containing 20 [Source:RGD Symbol;Acc:1566140]
ENSRNOG00000004193	0.46	1	6.43	7.72	7.31	7.31	0.34	6.85	6.9	6.51	6.85	0.39	0.46	0.37	1.22	ENSRNOG00000004193	Klhl12	kelch-like family member 12 [Source:RGD Symbol;Acc:628717]
ENSRNOG00000005301	0.46	1	7.44	7.42	7.04	7.42	0.34	7.35	6.96	6.95	6.96	0.38	0.46	0.37	1.25	ENSRNOG00000005301	Eif2b4	eukaryotic translation initiation factor 2B, subunit 4 delta [Source:RGD Symbol;Acc:620208]
ENSRNOG00000007060	0.46	1	8.32	8.07	8.53	8.32	0.31	8.82	7.62	7.86	7.86	0.36	0.46	0.34	1.35	ENSRNOG00000007060	Plin2	perilipin 2 [Source:RGD Symbol;Acc:728889]
ENSRNOG00000007125	0.46	1	7.39	7.35	7.8	7.39	0.34	6.93	7.49	6.82	6.93	0.38	0.46	0.37	1.24	ENSRNOG00000007125	Vps54	vacuolar protein sorting 54 homolog (S. cerevisiae) [Source:RGD Symbol;Acc:628718]
ENSRNOG00000007485	0.46	1	7.8	7.38	7.82	7.8	0.33	7.33	7.34	7.72	7.34	0.37	0.46	0.36	1.29	ENSRNOG00000007485	Arfgef2	ADP-ribosylation factor guanine nucleotide-exchange factor 2 (brefeldin A-inhibited) [Source:RGD Symbol;Acc:631430]
ENSRNOG00000007764	0.46	1	6.85	6.98	6.91	6.91	0.36	6.45	6.43	6.55	6.45	0.4	0.46	0.39	1.16	ENSRNOG00000007764	Frmd4b	FERM domain containing 4B [Source:RGD Symbol;Acc:620172]
ENSRNOG00000010802	0.46	1	5.93	5.77	6.34	5.93	0.39	5.09	5.47	6.12	5.47	0.42	0.45	0.41	1.1	ENSRNOG00000010802	Ube3d	ubiquitin protein ligase E3D [Source:RGD Symbol;Acc:1306773]
ENSRNOG00000012937	0.46	1	7.04	7.07	6.77	7.04	0.36	6.81	6.45	6.58	6.58	0.4	0.45	0.39	1.18	ENSRNOG00000012937	Wwp2	WW domain containing E3 ubiquitin protein ligase 2 [Source:RGD Symbol;Acc:1310091]
ENSRNOG00000014786	0.46	1	7.29	5.9	7.15	7.15	0.35	6.31	6.69	6.83	6.69	0.39	0.46	0.38	1.2	ENSRNOG00000014786	Ccne1	cyclin E1 [Source:RGD Symbol;Acc:2294]
ENSRNOG00000017154	0.46	1	7.35	7.58	7.45	7.45	0.34	6.82	7.12	6.99	6.99	0.38	0.46	0.37	1.26	ENSRNOG00000017154	Atp11a	ATPase, class VI, type 11A [Source:RGD Symbol;Acc:1308688]
ENSRNOG00000018649	0.46	1	7.19	7.26	6.72	7.19	0.35	6.53	6.73	6.74	6.73	0.39	0.46	0.38	1.22	ENSRNOG00000018649	Slc35c2	solute carrier family 35 (GDP-fucose transporter), member C2 [Source:RGD Symbol;Acc:1311250]
ENSRNOG00000018904	0.46	1	6.93	7.81	7.49	7.49	0.34	6.78	7.55	7.03	7.03	0.38	0.46	0.37	1.25	ENSRNOG00000018904	Dtymk	deoxythymidylate kinase (thymidylate kinase) [Source:RGD Symbol;Acc:1309614]
ENSRNOG00000018943	0.46	1	8.73	7.93	7.66	7.93	0.32	6.43	7.81	7.47	7.47	0.37	0.46	0.35	1.31	ENSRNOG00000018943	Tnnc1	troponin C type 1 (slow) [Source:RGD Symbol;Acc:1309921]
ENSRNOG00000019968	0.46	1	5.84	6.23	6.19	6.19	0.39	5.64	5.73	6.37	5.73	0.42	0.46	0.41	1.11	ENSRNOG00000019968	Trim8	tripartite motif-containing 8 [Source:RGD Symbol;Acc:1585223]
ENSRNOG00000020272	0.46	1	7.47	6.65	6.99	6.99	0.36	6.53	6.93	6.49	6.53	0.4	0.46	0.39	1.17	ENSRNOG00000020272	5330417C22Rik	RIKEN cDNA 5330417C22 gene [Source:MGI Symbol;Acc:MGI:1923930]
ENSRNOG00000023280	0.46	1	7.22	7.32	7	7.22	0.35	6.76	6.76	7	6.76	0.39	0.45	0.38	1.2	ENSRNOG00000023280	Als2	amyotrophic lateral sclerosis 2 (juvenile) [Source:RGD Symbol;Acc:1310372]
ENSRNOG00000024743	0.46	1	7.33	7.56	7.16	7.33	0.34	6.84	6.87	7.48	6.87	0.38	0.45	0.37	1.21	ENSRNOG00000024743	L3mbtl2	l(3)mbt-like 2 (Drosophila) [Source:RGD Symbol;Acc:1308569]
ENSRNOG00000027857	0.46	1	8.11	7.26	7.86	7.86	0.32	7.4	7.97	6.44	7.4	0.37	0.46	0.36	1.29	ENSRNOG00000027857	Pigw	phosphatidylinositol glycan anchor biosynthesis, class W [Source:RGD Symbol;Acc:727962]
ENSRNOG00000034047	0.46	1	3.27	3.32	3.52	3.32	0.39	3.36	2.67	2.86	2.86	0.41	0.46	0.41	1.12	ENSRNOG00000034047	Olr537	olfactory receptor 537 [Source:RGD Symbol;Acc:1332650]
ENSRNOG00000046955	0.46	1	6.98	7.65	7.09	7.09	0.35	6.63	6.53	7.05	6.63	0.4	0.46	0.38	1.2	ENSRNOG00000046955	Cbx6	chromobox homolog 6 [Source:RGD Symbol;Acc:1307314]
ENSRNOG00000057826	0.46	1	5.9	5.05	5.96	5.9	0.39	5.06	5.74	5.44	5.44	0.42	0.46	0.41	1.11	ENSRNOG00000057826	Diap2	diaphanous homolog 2 (Drosophila) [Source:MGI Symbol;Acc:MGI:1858500]
ENSRNOG00000060720	0.46	1	3.23	3.52	3.44	3.44	0.39	2.94	3.44	2.98	2.98	0.41	0.46	0.41	1.12	ENSRNOG00000060720	U4	U4 spliceosomal RNA [Source:RFAM;Acc:RF00015]
ENSRNOG00000005802	0.46	1	8.67	9.47	9.02	9.02	0.27	9.1	8.56	8.51	8.56	0.33	0.46	0.31	1.51	ENSRNOG00000005802	Usp24	ubiquitin specific peptidase 24 [Source:RGD Symbol;Acc:1306799]
ENSRNOG00000008090	0.46	1	8.85	8.82	8.92	8.85	0.28	8.39	8.97	7.86	8.39	0.34	0.46	0.32	1.47	ENSRNOG00000008090	Txndc12	thioredoxin domain containing 12 (endoplasmic reticulum) [Source:RGD Symbol;Acc:1305960]
ENSRNOG00000021468	0.46	1	9.81	9.79	9.79	9.79	0.22	9.32	9.33	9.64	9.33	0.27	0.46	0.25	1.82	ENSRNOG00000021468	Grm8	glutamate receptor, metabotropic 8 [Source:RGD Symbol;Acc:619858]
ENSRNOG00000003942	0.45	1	10.31	9.38	10.37	10.31	0.18	9.86	10.28	9.84	9.86	0.24	0.45	0.21	2.13	ENSRNOG00000003942	Asnsd1	asparagine synthetase domain containing 1 [Source:RGD Symbol;Acc:1306332]
ENSRNOG00000016562	0.45	1	8.69	8.57	8.27	8.57	0.3	8.58	8.12	7.88	8.12	0.35	0.45	0.33	1.36	ENSRNOG00000016562	Zfp191	zinc finger protein 191 [Source:RGD Symbol;Acc:727963]
ENSRNOG00000016629	0.45	1	9.74	8.46	9.73	9.73	0.22	9.28	9.5	8.89	9.28	0.28	0.45	0.26	1.76	ENSRNOG00000016629	Zcchc6	zinc finger, CCHC domain containing 6 [Source:RGD Symbol;Acc:1586015]
ENSRNOG00000022748	0.45	1	9.23	9.06	9.3	9.23	0.26	8.33	9.15	8.78	8.78	0.31	0.44	0.29	1.52	ENSRNOG00000022748	Tmem126a	transmembrane protein 126A [Source:RGD Symbol;Acc:1305677]
ENSRNOG00000056223	0.45	1	8.39	7.79	8.05	8.05	0.32	8.31	7.6	7.03	7.6	0.36	0.45	0.35	1.28	ENSRNOG00000056223	Tfb1m	transcription factor B1, mitochondrial [Source:RGD Symbol;Acc:727795]
ENSRNOG00000004185	0.45	1	8.07	7.82	8.1	8.07	0.32	7.39	7.62	7.72	7.62	0.36	0.45	0.35	1.29	ENSRNOG00000004185	Mon2	MON2 homolog (S. cerevisiae) [Source:RGD Symbol;Acc:1308808]
ENSRNOG00000004589	0.45	1	6.61	6.2	6.7	6.61	0.38	6.16	6.16	6.05	6.16	0.41	0.45	0.4	1.12	ENSRNOG00000004589	Galnt16	polypeptide N-acetylgalactosaminyltransferase 16 [Source:RGD Symbol;Acc:1310202]
ENSRNOG00000004639	0.45	1	7.04	5.54	6.32	6.32	0.39	6.25	5.87	5.34	5.87	0.41	0.45	0.41	1.09	ENSRNOG00000004639	Traf6	TNF receptor-associated factor 6, E3 ubiquitin protein ligase [Source:RGD Symbol;Acc:1306853]
ENSRNOG00000005818	0.45	1	8.14	7.45	7.87	7.87	0.32	7.57	7.42	7.14	7.42	0.37	0.46	0.35	1.28	ENSRNOG00000005818	RGD1563349	similar to RIKEN cDNA 9330182L06 [Source:RGD Symbol;Acc:1563349]
ENSRNOG00000009878	0.45	1	6.38	5.96	6.38	6.38	0.38	5.34	5.93	6.03	5.93	0.41	0.44	0.41	1.09	ENSRNOG00000009878	Crtap	cartilage associated protein [Source:RGD Symbol;Acc:1565180]
ENSRNOG00000011009	0.45	1	7.65	8.09	7.66	7.66	0.33	7.21	7.44	6.75	7.21	0.37	0.46	0.36	1.26	ENSRNOG00000011009	Cmtm4	CKLF-like MARVEL transmembrane domain containing 4 [Source:RGD Symbol;Acc:1565098]
ENSRNOG00000011497	0.45	1	7.56	8.61	7.95	7.95	0.32	7.27	7.62	7.5	7.5	0.37	0.45	0.35	1.28	ENSRNOG00000011497	Aldh1b1	aldehyde dehydrogenase 1 family, member B1 [Source:RGD Symbol;Acc:1306737]
ENSRNOG00000013186	0.45	1	7.21	6.06	6.7	6.7	0.37	6.25	6.53	6.18	6.25	0.41	0.45	0.4	1.12	ENSRNOG00000013186	G3bp1	GTPase activating protein (SH3 domain) binding protein 1 [Source:RGD Symbol;Acc:621140]
ENSRNOG00000014316	0.45	1	7.27	7.38	7.45	7.38	0.34	7.37	6.93	6.52	6.93	0.38	0.46	0.37	1.24	ENSRNOG00000014316	Rapgef1	Rap guanine nucleotide exchange factor (GEF) 1 [Source:RGD Symbol;Acc:619793]
ENSRNOG00000014863	0.45	1	7.26	7.43	7.42	7.42	0.34	6.51	6.97	7.03	6.97	0.38	0.45	0.37	1.21	ENSRNOG00000014863	Reck	reversion-inducing-cysteine-rich protein with kazal motifs [Source:RGD Symbol;Acc:1308845]
ENSRNOG00000016815	0.45	1	8.24	8.08	8.33	8.24	0.31	7.68	7.79	8.27	7.79	0.36	0.45	0.34	1.3	ENSRNOG00000016815	Tmem135	transmembrane protein 135 [Source:RGD Symbol;Acc:1309948]
ENSRNOG00000017631	0.45	1	7.05	7.51	7.34	7.34	0.34	6.23	7.4	6.89	6.89	0.38	0.45	0.37	1.21	ENSRNOG00000017631	Cyp20a1	cytochrome P450, family 20, subfamily a, polypeptide 1 [Source:RGD Symbol;Acc:735221]
ENSRNOG00000019956	0.45	1	7.51	7.29	7.49	7.49	0.34	7.04	7.02	7.49	7.04	0.38	0.46	0.37	1.25	ENSRNOG00000019956	Kdm4a	lysine (K)-specific demethylase 4A [Source:RGD Symbol;Acc:1306378]
ENSRNOG00000035593	0.45	1	5.52	6.45	6.07	6.07	0.39	5.62	6.11	5.51	5.62	0.42	0.45	0.41	1.1	ENSRNOG00000035593	Mir124-3	microRNA 124-3 [Source:RGD Symbol;Acc:2325458]
ENSRNOG00000036576	0.45	1	8.03	9.29	8.26	8.26	0.31	7.79	8.16	7.81	7.81	0.36	0.46	0.34	1.33	ENSRNOG00000036576	Zdhhc6	zinc finger, DHHC-type containing 6 [Source:RGD Symbol;Acc:1304657]
ENSRNOG00000050708	0.45	1	3.84	3.73	3.69	3.73	0.39	3.28	3.14	3.48	3.28	0.41	0.45	0.41	1.09	ENSRNOG00000050708	AABR07065823.2	Uncharacterized protein [Source:UniProtKB/TrEMBL;Acc:M0R9U2]
ENSRNOG00000054259	0.45	1	6.68	6.44	6.66	6.66	0.37	6.21	6.51	6.12	6.21	0.41	0.45	0.4	1.12	ENSRNOG00000054259	Klf11	Kruppel-like factor 11 [Source:MGI Symbol;Acc:MGI:2653368]
ENSRNOG00000056661	0.45	1	2.89	3.3	3.41	3.3	0.39	2.63	3.07	2.85	2.85	0.41	0.45	0.41	1.08	ENSRNOG00000056661	U6	U6 spliceosomal RNA [Source:RFAM;Acc:RF00026]
ENSRNOG00000057290	0.45	1	7.44	7.84	7.78	7.78	0.33	7.01	7.58	7.33	7.33	0.37	0.45	0.36	1.25	ENSRNOG00000057290	Tmem168	transmembrane protein 168 [Source:MGI Symbol;Acc:MGI:1921794]
ENSRNOG00000058008	0.45	1	2.9	2.94	2.42	2.9	0.39	3.05	2.29	2.45	2.45	0.41	0.45	0.41	1.09	ENSRNOG00000058008	Olr712	olfactory receptor 712 [Source:EntrezGene;Acc:404816]
ENSRNOG00000000593	0.45	1	9.35	9.52	9.5	9.5	0.24	9.03	9.3	9.05	9.05	0.29	0.45	0.27	1.63	ENSRNOG00000000593	Rev3l	REV3-like, polymerase (DNA directed), zeta, catalytic subunit [Source:RGD Symbol;Acc:1307087]
ENSRNOG00000002454	0.45	1	9.77	9.37	9.92	9.77	0.22	9.25	9.91	9.32	9.32	0.27	0.45	0.25	1.78	ENSRNOG00000002454	Rnf2	ring finger protein 2 [Source:RGD Symbol;Acc:1305491]
ENSRNOG00000007884	0.45	1	8.76	7.86	8.51	8.51	0.3	8.06	8.18	7.97	8.06	0.35	0.45	0.33	1.36	ENSRNOG00000007884	Bcap29	B-cell receptor-associated protein 29 [Source:RGD Symbol;Acc:1359431]
ENSRNOG00000007924	0.45	1	8.6	7.92	8.65	8.6	0.3	7.8	8.15	8.51	8.15	0.35	0.45	0.33	1.36	ENSRNOG00000007924	Mios	missing oocyte, meiosis regulator, homolog (Drosophila) [Source:RGD Symbol;Acc:1308432]
ENSRNOG00000009615	0.45	1	8.87	8.71	8.93	8.87	0.28	8.42	8.39	8.85	8.42	0.33	0.45	0.32	1.42	ENSRNOG00000009615	Mtor	mechanistic target of rapamycin (serine/threonine kinase) [Source:RGD Symbol;Acc:68371]
ENSRNOG00000010418	0.45	1	8.18	7.49	8.27	8.18	0.31	7.41	7.91	7.73	7.73	0.36	0.44	0.35	1.28	ENSRNOG00000010418	Nek1	NIMA-related kinase 1 [Source:RGD Symbol;Acc:1309375]
ENSRNOG00000017467	0.45	1	9.44	9.45	9.01	9.44	0.24	8.93	9.16	8.99	8.99	0.3	0.45	0.28	1.62	ENSRNOG00000017467	Rab4a	RAB4A, member RAS oncogene family [Source:RGD Symbol;Acc:3529]
ENSRNOG00000020544	0.45	1	7.33	7.68	7.78	7.68	0.33	7.23	7.51	7.04	7.23	0.37	0.45	0.36	1.26	ENSRNOG00000020544	Sdr39u1	short chain dehydrogenase/reductase family 39U, member 1 [Source:RGD Symbol;Acc:1309307]
ENSRNOG00000022066	0.45	1	8.46	8.96	8.61	8.61	0.29	8.16	8.31	7.93	8.16	0.35	0.44	0.33	1.35	ENSRNOG00000022066	Fam117b	family with sequence similarity 117, member B [Source:RGD Symbol;Acc:1307676]
ENSRNOG00000024213	0.45	1	9.78	9	9.33	9.33	0.25	8.52	8.88	9	8.88	0.3	0.45	0.29	1.59	ENSRNOG00000024213	Golim4	golgi integral membrane protein 4 [Source:RGD Symbol;Acc:1310948]
ENSRNOG00000026008	0.45	1	7.85	8.05	7.76	7.85	0.32	7.57	7.36	7.4	7.4	0.37	0.46	0.36	1.29	ENSRNOG00000026008	Gtf2e1	general transcription factor IIE, polypeptide 1, alpha [Source:RGD Symbol;Acc:1306851]
ENSRNOG00000026982	0.45	1	6.81	6.58	7.15	6.81	0.37	6.36	7.07	6.27	6.36	0.41	0.46	0.4	1.15	ENSRNOG00000026982	LOC691921	hypothetical protein LOC691921 [Source:RGD Symbol;Acc:1593359]
ENSRNOG00000038190	0.45	1	8.32	8.83	8.58	8.58	0.3	8.26	8.13	7.72	8.13	0.35	0.45	0.33	1.35	ENSRNOG00000038190	Dok6	docking protein 6 [Source:RGD Symbol;Acc:1564376]
ENSRNOG00000057710	0.45	1	8.7	8.11	8.66	8.66	0.29	8.21	8.16	8.9	8.21	0.34	0.45	0.33	1.38	ENSRNOG00000057710	Ccnd2	Cyclin D2, isoform CRA_d; G1/S-specific cyclin-D2 [Source:UniProtKB/TrEMBL;Acc:G3V8M9]
ENSRNOG00000001044	0.44	1	9.13	8.81	9.2	9.13	0.26	8.53	9.04	8.69	8.69	0.32	0.44	0.3	1.49	ENSRNOG00000001044	Aimp2	aminoacyl tRNA synthetase complex-interacting multifunctional protein 2 [Source:RGD Symbol;Acc:1560787]
ENSRNOG00000008316	0.44	1	9	8.88	8.44	8.88	0.28	8.44	8.23	8.47	8.44	0.33	0.44	0.31	1.4	ENSRNOG00000008316	Vps39	vacuolar protein sorting 39 homolog (S. cerevisiae) [Source:RGD Symbol;Acc:1304858]
ENSRNOG00000014758	0.44	1	9.23	8.03	9.45	9.23	0.26	8.79	9.14	8.73	8.79	0.31	0.44	0.29	1.51	ENSRNOG00000014758	Lgi1	leucine-rich, glioma inactivated 1 [Source:RGD Symbol;Acc:628742]
ENSRNOG00000061304	0.44	1	8.8	8.72	8.9	8.8	0.28	8.36	8.32	8.76	8.36	0.34	0.44	0.32	1.38	ENSRNOG00000061304	Atp2b3	ATPase, Ca++ transporting, plasma membrane 3 [Source:MGI Symbol;Acc:MGI:1347353]
ENSRNOG00000000219	0.44	1	8.02	7.25	7.72	7.72	0.33	7.28	7.13	7.75	7.28	0.37	0.44	0.36	1.23	ENSRNOG00000000219	Ano10	anoctamin 10 [Source:RGD Symbol;Acc:1308260]
ENSRNOG00000001796	0.44	1	8.11	7.58	8.11	8.11	0.32	7.67	7.63	8.01	7.67	0.36	0.44	0.35	1.27	ENSRNOG00000001796	Dgkg	diacylglycerol kinase, gamma [Source:RGD Symbol;Acc:2499]
ENSRNOG00000001851	0.44	1	9.47	9.18	9.45	9.45	0.24	9.05	9.01	8.45	9.01	0.3	0.44	0.28	1.6	ENSRNOG00000001851	Far2	fatty acyl CoA reductase 2 [Source:RGD Symbol;Acc:1565966]
ENSRNOG00000002347	0.44	1	7.51	7.39	7.25	7.39	0.34	6.95	7.14	6.75	6.95	0.38	0.45	0.37	1.2	ENSRNOG00000002347	Rgl1	ral guanine nucleotide dissociation stimulator,-like 1 [Source:RGD Symbol;Acc:1308947]
ENSRNOG00000005045	0.44	1	8.02	7.18	8.08	8.02	0.32	7.26	7.58	7.64	7.58	0.37	0.44	0.35	1.27	ENSRNOG00000005045	Ppp2r5e	protein phosphatase 2, regulatory subunit B', epsilon isoform [Source:RGD Symbol;Acc:1305657]
ENSRNOG00000005376	0.44	1	6.99	8.42	8.27	8.27	0.31	7.72	8.39	7.83	7.83	0.36	0.44	0.34	1.29	ENSRNOG00000005376	Mad2l1	MAD2 mitotic arrest deficient-like 1 (yeast) [Source:RGD Symbol;Acc:1310889]
ENSRNOG00000006967	0.44	1	8.59	8.71	8.65	8.65	0.29	8.19	8.47	8.21	8.21	0.34	0.44	0.33	1.35	ENSRNOG00000006967	Xiap	X-linked inhibitor of apoptosis [Source:RGD Symbol;Acc:620692]
ENSRNOG00000007467	0.44	1	5.74	5.62	5.4	5.62	0.39	5.07	5.18	5.69	5.18	0.42	0.44	0.41	1.08	ENSRNOG00000007467	Ace	angiotensin I converting enzyme [Source:RGD Symbol;Acc:2493]
ENSRNOG00000007570	0.44	1	6.37	6.54	6.23	6.37	0.38	5.81	6.53	5.93	5.93	0.41	0.44	0.41	1.09	ENSRNOG00000007570	Dera	deoxyribose-phosphate aldolase (putative) [Source:RGD Symbol;Acc:1589836]
ENSRNOG00000009936	0.44	1	8.19	8.05	8.29	8.19	0.31	7.63	7.75	7.84	7.75	0.36	0.44	0.35	1.27	ENSRNOG00000009936	Dido1	death inducer-obliterator 1 [Source:RGD Symbol;Acc:1311173]
ENSRNOG00000011231	0.44	1	7.93	8.06	7.97	7.97	0.32	7.51	7.53	7.9	7.53	0.37	0.44	0.35	1.25	ENSRNOG00000011231	Cntnap4	contactin associated protein-like 4 [Source:RGD Symbol;Acc:1306459]
ENSRNOG00000011830	0.44	1	8.52	7.43	8.6	8.52	0.3	8.08	8.69	7.34	8.08	0.35	0.44	0.33	1.32	ENSRNOG00000011830	Plekha3	pleckstrin homology domain-containing, family A (phosphoinositide binding specific) member 3 [Source:RGD Symbol;Acc:1305244]
ENSRNOG00000011945	0.44	1	7.1	7.59	7.59	7.59	0.33	7.15	7.34	7.09	7.15	0.37	0.44	0.36	1.22	ENSRNOG00000011945	Cyfip1	cytoplasmic FMR1 interacting protein 1 [Source:RGD Symbol;Acc:1310332]
ENSRNOG00000011997	0.44	1	7.49	7.93	7.91	7.91	0.32	6.84	7.79	7.47	7.47	0.37	0.44	0.35	1.23	ENSRNOG00000011997	AABR07008940.1	Protein LOC64038 [Source:UniProtKB/TrEMBL;Acc:E9PTU6]
ENSRNOG00000012698	0.44	1	8.04	7.98	7.85	7.98	0.32	7.54	7.71	7.49	7.54	0.37	0.44	0.35	1.24	ENSRNOG00000012698	Chsy1	chondroitin sulfate synthase 1 [Source:RGD Symbol;Acc:1311904]
ENSRNOG00000015676	0.44	1	8.37	8.46	8.27	8.37	0.31	7.93	8.22	7.89	7.93	0.36	0.44	0.34	1.29	ENSRNOG00000015676	Brd9	bromodomain containing 9 [Source:RGD Symbol;Acc:1307359]
ENSRNOG00000015756	0.44	1	7.84	6.78	7.75	7.75	0.33	6.87	7.31	7.93	7.31	0.37	0.44	0.36	1.23	ENSRNOG00000015756	Nphp1	nephronophthisis 1 (juvenile) [Source:RGD Symbol;Acc:1308136]
ENSRNOG00000016643	0.44	1	5.28	5.02	5.51	5.28	0.39	5.02	4.84	4.81	4.84	0.41	0.44	0.41	1.06	ENSRNOG00000016643	Lpcat2	lysophosphatidylcholine acyltransferase 2 [Source:RGD Symbol;Acc:2325051]
ENSRNOG00000021092	0.44	1	9.51	8.88	9.54	9.51	0.24	9.07	9.83	8.66	9.07	0.29	0.44	0.27	1.62	ENSRNOG00000021092	Scnm1	sodium channel modifier 1 [Source:RGD Symbol;Acc:1308968]
ENSRNOG00000024363	0.44	1	7.15	7.72	7.13	7.15	0.35	6.71	7.49	6.46	6.71	0.39	0.43	0.38	1.14	ENSRNOG00000024363	Sertad1	SERTA domain containing 1 [Source:RGD Symbol;Acc:1549778]
ENSRNOG00000024972	0.44	1	6.21	5.59	6.37	6.21	0.39	5.77	5.83	5.25	5.77	0.42	0.44	0.41	1.06	ENSRNOG00000024972	Cox10	COX10 heme A:farnesyltransferase cytochrome c oxidase assembly factor [Source:RGD Symbol;Acc:1594623]
ENSRNOG00000030954	0.44	1	9.22	9.26	9.38	9.26	0.26	9.1	8.47	8.82	8.82	0.31	0.44	0.29	1.5	ENSRNOG00000030954	Fat1	FAT atypical cadherin 1 [Source:RGD Symbol;Acc:621254]
ENSRNOG00000034200	0.44	1	9.22	9.36	9.42	9.36	0.25	8.77	8.92	8.97	8.92	0.3	0.44	0.28	1.55	ENSRNOG00000034200	Atp8a1	ATPase, aminophospholipid transporter (APLT), class I, type 8A, member 1 [Source:RGD Symbol;Acc:1309619]
ENSRNOG00000036913	0.44	1	8.53	7.43	8.2	8.2	0.31	7.97	7.76	7.24	7.76	0.36	0.43	0.35	1.25	ENSRNOG00000036913	RGD1309621	similar to hypothetical protein FLJ10652 [Source:RGD Symbol;Acc:1309621]
ENSRNOG00000040297	0.44	1	8.64	8.25	8.49	8.49	0.3	8.37	8.01	8.05	8.05	0.35	0.44	0.33	1.32	ENSRNOG00000040297	Ttc37	tetratricopeptide repeat domain 37 [Source:RGD Symbol;Acc:1306062]
ENSRNOG00000050955	0.44	1	5.61	7.3	7.15	7.15	0.35	7.2	6.71	5.42	6.71	0.39	0.44	0.38	1.16	ENSRNOG00000050955	A630010A05Rik	RIKEN cDNA A630010A05 gene [Source:MGI Symbol;Acc:MGI:3584518]
ENSRNOG00000055217	0.44	1	7.58	8.39	7.86	7.86	0.32	7.42	7.75	7.4	7.42	0.37	0.44	0.35	1.24	ENSRNOG00000055217	SNORA42	Small nucleolar RNA SNORA42/SNORA80 family [Source:RFAM;Acc:RF00406]
ENSRNOG00000055466	0.44	1	7.23	8.22	8.04	8.04	0.32	7.99	7.6	7.04	7.6	0.36	0.43	0.35	1.24	ENSRNOG00000055466	Derl2	Der1-like domain family, member 2 [Source:MGI Symbol;Acc:MGI:2151483]
ENSRNOG00000060063	0.44	1	7.32	7.65	6.79	7.32	0.34	6.88	6.98	6.7	6.88	0.38	0.44	0.37	1.17	ENSRNOG00000060063	Naa10	N(alpha)-acetyltransferase 10, NatA catalytic subunit [Source:MGI Symbol;Acc:MGI:1915255]
ENSRNOG00000000804	0.43	1	8.88	7.87	8.72	8.72	0.29	8.13	8.33	8.29	8.29	0.34	0.43	0.32	1.34	ENSRNOG00000000804	Mrps18b	mitochondrial ribosomal protein S18B [Source:RGD Symbol;Acc:1302998]
ENSRNOG00000003728	0.43	1	5.28	5.58	5.53	5.53	0.39	5.07	5.49	5.1	5.1	0.41	0.42	0.41	1.03	ENSRNOG00000003728	Xylt2	xylosyltransferase II [Source:RGD Symbol;Acc:619765]
ENSRNOG00000005081	0.43	1	7.7	8.73	8.71	8.71	0.29	8.28	7.94	8.31	8.28	0.34	0.44	0.32	1.35	ENSRNOG00000005081	Fbxl20	F-box and leucine-rich repeat protein 20 [Source:RGD Symbol;Acc:621722]
ENSRNOG00000006705	0.43	1	8.13	7.6	7.98	7.98	0.32	7.35	7.92	7.55	7.55	0.37	0.44	0.35	1.24	ENSRNOG00000006705	Mkks	McKusick-Kaufman syndrome [Source:RGD Symbol;Acc:1308814]
ENSRNOG00000008892	0.43	1	7.57	7.19	7.74	7.57	0.34	7.14	7.79	7.12	7.14	0.37	0.42	0.36	1.16	ENSRNOG00000008892	Parp2	poly (ADP-ribose) polymerase 2 [Source:RGD Symbol;Acc:1310568]
ENSRNOG00000016337	0.43	1	4.16	4.7	4.49	4.49	0.39	4.63	4.01	4.06	4.06	0.41	0.43	0.41	1.05	ENSRNOG00000016337	Slc22a1	solute carrier family 22 (organic cation transporter), member 1 [Source:RGD Symbol;Acc:3224]
ENSRNOG00000018884	0.43	1	7.71	7.2	7.69	7.69	0.33	7.26	7.61	7.21	7.26	0.37	0.43	0.36	1.2	ENSRNOG00000018884	Ttc13	tetratricopeptide repeat domain 13 [Source:RGD Symbol;Acc:1310186]
ENSRNOG00000020804	0.43	1	8.79	9.11	9.05	9.05	0.27	8.72	8.62	8.47	8.62	0.32	0.43	0.3	1.4	ENSRNOG00000020804	Smarcc1	SWI/SNF related, matrix associated, actin dependent regulator of chromatin, subfamily c, member 1 [Source:RGD Symbol;Acc:1304850]
ENSRNOG00000021240	0.43	1	9.55	9.52	9.67	9.55	0.24	9.09	9.35	9.12	9.12	0.29	0.43	0.27	1.61	ENSRNOG00000021240	Atrn	attractin [Source:RGD Symbol;Acc:69063]
ENSRNOG00000029194	0.43	1	8.29	8.49	8.47	8.47	0.3	8.04	8	8.57	8.04	0.35	0.43	0.33	1.3	ENSRNOG00000029194	Dhx30	DEAH (Asp-Glu-Ala-His) box helicase 30 [Source:RGD Symbol;Acc:1308888]
ENSRNOG00000031478	0.43	1	8.06	7.98	8.11	8.06	0.32	7.38	7.75	7.63	7.63	0.36	0.43	0.35	1.23	ENSRNOG00000031478	Zfp663	zinc finger protein 663 [Source:RGD Symbol;Acc:2318893]
ENSRNOG00000053023	0.43	1	7.36	7.67	7.28	7.36	0.34	6.93	7.43	6.33	6.93	0.38	0.42	0.37	1.14	ENSRNOG00000053023	Taz	tafazzin [Source:RGD Symbol;Acc:1588532]
ENSRNOG00000000237	0.43	1	9.65	9.63	9.64	9.64	0.23	9.21	9.39	9.04	9.21	0.28	0.42	0.26	1.62	ENSRNOG00000000237	RGD1310429	similar to Protein Njmu-R1 [Source:RGD Symbol;Acc:1310429]
ENSRNOG00000000576	0.43	1	7.02	7.56	7.6	7.56	0.34	6.94	7.71	7.13	7.13	0.37	0.43	0.36	1.19	ENSRNOG00000000576	Anapc16	anaphase promoting complex subunit 16 [Source:RGD Symbol;Acc:2321124]
ENSRNOG00000001455	0.43	1	6.88	6.63	6.9	6.88	0.36	6.38	6.45	6.7	6.45	0.4	0.43	0.39	1.09	ENSRNOG00000001455	Kif13a	kinesin family member 13A [Source:RGD Symbol;Acc:1307825]
ENSRNOG00000002372	0.43	1	5.85	4.45	6.3	5.85	0.39	4.95	6	5.42	5.42	0.42	0.43	0.41	1.04	ENSRNOG00000002372	Sgcd	sarcoglycan, delta [Source:RGD Symbol;Acc:1306638]
ENSRNOG00000004377	0.43	1	6.4	6.6	6.62	6.6	0.38	6.1	6.17	6.4	6.17	0.41	0.43	0.4	1.06	ENSRNOG00000004377	Lpin1	lipin 1 [Source:RGD Symbol;Acc:1307646]
ENSRNOG00000005299	0.43	1	10.59	10.18	10.45	10.45	0.17	10.02	9.89	10.36	10.02	0.22	0.43	0.2	2.1	ENSRNOG00000005299	Kif5a	kinesin family member 5A [Source:RGD Symbol;Acc:1303035]
ENSRNOG00000005359	0.43	1	7.89	8.18	8.3	8.18	0.31	7.97	7.72	7.75	7.75	0.36	0.43	0.35	1.25	ENSRNOG00000005359	Csrnp3	cysteine-serine-rich nuclear protein 3 [Source:RGD Symbol;Acc:1306214]
ENSRNOG00000005397	0.43	1	8.58	8.23	8.51	8.51	0.3	8.08	7.88	8.44	8.08	0.35	0.43	0.33	1.28	ENSRNOG00000005397	Maea	macrophage erythroblast attacher [Source:RGD Symbol;Acc:1309877]
ENSRNOG00000005934	0.43	1	8.96	9.28	9.1	9.1	0.27	8.44	9.05	8.67	8.67	0.32	0.44	0.3	1.45	ENSRNOG00000005934	Mlip	muscular LMNA-interacting protein [Source:MGI Symbol;Acc:MGI:1916892]
ENSRNOG00000006278	0.43	1	7.05	7.31	6.6	7.05	0.36	6.47	7	6.62	6.62	0.4	0.43	0.39	1.11	ENSRNOG00000006278	Tspyl5	TSPY-like 5 [Source:RGD Symbol;Acc:1311262]
ENSRNOG00000008024	0.43	1	7.96	7.68	8.35	7.96	0.32	7.27	7.88	7.53	7.53	0.37	0.43	0.35	1.23	ENSRNOG00000008024	Pxk	PX domain containing serine/threonine kinase [Source:RGD Symbol;Acc:727819]
ENSRNOG00000008598	0.43	1	7.58	7.4	8.08	7.58	0.33	7.07	7.71	7.15	7.15	0.37	0.44	0.36	1.2	ENSRNOG00000008598	Btbd7	BTB (POZ) domain containing 7 [Source:RGD Symbol;Acc:1306262]
ENSRNOG00000008709	0.43	1	8.25	7.78	8.08	8.08	0.32	7.69	7.53	7.65	7.65	0.36	0.43	0.35	1.22	ENSRNOG00000008709	Arhgap32	Rho GTPase activating protein 32 [Source:RGD Symbol;Acc:1305267]
ENSRNOG00000008842	0.43	1	5.94	5.89	5.55	5.89	0.39	5.46	5.18	5.47	5.46	0.42	0.43	0.41	1.05	ENSRNOG00000008842	Cyp4a8	cytochrome P450, family 4, subfamily a, polypeptide 8 [Source:RGD Symbol;Acc:628846]
ENSRNOG00000009403	0.43	1	6.65	6.68	6.96	6.68	0.37	6.32	6.1	6.25	6.25	0.41	0.43	0.4	1.08	ENSRNOG00000009403	Dcaf17	DDB1 and CUL4 associated factor 17 [Source:RGD Symbol;Acc:1565551]
ENSRNOG00000009491	0.43	1	9.1	8.5	8.66	8.66	0.29	7.98	8.26	8.23	8.23	0.34	0.42	0.33	1.3	ENSRNOG00000009491	Phc3	polyhomeotic homolog 3 (Drosophila) [Source:RGD Symbol;Acc:1307998]
ENSRNOG00000010227	0.43	1	7.42	8.26	7.46	7.46	0.34	7.03	7.02	7.28	7.03	0.38	0.43	0.37	1.18	ENSRNOG00000010227	Gpatch2l	G patch domain containing 2-like [Source:RGD Symbol;Acc:1308907]
ENSRNOG00000010286	0.43	1	7.35	7.6	7.84	7.6	0.33	7.21	7.17	6.79	7.17	0.37	0.43	0.36	1.17	ENSRNOG00000010286	Cast	calpastatin [Source:RGD Symbol;Acc:2278]
ENSRNOG00000010744	0.43	1	10	9.85	10.07	10	0.2	9.57	9.48	10.03	9.57	0.26	0.43	0.24	1.83	ENSRNOG00000010744	Nrp1	neuropilin 1 [Source:RGD Symbol;Acc:621588]
ENSRNOG00000010750	0.43	1	6.46	6.37	6.29	6.37	0.38	5.94	6.52	5.88	5.94	0.41	0.43	0.41	1.06	ENSRNOG00000010750	Twistnb	TWIST neighbor [Source:RGD Symbol;Acc:1307824]
ENSRNOG00000013194	0.43	1	9.1	8.37	8.89	8.89	0.28	8.52	8.2	8.46	8.46	0.33	0.44	0.31	1.39	ENSRNOG00000013194	Rps6ka2	ribosomal protein S6 kinase polypeptide 2 [Source:RGD Symbol;Acc:620676]
ENSRNOG00000015686	0.43	1	9.55	9.87	9.77	9.77	0.22	9.34	9.34	9.68	9.34	0.27	0.42	0.25	1.68	ENSRNOG00000015686	Col4a3bp	collagen, type IV, alpha 3 (Goodpasture antigen) binding protein [Source:RGD Symbol;Acc:1309131]
ENSRNOG00000018404	0.43	1	9.73	9.79	9.47	9.73	0.22	9.3	8.95	9.55	9.3	0.27	0.43	0.26	1.68	ENSRNOG00000018404	Aars	alanyl-tRNA synthetase [Source:RGD Symbol;Acc:1304832]
ENSRNOG00000018593	0.43	1	9.74	9.98	10.03	9.98	0.2	9.44	10.18	9.55	9.55	0.26	0.43	0.24	1.82	ENSRNOG00000018593	Txndc9	thioredoxin domain containing 9 [Source:RGD Symbol;Acc:708355]
ENSRNOG00000018898	0.43	1	8.24	8.98	8.5	8.5	0.3	7.25	8.35	8.07	8.07	0.35	0.43	0.33	1.29	ENSRNOG00000018898	Mpi	mannose phosphate isomerase (mapped) [Source:RGD Symbol;Acc:3107]
ENSRNOG00000019372	0.43	1	6.34	6.54	6.58	6.54	0.38	6.05	6.11	6.54	6.11	0.41	0.43	0.4	1.06	ENSRNOG00000019372	Pc	pyruvate carboxylase [Source:RGD Symbol;Acc:3262]
ENSRNOG00000020165	0.43	1	3.68	3.3	3.95	3.68	0.39	3.03	4.29	3.25	3.25	0.41	0.42	0.41	1.03	ENSRNOG00000020165	Ahsp	alpha hemoglobin stabilizing protein [Source:RGD Symbol;Acc:1306725]
ENSRNOG00000029805	0.43	1	8	7.65	8.03	8	0.32	7.57	7.2	8.41	7.57	0.37	0.43	0.35	1.22	ENSRNOG00000029805	AABR07002774.1	Protein Zfp780b [Source:UniProtKB/TrEMBL;Acc:D3ZA43]
ENSRNOG00000029986	0.43	1	8.66	8.97	8.82	8.82	0.28	8.82	8.32	8.39	8.39	0.34	0.42	0.32	1.33	ENSRNOG00000029986	Insr	insulin receptor [Source:RGD Symbol;Acc:2917]
ENSRNOG00000031081	0.43	1	7.1	6.19	7	7	0.36	6.57	6.73	6.42	6.57	0.4	0.43	0.39	1.1	ENSRNOG00000031081	Stat2	signal transducer and activator of transcription 2 [Source:RGD Symbol;Acc:1311649]
ENSRNOG00000032329	0.43	1	8.02	8.66	8.45	8.45	0.3	7.97	8.02	8.7	8.02	0.35	0.43	0.34	1.29	ENSRNOG00000032329	Fam196b	family with sequence similarity 196, member B [Source:RGD Symbol;Acc:2320105]
ENSRNOG00000034015	0.43	1	10.22	10.16	9.97	10.16	0.19	9.73	9.65	9.97	9.73	0.24	0.42	0.22	1.9	ENSRNOG00000034015	Capn2	calpain 2, (m/II) large subunit [Source:RGD Symbol;Acc:2268]
ENSRNOG00000047876	0.43	1	3.74	4.16	3.9	3.9	0.39	3.47	3.42	3.92	3.47	0.41	0.43	0.41	1.04	ENSRNOG00000047876	LOC689986	hypothetical protein LOC689986 [Source:RGD Symbol;Acc:1586315]
ENSRNOG00000051837	0.43	1	7.98	7.32	7.96	7.96	0.32	7.53	7.85	6.93	7.53	0.37	0.43	0.35	1.23	ENSRNOG00000051837	Nwd2	NACHT and WD repeat domain containing 2 [Source:RGD Symbol;Acc:1563065]
ENSRNOG00000054136	0.43	1	5.8	4.5	6.08	5.8	0.39	4.76	5.37	5.72	5.37	0.42	0.43	0.41	1.03	ENSRNOG00000054136	Xkrx	XK, Kell blood group complex subunit-related, X-linked [Source:RGD Symbol;Acc:1359223]
ENSRNOG00000061315	0.43	1	5.77	5.17	5.82	5.77	0.39	5.34	5.93	5.17	5.34	0.42	0.44	0.41	1.06	ENSRNOG00000061315	AABR07002928.1
ENSRNOG00000010733	0.42	1	7.92	8.06	8.14	8.06	0.32	7.42	7.64	8.31	7.64	0.36	0.41	0.35	1.18	ENSRNOG00000010733	Vps11	vacuolar protein sorting 11 homolog (S. cerevisiae) [Source:RGD Symbol;Acc:1308038]
ENSRNOG00000013413	0.42	1	6.73	7.99	6.39	6.73	0.37	7.27	6.28	6.31	6.31	0.41	0.42	0.4	1.04	ENSRNOG00000013413	Rorb	RAR-related orphan receptor B [Source:RGD Symbol;Acc:1306778]
ENSRNOG00000017879	0.42	1	7.07	7.19	7.2	7.19	0.35	6.77	6.7	7.51	6.77	0.39	0.42	0.38	1.12	ENSRNOG00000017879	Gab1	GRB2-associated binding protein 1 [Source:RGD Symbol;Acc:1311085]
ENSRNOG00000018375	0.42	1	8.13	7.74	8.16	8.13	0.32	7.71	8.01	7.21	7.71	0.36	0.42	0.35	1.21	ENSRNOG00000018375	Eif2b3	eukaryotic translation initiation factor 2B, subunit 3 [Source:RGD Symbol;Acc:620821]
ENSRNOG00000001040	0.42	1	7.98	7.36	7.89	7.89	0.32	7.47	7.52	7.42	7.47	0.37	0.42	0.35	1.19	ENSRNOG00000001040	Pms2	postmeiotic segregation increased 2 (S. cerevisiae) [Source:RGD Symbol;Acc:1305483]
ENSRNOG00000001442	0.42	1	7.62	7.95	7.31	7.62	0.33	7.1	7.26	7.2	7.2	0.37	0.42	0.36	1.17	ENSRNOG00000001442	Por	P450 (cytochrome) oxidoreductase [Source:RGD Symbol;Acc:68335]
ENSRNOG00000002074	0.42	1	6.13	6	6.29	6.13	0.39	5.91	5.71	5.35	5.71	0.42	0.42	0.41	1.01	ENSRNOG00000002074	Rest	RE1-silencing transcription factor [Source:RGD Symbol;Acc:621069]
ENSRNOG00000002163	0.42	1	8.55	7.38	8.1	8.1	0.32	8.36	7.68	7.49	7.68	0.36	0.42	0.35	1.21	ENSRNOG00000002163	Klf3	Kruppel-like factor 3 (basic) [Source:RGD Symbol;Acc:1593290]
ENSRNOG00000002327	0.42	1	8.47	8.86	9.29	8.86	0.28	7.75	8.49	8.44	8.44	0.33	0.43	0.32	1.35	ENSRNOG00000002327	Gabrb1	gamma-aminobutyric acid (GABA) A receptor, beta 1 [Source:RGD Symbol;Acc:2649]
ENSRNOG00000002474	0.42	1	5.81	5.93	6.22	5.93	0.39	4.93	6.15	5.51	5.51	0.42	0.42	0.41	1.01	ENSRNOG00000002474	Tom1l1	target of myb1 (chicken)-like 1 [Source:RGD Symbol;Acc:1562626]
ENSRNOG00000002509	0.42	1	10.41	10.37	10.22	10.37	0.17	9.36	9.95	10.38	9.95	0.23	0.42	0.21	2	ENSRNOG00000002509	Gnl3l	guanine nucleotide binding protein-like 3 (nucleolar)-like [Source:RGD Symbol;Acc:1600217]
ENSRNOG00000002781	0.42	1	7.22	6.32	6.28	6.32	0.39	5.97	5.9	5.68	5.9	0.41	0.42	0.41	1.02	ENSRNOG00000002781	Kdsr	3-ketodihydrosphingosine reductase [Source:RGD Symbol;Acc:1307775]
ENSRNOG00000002903	0.42	1	7.14	7.09	7.24	7.14	0.35	6.14	6.72	6.9	6.72	0.39	0.41	0.38	1.08	ENSRNOG00000002903	Specc1	sperm antigen with calponin homology and coiled-coil domains 1 [Source:RGD Symbol;Acc:1309718]
ENSRNOG00000002925	0.42	1	3.78	4.3	4.21	4.21	0.39	3.79	4.1	3.45	3.79	0.41	0.42	0.41	1.01	ENSRNOG00000002925	Tsx	testis specific X-linked gene [Source:RGD Symbol;Acc:3914]
ENSRNOG00000003967	0.42	1	10.29	10.29	10.15	10.29	0.18	9.87	10.16	9.7	9.87	0.23	0.41	0.21	1.94	ENSRNOG00000003967	Vmp1	vacuole membrane protein 1 [Source:RGD Symbol;Acc:70367]
ENSRNOG00000003997	0.42	1	6.66	5.45	6.68	6.66	0.37	6.24	6.95	5.69	6.24	0.41	0.41	0.4	1.03	ENSRNOG00000003997	Pld5	phospholipase D family, member 5 [Source:RGD Symbol;Acc:1562609]
ENSRNOG00000005214	0.42	1	5.25	5.47	5.48	5.47	0.39	4.92	5.4	5.05	5.05	0.41	0.42	0.41	1.01	ENSRNOG00000005214	Plek	pleckstrin [Source:RGD Symbol;Acc:1308269]
ENSRNOG00000005344	0.42	1	6.86	7.57	7.95	7.57	0.34	6.64	7.24	7.15	7.15	0.37	0.42	0.36	1.15	ENSRNOG00000005344	Nol10	nucleolar protein 10 [Source:RGD Symbol;Acc:1359447]
ENSRNOG00000005960	0.42	1	7.39	7.46	6.49	7.39	0.34	6.38	6.97	7.04	6.97	0.38	0.42	0.37	1.15	ENSRNOG00000005960	RGD1311744	similar to RIKEN cDNA 5830475I06 [Source:RGD Symbol;Acc:1311744]
ENSRNOG00000007128	0.42	1	10.6	10.31	10.6	10.6	0.16	10.01	10.55	10.18	10.18	0.21	0.41	0.19	2.15	ENSRNOG00000007128	Nop56	NOP56 ribonucleoprotein [Source:RGD Symbol;Acc:1308892]
ENSRNOG00000007240	0.42	1	6.92	7.05	7.32	7.05	0.36	6.63	7.15	5.88	6.63	0.4	0.42	0.39	1.08	ENSRNOG00000007240	Rrs1	RRS1 ribosome biogenesis regulator homolog (S. cerevisiae) [Source:RGD Symbol;Acc:1311403]
ENSRNOG00000007671	0.42	1	9.6	9.58	9.38	9.58	0.23	9.08	9.16	9.46	9.16	0.28	0.42	0.27	1.58	ENSRNOG00000007671	Smu1	smu-1 suppressor of mec-8 and unc-52 homolog (C. elegans) [Source:RGD Symbol;Acc:620694]
ENSRNOG00000008176	0.42	1	6.32	6.2	5.89	6.2	0.39	5.71	5.8	5.78	5.78	0.42	0.42	0.41	1.02	ENSRNOG00000008176	Nppa	natriuretic peptide A [Source:RGD Symbol;Acc:3193]
ENSRNOG00000009110	0.42	1	8.64	8.29	8.81	8.64	0.29	8.1	8.22	8.69	8.22	0.34	0.42	0.33	1.3	ENSRNOG00000009110	Psen1	presenilin 1 [Source:RGD Symbol;Acc:3425]
ENSRNOG00000010379	0.42	1	9.02	9.34	9.19	9.19	0.26	8.44	8.77	8.92	8.77	0.31	0.42	0.29	1.44	ENSRNOG00000010379	Celf1	CUGBP, Elav-like family member 1 [Source:RGD Symbol;Acc:1307721]
ENSRNOG00000010756	0.42	1	8.55	8.72	8.43	8.55	0.3	8.87	8.03	8.13	8.13	0.35	0.42	0.33	1.25	ENSRNOG00000010756	Tp53	tumor protein p53 [Source:RGD Symbol;Acc:3889]
ENSRNOG00000010765	0.42	1	8.08	8.18	8.34	8.18	0.31	7.04	7.76	8.13	7.76	0.36	0.43	0.35	1.23	ENSRNOG00000010765	Vcl	vinculin [Source:RGD Symbol;Acc:1311217]
ENSRNOG00000011063	0.42	1	6.87	6.45	6.63	6.63	0.37	5.86	6.21	6.27	6.21	0.41	0.41	0.4	1.03	ENSRNOG00000011063	Dennd1b	DENN/MADD domain containing 1B [Source:RGD Symbol;Acc:1308441]
ENSRNOG00000011619	0.42	1	8.74	8.88	8.97	8.88	0.28	8.18	8.53	8.46	8.46	0.33	0.41	0.31	1.31	ENSRNOG00000011619	Myo9a	myosin IXA [Source:RGD Symbol;Acc:621395]
ENSRNOG00000012178	0.42	1	9.25	9	8.51	9	0.27	8.85	8.58	8.53	8.58	0.32	0.41	0.31	1.35	ENSRNOG00000012178	Lmbrd1	LMBR1 domain containing 1 [Source:RGD Symbol;Acc:708471]
ENSRNOG00000012271	0.42	1	9.34	9.26	9.36	9.34	0.25	8.92	8.87	9.29	8.92	0.3	0.41	0.28	1.45	ENSRNOG00000012271	Cnot1	CCR4-NOT transcription complex, subunit 1 [Source:RGD Symbol;Acc:1308009]
ENSRNOG00000012481	0.42	1	7.29	7.07	6.96	7.07	0.35	6.49	6.65	6.76	6.65	0.4	0.42	0.38	1.09	ENSRNOG00000012481	Ppm1j	protein phosphatase, Mg2+/Mn2+ dependent, 1J [Source:RGD Symbol;Acc:1359104]
ENSRNOG00000012640	0.42	1	6.55	7.07	6.88	6.88	0.36	6.34	6.46	6.83	6.46	0.4	0.42	0.39	1.07	ENSRNOG00000012640	Dpp7	dipeptidylpeptidase 7 [Source:RGD Symbol;Acc:71073]
ENSRNOG00000013832	0.42	1	8.54	8.32	8.61	8.54	0.3	8.1	8.12	8.66	8.12	0.35	0.42	0.33	1.26	ENSRNOG00000013832	Fam193a	family with sequence similarity 193, member A [Source:RGD Symbol;Acc:1309634]
ENSRNOG00000014148	0.42	1	7.2	6.11	7.09	7.09	0.35	6.22	7.1	6.67	6.67	0.39	0.43	0.38	1.11	ENSRNOG00000014148	Ap5m1	adaptor-related protein complex 5, mu 1 subunit [Source:RGD Symbol;Acc:1308087]
ENSRNOG00000014835	0.42	1	4.48	5.27	5.02	5.02	0.39	4.48	5.28	4.6	4.6	0.41	0.42	0.41	1.03	ENSRNOG00000014835	Il1rl1	interleukin 1 receptor-like 1 [Source:RGD Symbol;Acc:2894]
ENSRNOG00000015072	0.42	1	6.4	7.19	6.72	6.72	0.37	6.32	6.3	6.22	6.3	0.41	0.41	0.4	1.04	ENSRNOG00000015072	Ptgr1	prostaglandin reductase 1 [Source:RGD Symbol;Acc:621195]
ENSRNOG00000015477	0.42	1	5.62	5.79	5.34	5.62	0.39	5.36	5.2	4.68	5.2	0.42	0.42	0.41	1.02	ENSRNOG00000015477	Nkx3-1	NK3 homeobox 1 [Source:RGD Symbol;Acc:1305369]
ENSRNOG00000015713	0.42	1	7.99	8.44	8.32	8.32	0.31	8.92	7.9	6.4	7.9	0.36	0.42	0.34	1.24	ENSRNOG00000015713	Parva	parvin, alpha [Source:RGD Symbol;Acc:71021]
ENSRNOG00000016722	0.42	1	9.83	10.08	10.04	10.04	0.2	9.79	9.62	9.47	9.62	0.25	0.42	0.23	1.79	ENSRNOG00000016722	Xpo6	exportin 6 [Source:RGD Symbol;Acc:1311491]
ENSRNOG00000016831	0.42	1	6.87	7.07	6.13	6.87	0.36	6.39	6.45	6.84	6.45	0.4	0.42	0.39	1.07	ENSRNOG00000016831	Serpinh1	serpin peptidase inhibitor, clade H (heat shock protein 47), member 1, (collagen binding protein 1) [Source:RGD Symbol;Acc:69302]
ENSRNOG00000016976	0.42	1	7.93	6.53	7.67	7.67	0.33	6.29	7.25	8.05	7.25	0.37	0.42	0.36	1.17	ENSRNOG00000016976	Clcn7	chloride channel, voltage-sensitive 7 [Source:RGD Symbol;Acc:61836]
ENSRNOG00000018475	0.42	1	7.82	8.48	7.87	7.87	0.32	7.45	7.83	7.22	7.45	0.37	0.42	0.35	1.18	ENSRNOG00000018475	Eif4enif1	eukaryotic translation initiation factor 4E nuclear import factor 1 [Source:RGD Symbol;Acc:1560908]
ENSRNOG00000018809	0.42	1	7.88	7.05	8.03	7.88	0.32	7.45	8.21	7.46	7.46	0.37	0.42	0.35	1.18	ENSRNOG00000018809	Psmd5	proteasome (prosome, macropain) 26S subunit, non-ATPase, 5 [Source:RGD Symbol;Acc:1308434]
ENSRNOG00000019161	0.42	1	6.53	5.8	6.55	6.53	0.38	5.84	6.54	6.11	6.11	0.41	0.42	0.4	1.04	ENSRNOG00000019161	Cpeb1	cytoplasmic polyadenylation element binding protein 1 [Source:RGD Symbol;Acc:1310421]
ENSRNOG00000020860	0.42	1	8.62	9.14	9.04	9.04	0.27	8.62	8.6	9.04	8.62	0.32	0.42	0.3	1.39	ENSRNOG00000020860	Tdrkh	tudor and KH domain containing [Source:RGD Symbol;Acc:1311196]
ENSRNOG00000022252	0.42	1	8.83	8.6	8.68	8.68	0.29	8.26	8.54	8.18	8.26	0.34	0.42	0.32	1.3	ENSRNOG00000022252	Kbtbd3	kelch repeat and BTB (POZ) domain containing 3 [Source:RGD Symbol;Acc:1310895]
ENSRNOG00000032723	0.42	1	7.41	7	7.47	7.41	0.34	6.7	6.99	7.09	6.99	0.38	0.42	0.37	1.15	ENSRNOG00000032723	Eftud1	elongation factor Tu GTP binding domain containing 1 [Source:RGD Symbol;Acc:1306521]
ENSRNOG00000038002	0.42	1	5.89	5.73	6.1	5.89	0.39	5.06	6.38	5.47	5.47	0.42	0.42	0.41	1.02	ENSRNOG00000038002	Ccdc62	coiled-coil domain containing 62 [Source:RGD Symbol;Acc:1586391]
ENSRNOG00000043189	0.42	1	7.74	7.95	7.41	7.74	0.33	7.2	7.7	7.32	7.32	0.37	0.42	0.36	1.18	ENSRNOG00000043189	Trub2	TruB pseudouridine (psi) synthase family member 2 [Source:RGD Symbol;Acc:1359394]
ENSRNOG00000049792	0.42	1	3.79	3.25	3.67	3.67	0.39	3.14	5.04	3.25	3.25	0.41	0.42	0.41	1.02	ENSRNOG00000049792	Glra3	glycine receptor, alpha 3 [Source:RGD Symbol;Acc:621229]
ENSRNOG00000053230	0.42	1	9.05	9.68	9.69	9.68	0.23	9.26	9.58	9.15	9.26	0.28	0.42	0.26	1.62	ENSRNOG00000053230	Fopnl	FGFR1OP N-terminal like [Source:RGD Symbol;Acc:1305823]
ENSRNOG00000054474	0.42	1	4.62	5.12	5.31	5.12	0.39	4.7	5.6	4.52	4.7	0.41	0.42	0.41	1.02	ENSRNOG00000054474	Mastl	microtubule associated serine/threonine kinase-like [Source:MGI Symbol;Acc:MGI:1914371]
ENSRNOG00000057620	0.42	1	7.57	7.66	7.56	7.57	0.33	7.15	7.85	6.97	7.15	0.37	0.42	0.36	1.16	ENSRNOG00000057620	Slc6a8	Sodium- and chloride-dependent creatine transporter 1 [Source:UniProtKB/Swiss-Prot;Acc:P28570]
ENSRNOG00000057815	0.42	1	6.12	6.38	5.94	6.12	0.39	5.31	5.7	5.82	5.7	0.42	0.42	0.41	1.01	ENSRNOG00000057815	2610015P09Rik	RIKEN cDNA 2610015P09 gene [Source:MGI Symbol;Acc:MGI:1922661]
ENSRNOG00000058615	0.42	1	3.47	3.34	3.14	3.34	0.39	2.88	2.92	3.24	2.92	0.41	0.43	0.41	1.04	ENSRNOG00000058615	U6	U6 spliceosomal RNA [Source:RFAM;Acc:RF00026]
ENSRNOG00000059683	0.42	1	7.99	8.4	7.81	7.99	0.32	7.57	7.4	8.03	7.57	0.37	0.43	0.35	1.21	ENSRNOG00000059683	Mpp2	Membrane protein, palmitoylated 2 (MAGUK p55 subfamily member 2), isoform CRA_a; Protein Mpp2 [Source:UniProtKB/TrEMBL;Acc:D3ZAA9]
ENSRNOG00000060775	0.42	1	7.5	8.47	7.75	7.75	0.33	7.3	7.51	7.33	7.33	0.37	0.42	0.36	1.18	ENSRNOG00000060775	Lmo7	LIM domain only 7 [Source:MGI Symbol;Acc:MGI:1353586]
ENSRNOG00000008797	0.42	1	8.29	8.35	7.95	8.29	0.31	7.64	8.17	7.87	7.87	0.36	0.42	0.34	1.23	ENSRNOG00000008797	Tmpo	thymopoietin [Source:RGD Symbol;Acc:3875]
ENSRNOG00000018931	0.42	1	8.08	7.94	8.03	8.03	0.32	7.49	7.61	8.31	7.61	0.36	0.42	0.35	1.2	ENSRNOG00000018931	Dis3l2	DIS3-like 3'-5' exoribonuclease 2 [Source:RGD Symbol;Acc:1560168]
ENSRNOG00000056610	0.42	1	7.48	8.51	8.36	8.36	0.31	7.07	7.94	8.36	7.94	0.36	0.42	0.34	1.23	ENSRNOG00000056610	Cog5	component of oligomeric golgi complex 5 [Source:MGI Symbol;Acc:MGI:2145130]
ENSRNOG00000007374	0.41	1	8.71	8.38	7.6	8.38	0.31	7.04	8.4	7.97	7.97	0.35	0.41	0.34	1.2	ENSRNOG00000007374	Tac1	tachykinin, precursor 1 [Source:RGD Symbol;Acc:3807]
ENSRNOG00000029876	0.41	1	8.22	7.35	8.7	8.22	0.31	7.92	7.81	7.15	7.81	0.36	0.41	0.34	1.2	ENSRNOG00000029876	Gucy1a2	guanylate cyclase 1, soluble, alpha 2 [Source:RGD Symbol;Acc:621655]
ENSRNOG00000001142	0.41	1	7.32	6.9	7.48	7.32	0.34	6.9	6.91	8.17	6.91	0.38	0.41	0.37	1.1	ENSRNOG00000001142	Prkab1	protein kinase, AMP-activated, beta 1 non-catalytic subunit [Source:RGD Symbol;Acc:71057]
ENSRNOG00000001339	0.41	1	7.95	7.74	7.57	7.74	0.33	7.33	7.46	7.17	7.33	0.37	0.41	0.36	1.15	ENSRNOG00000001339	Psmd9	proteasome (prosome, macropain) 26S subunit, non-ATPase, 9 [Source:RGD Symbol;Acc:621110]
ENSRNOG00000001908	0.41	1	5.42	4.91	5.43	5.42	0.39	5.8	5.01	4.96	5.01	0.41	0.41	0.41	0.98	ENSRNOG00000001908	Klhl6	kelch-like family member 6 [Source:RGD Symbol;Acc:1307521]
ENSRNOG00000002044	0.41	1	7.63	7.05	6.7	7.05	0.36	5.44	6.92	6.64	6.64	0.4	0.41	0.38	1.07	ENSRNOG00000002044	Gtpbp8	GTP-binding protein 8 (putative) [Source:RGD Symbol;Acc:1310025]
ENSRNOG00000003251	0.41	1	8.78	8.1	9.64	8.78	0.29	8.12	9.31	8.37	8.37	0.34	0.41	0.32	1.27	ENSRNOG00000003251	B3galt2	UDP-Gal:betaGlcNAc beta 1,3-galactosyltransferase, polypeptide 2 [Source:RGD Symbol;Acc:1586615]
ENSRNOG00000004040	0.41	1	6.06	6.11	6.22	6.11	0.39	5.62	5.8	5.7	5.7	0.42	0.41	0.41	1	ENSRNOG00000004040	Abca8	ATP-binding cassette, subfamily A (ABC1), member 8 [Source:RGD Symbol;Acc:1307069]
ENSRNOG00000004603	0.41	1	7.78	8.07	7.65	7.78	0.33	7.21	7.37	7.8	7.37	0.37	0.41	0.36	1.14	ENSRNOG00000004603	Srgap1	SLIT-ROBO Rho GTPase activating protein 1 [Source:RGD Symbol;Acc:1566260]
ENSRNOG00000005037	0.41	1	5.08	5.05	5.67	5.08	0.39	4.38	5.74	4.67	4.67	0.41	0.41	0.41	0.99	ENSRNOG00000005037	Kif18a	kinesin family member 18A [Source:RGD Symbol;Acc:1561740]
ENSRNOG00000006931	0.41	1	7.57	8.57	7.38	7.57	0.33	6.81	7.16	7.72	7.16	0.37	0.41	0.36	1.14	ENSRNOG00000006931	Eepd1	endonuclease/exonuclease/phosphatase family domain containing 1 [Source:RGD Symbol;Acc:1307401]
ENSRNOG00000007575	0.41	1	7.44	8.2	7.94	7.94	0.32	7.27	7.84	7.53	7.53	0.37	0.41	0.35	1.15	ENSRNOG00000007575	Lppr1	lipid phosphate phosphatase-related protein type 1 [Source:RGD Symbol;Acc:1303116]
ENSRNOG00000007660	0.41	1	5.9	5.86	5.72	5.86	0.39	5.32	5.45	5.96	5.45	0.42	0.41	0.41	1	ENSRNOG00000007660	Fntb	farnesyltransferase, CAAX box, beta [Source:RGD Symbol;Acc:620119]
ENSRNOG00000008106	0.41	1	7.57	7.43	7.26	7.43	0.34	7.02	7.05	6.96	7.02	0.38	0.41	0.37	1.12	ENSRNOG00000008106	Shmt2	serine hydroxymethyltransferase 2 (mitochondrial) [Source:RGD Symbol;Acc:1308582]
ENSRNOG00000008237	0.41	1	7.25	7.06	7.59	7.25	0.35	6.84	7.13	6.74	6.84	0.39	0.41	0.38	1.1	ENSRNOG00000008237	Unc13b	unc-13 homolog B (C. elegans) [Source:RGD Symbol;Acc:619723]
ENSRNOG00000009208	0.41	1	7.44	7.78	7.58	7.58	0.33	6.59	7.61	7.17	7.17	0.37	0.41	0.36	1.13	ENSRNOG00000009208	Pibf1	progesterone immunomodulatory binding factor 1 [Source:RGD Symbol;Acc:1305077]
ENSRNOG00000009629	0.41	1	7.83	9.44	8.42	8.42	0.3	7.62	8.42	8.01	8.01	0.35	0.41	0.34	1.22	ENSRNOG00000009629	Car2	carbonic anhydrase 2 [Source:RGD Symbol;Acc:2240]
ENSRNOG00000010087	0.41	1	8.56	8.47	8.43	8.47	0.3	7.87	8.06	8.57	8.06	0.35	0.41	0.33	1.22	ENSRNOG00000010087	Zfp143	zinc finger protein 143 [Source:RGD Symbol;Acc:1305662]
ENSRNOG00000010881	0.41	1	8.65	8.39	8.68	8.65	0.29	8.35	8.23	8.24	8.24	0.34	0.41	0.33	1.26	ENSRNOG00000010881	Trak2	trafficking protein, kinesin binding 2 [Source:RGD Symbol;Acc:620915]
ENSRNOG00000011435	0.41	1	6.75	6.81	6.17	6.75	0.37	6.34	6.6	6.32	6.34	0.41	0.41	0.4	1.02	ENSRNOG00000011435	Osbpl10	oxysterol binding protein-like 10 [Source:RGD Symbol;Acc:1561652]
ENSRNOG00000012786	0.41	1	8.84	8.21	8.86	8.84	0.28	8.26	8.94	8.43	8.43	0.33	0.4	0.32	1.28	ENSRNOG00000012786	Pgrmc1	progesterone receptor membrane component 1 [Source:RGD Symbol;Acc:70890]
ENSRNOG00000012868	0.41	1	6.82	5.99	6.16	6.16	0.39	5.81	5.75	5.05	5.75	0.42	0.42	0.41	1.01	ENSRNOG00000012868	Uaca	uveal autoantigen with coiled-coil domains and ankyrin repeats [Source:RGD Symbol;Acc:1560011]
ENSRNOG00000013059	0.41	1	6.47	6	6.55	6.47	0.38	6.06	6.64	5.51	6.06	0.41	0.41	0.41	1	ENSRNOG00000013059	Aste1	asteroid homolog 1 (Drosophila) [Source:RGD Symbol;Acc:1304643]
ENSRNOG00000013491	0.41	1	9.61	9.15	9.57	9.57	0.23	9.12	9.16	9.27	9.16	0.28	0.41	0.27	1.53	ENSRNOG00000013491	Setx	senataxin [Source:RGD Symbol;Acc:1565575]
ENSRNOG00000014486	0.41	1	7.72	7.87	7.84	7.84	0.33	7.21	7.65	7.43	7.43	0.37	0.41	0.36	1.16	ENSRNOG00000014486	Rfx3	regulatory factor X, 3 (influences HLA class II expression) [Source:RGD Symbol;Acc:1307779]
ENSRNOG00000015440	0.41	1	7.56	7.95	7.57	7.57	0.33	6.95	7.37	7.16	7.16	0.37	0.41	0.36	1.13	ENSRNOG00000015440	Wrn	Werner syndrome, RecQ helicase-like [Source:RGD Symbol;Acc:1564788]
ENSRNOG00000015560	0.41	1	8.13	8.38	8.25	8.25	0.31	7.63	8.04	7.84	7.84	0.36	0.41	0.34	1.2	ENSRNOG00000015560	RGD1310712	similar to EMSY protein [Source:RGD Symbol;Acc:1310712]
ENSRNOG00000017075	0.41	1	8.21	7.78	8.07	8.07	0.32	7.63	7.69	7.66	7.66	0.36	0.41	0.35	1.16	ENSRNOG00000017075	Slc35e2b	solute carrier family 35, member E2B [Source:RGD Symbol;Acc:1309076]
ENSRNOG00000017120	0.41	1	9.01	8.71	8.66	8.71	0.29	8.19	8.3	8.7	8.3	0.34	0.41	0.32	1.26	ENSRNOG00000017120	Abhd2	abhydrolase domain containing 2 [Source:RGD Symbol;Acc:1311389]
ENSRNOG00000018362	0.41	1	5.12	5.31	4.48	5.12	0.39	5.13	4.7	4.71	4.71	0.41	0.41	0.41	0.99	ENSRNOG00000018362	Olr852	olfactory receptor 852 [Source:RGD Symbol;Acc:1333551]
ENSRNOG00000018610	0.41	1	7.23	7.34	6.89	7.23	0.35	6.98	6.82	6.75	6.82	0.39	0.4	0.38	1.07	ENSRNOG00000018610	Pde6d	phosphodiesterase 6D, cGMP-specific, rod, delta [Source:RGD Symbol;Acc:1306204]
ENSRNOG00000018655	0.41	1	7.43	7.55	7.5	7.5	0.34	7.3	7.09	7	7.09	0.38	0.4	0.37	1.11	ENSRNOG00000018655	Adsl	adenylosuccinate lyase [Source:RGD Symbol;Acc:1307617]
ENSRNOG00000019152	0.41	1	8.87	8.54	8.75	8.75	0.29	8.34	8.26	9.23	8.34	0.34	0.41	0.32	1.27	ENSRNOG00000019152	Trpc4ap	transient receptor potential cation channel, subfamily C, member 4 associated protein [Source:RGD Symbol;Acc:1309914]
ENSRNOG00000019653	0.41	1	6.72	6.36	6.08	6.36	0.38	6.06	5.95	5.85	5.95	0.41	0.42	0.41	1.02	ENSRNOG00000019653	Csrnp2	cysteine-serine-rich nuclear protein 2 [Source:RGD Symbol;Acc:1308916]
ENSRNOG00000020216	0.41	1	8.02	7.95	7.64	7.95	0.32	7.54	7.54	7.3	7.54	0.37	0.41	0.35	1.16	ENSRNOG00000020216	Gmpr2	guanosine monophosphate reductase 2 [Source:RGD Symbol;Acc:628875]
ENSRNOG00000020997	0.41	1	2.48	2.63	2.17	2.48	0.39	1.94	2.07	2.17	2.07	0.41	0.41	0.41	0.99	ENSRNOG00000020997	Ms4a4c	membrane-spanning 4-domains, subfamily A, member 4C [Source:RGD Symbol;Acc:1583863]
ENSRNOG00000021071	0.41	1	5.38	5.37	5.04	5.37	0.39	5.41	4.9	4.96	4.96	0.41	0.41	0.41	0.98	ENSRNOG00000021071	Olr325	olfactory receptor 325 [Source:RGD Symbol;Acc:1333601]
ENSRNOG00000021628	0.41	1	6.45	6.24	6.06	6.24	0.39	5.97	5.83	5.51	5.83	0.42	0.41	0.41	0.99	ENSRNOG00000021628	Wdr89	WD repeat domain 89 [Source:RGD Symbol;Acc:1307393]
ENSRNOG00000021831	0.41	1	7.72	6.87	8.28	7.72	0.33	7.31	7.4	7.16	7.31	0.37	0.41	0.36	1.15	ENSRNOG00000021831	Kcnrg	potassium channel regulator [Source:RGD Symbol;Acc:1307199]
ENSRNOG00000022196	0.41	1	10.28	9.65	10.21	10.21	0.19	9.8	9.64	9.95	9.8	0.24	0.41	0.22	1.88	ENSRNOG00000022196	Bmpr2	bone morphogenetic protein receptor, type II (serine/threonine kinase) [Source:RGD Symbol;Acc:71082]
ENSRNOG00000022664	0.41	1	7.83	7.61	7.99	7.83	0.33	7.4	7.42	7.87	7.42	0.37	0.4	0.36	1.14	ENSRNOG00000022664	Kat7	K (lysine) acetyltransferase 7 [Source:RGD Symbol;Acc:727966]
ENSRNOG00000023753	0.41	1	9.04	9.27	9.11	9.11	0.27	8.6	8.7	8.93	8.7	0.32	0.41	0.3	1.38	ENSRNOG00000023753	Mllt4	myeloid/lymphoid or mixed-lineage leukemia (trithorax homolog, Drosophila); translocated to, 4 [Source:RGD Symbol;Acc:708561]
ENSRNOG00000024503	0.41	1	6.5	6.41	6.56	6.5	0.38	5.93	6.09	6.5	6.09	0.41	0.41	0.41	1.02	ENSRNOG00000024503	Nbas	neuroblastoma amplified sequence [Source:RGD Symbol;Acc:1585140]
ENSRNOG00000025423	0.41	1	7.04	7.14	6.89	7.04	0.36	5.96	6.81	6.63	6.63	0.4	0.41	0.39	1.07	ENSRNOG00000025423	Map3k13	mitogen-activated protein kinase kinase kinase 13 [Source:RGD Symbol;Acc:1561227]
ENSRNOG00000027540	0.41	1	10.09	10.13	10.14	10.13	0.19	9.43	9.72	10.05	9.72	0.24	0.41	0.22	1.84	ENSRNOG00000027540	Fam102b	family with sequence similarity 102, member B [Source:RGD Symbol;Acc:1310037]
ENSRNOG00000027767	0.41	1	5.75	5.25	5.44	5.44	0.39	5.24	4.93	5.03	5.03	0.41	0.41	0.41	1	ENSRNOG00000027767	Slc38a5	solute carrier family 38, member 5 [Source:RGD Symbol;Acc:620702]
ENSRNOG00000028362	0.41	1	8.32	8.48	8.53	8.48	0.3	7.71	8.07	8.39	8.07	0.35	0.42	0.33	1.25	ENSRNOG00000028362	LOC689991	similar to CG18437-PA [Source:RGD Symbol;Acc:1586310]
ENSRNOG00000029549	0.41	1	7.45	6.71	7.26	7.26	0.35	6.59	6.85	6.95	6.85	0.39	0.42	0.38	1.12	ENSRNOG00000029549	Eci3	enoyl-Coenzyme A delta isomerase 3 [Source:RGD Symbol;Acc:1310224]
ENSRNOG00000030705	0.41	1	6.94	6.62	6.7	6.7	0.37	6.24	6.29	6.3	6.29	0.41	0.41	0.4	1.03	ENSRNOG00000030705	Cpsf1	cleavage and polyadenylation specific factor 1, 160kDa [Source:RGD Symbol;Acc:1306406]
ENSRNOG00000031356	0.41	1	3.23	3.51	3.14	3.23	0.39	2.75	2.82	3.32	2.82	0.41	0.41	0.41	0.99	ENSRNOG00000031356	Olr544	olfactory receptor 544 [Source:RGD Symbol;Acc:1333932]
ENSRNOG00000032535	0.41	1	4.58	4.43	3.93	4.43	0.39	4.44	3.99	4.02	4.02	0.41	0.42	0.41	1.01	ENSRNOG00000032535	Olr807	olfactory receptor 807 [Source:RGD Symbol;Acc:1333677]
ENSRNOG00000037580	0.41	1	7.78	8.07	7.78	7.78	0.33	7	7.37	7.92	7.37	0.37	0.42	0.36	1.16	ENSRNOG00000037580	Psmd8	proteasome (prosome, macropain) 26S subunit, non-ATPase, 8 [Source:RGD Symbol;Acc:1309842]
ENSRNOG00000037659	0.41	1	8.14	6.4	7.88	7.88	0.32	7.71	7.47	6.6	7.47	0.37	0.41	0.35	1.15	ENSRNOG00000037659	Mto1	mitochondrial tRNA translation optimization 1 [Source:RGD Symbol;Acc:1308830]
ENSRNOG00000046918	0.41	1	9.48	9.56	9.38	9.48	0.24	9.56	9.05	9.07	9.07	0.29	0.4	0.27	1.47	ENSRNOG00000046918	Apoo	apolipoprotein O [Source:RGD Symbol;Acc:1565289]
ENSRNOG00000050404	0.41	1	8.25	8.62	8.08	8.25	0.31	7.98	7.72	7.84	7.84	0.36	0.41	0.34	1.19	ENSRNOG00000050404	Pmepa1	prostate transmembrane protein, androgen induced 1 [Source:RGD Symbol;Acc:1308255]
ENSRNOG00000051418	0.41	1	4.05	3.47	3.96	3.96	0.39	3.52	3.55	3.65	3.55	0.41	0.41	0.41	1	ENSRNOG00000051418	Tmem45a2	transmembrane protein 45A2 [Source:MGI Symbol;Acc:MGI:1916707]
ENSRNOG00000052113	0.41	1	10.14	9.96	10.18	10.14	0.19	9.73	9.69	10.17	9.73	0.24	0.41	0.22	1.85	ENSRNOG00000052113	Ppp1r9b	Neurabin-2 [Source:UniProtKB/Swiss-Prot;Acc:O35274]
ENSRNOG00000052704	0.41	1	6.51	6.29	6.45	6.45	0.38	6.49	6.04	5.92	6.04	0.41	0.41	0.41	1	ENSRNOG00000052704	Atp6v0a2	ATPase, H+ transporting, lysosomal V0 subunit A2 [Source:RGD Symbol;Acc:621006]
ENSRNOG00000053136	0.41	1	5.64	6.38	5.82	5.82	0.39	5.41	5.56	5.23	5.41	0.42	0.41	0.41	0.98	ENSRNOG00000053136	1700016D06Rik	RIKEN cDNA 1700016D06 gene [Source:MGI Symbol;Acc:MGI:1923663]
ENSRNOG00000055451	0.41	1	6.84	6.83	6.53	6.83	0.37	6.42	6.45	6.06	6.42	0.41	0.41	0.39	1.04	ENSRNOG00000055451	Gcnt4	glucosaminyl (N-acetyl) transferase 4, core 2 (beta-1,6-N-acetylglucosaminyltransferase) [Source:MGI Symbol;Acc:MGI:2684919]
ENSRNOG00000055907	0.41	1	2.42	3.28	2.69	2.69	0.39	2.27	2.5	2.28	2.28	0.41	0.41	0.41	0.99	ENSRNOG00000055907	U6	U6 spliceosomal RNA [Source:RFAM;Acc:RF00026]
ENSRNOG00000058969	0.41	1	3.27	3.4	2.72	3.27	0.39	3.08	2.72	2.86	2.86	0.41	0.41	0.41	0.99	ENSRNOG00000058969	U6	U6 spliceosomal RNA [Source:RFAM;Acc:RF00026]
ENSRNOG00000061848	0.41	1	4.35	5.2	5.15	5.15	0.39	9.48	4.74	4.05	4.74	0.41	0.41	0.41	1	ENSRNOG00000061848	U4	U4 spliceosomal RNA [Source:RFAM;Acc:RF00015]
ENSRNOG00000000245	0.41	1	7.15	8.16	7.39	7.39	0.34	6.17	6.98	7.53	6.98	0.38	0.41	0.37	1.1	ENSRNOG00000000245	Slc16a6	solute carrier family 16, member 6 [Source:RGD Symbol;Acc:735117]
ENSRNOG00000002423	0.41	1	7.89	7.94	7.81	7.89	0.32	7.8	7.41	7.48	7.48	0.37	0.41	0.35	1.16	ENSRNOG00000002423	Fam114a2	family with sequence similarity 114, member A2 [Source:RGD Symbol;Acc:1305362]
ENSRNOG00000010234	0.41	1	7.77	7.16	7.8	7.77	0.33	7.36	7.81	6.83	7.36	0.37	0.4	0.36	1.13	ENSRNOG00000010234	Nsmaf	neutral sphingomyelinase (N-SMase) activation associated factor [Source:RGD Symbol;Acc:727868]
ENSRNOG00000012486	0.41	1	5.81	5	6.19	5.81	0.39	5.33	6.01	5.4	5.4	0.42	0.42	0.41	1.01	ENSRNOG00000012486	Prim2	primase, DNA, polypeptide 2 [Source:RGD Symbol;Acc:631433]
ENSRNOG00000023456	0.41	1	8.54	8.03	7.79	8.03	0.32	7.83	7.44	7.62	7.62	0.36	0.4	0.35	1.15	ENSRNOG00000023456	Rnf41	ring finger protein 41 [Source:RGD Symbol;Acc:1309557]
ENSRNOG00000024245	0.41	1	7.96	8.1	8.32	8.1	0.32	7.69	7.52	8.61	7.69	0.36	0.41	0.35	1.17	ENSRNOG00000024245	Zkscan2	zinc finger with KRAB and SCAN domains 2 [Source:RGD Symbol;Acc:1359568]
ENSRNOG00000025528	0.41	1	7.97	8.16	8.11	8.11	0.32	7.32	8.29	7.7	7.7	0.36	0.4	0.35	1.16	ENSRNOG00000025528	Efr3a	EFR3 homolog A (S. cerevisiae) [Source:RGD Symbol;Acc:1305976]
ENSRNOG00000051544	0.41	1	10.04	9.87	9.62	9.87	0.21	9.46	10.3	9.02	9.46	0.26	0.4	0.24	1.66	ENSRNOG00000051544	SNORA21	Small nucleolar RNA SNORA21 [Source:RFAM;Acc:RF00412]
ENSRNOG00000000517	0.4	1	7.15	6.74	6.96	6.96	0.36	6.13	6.56	7.7	6.56	0.4	0.4	0.39	1.02	ENSRNOG00000000517	Kctd20	potassium channel tetramerization domain containing 20 [Source:RGD Symbol;Acc:1309887]
ENSRNOG00000000996	0.4	1	9.07	8.65	8.69	8.69	0.29	7.88	8.29	8.29	8.29	0.34	0.4	0.32	1.24	ENSRNOG00000000996	Arpc1a	actin related protein 2/3 complex, subunit 1A [Source:RGD Symbol;Acc:620834]
ENSRNOG00000002708	0.4	1	8.17	8.4	7.71	8.17	0.31	7.89	7.5	7.77	7.77	0.36	0.4	0.35	1.16	ENSRNOG00000002708	Phf8	PHD finger protein 8 [Source:RGD Symbol;Acc:1561065]
ENSRNOG00000003495	0.4	1	9.17	8.43	9.17	9.17	0.26	8.69	8.77	9.22	8.77	0.31	0.4	0.3	1.36	ENSRNOG00000003495	Prpf8	pre-mRNA processing factor 8 [Source:RGD Symbol;Acc:1305467]
ENSRNOG00000003882	0.4	1	8.27	8.69	8.58	8.58	0.3	8.18	8.33	7.95	8.18	0.35	0.4	0.33	1.22	ENSRNOG00000003882	Cep350	centrosomal protein 350 [Source:RGD Symbol;Acc:621162]
ENSRNOG00000004387	0.4	1	5.87	7.52	6.83	6.83	0.37	5.91	6.59	6.43	6.43	0.4	0.4	0.39	1	ENSRNOG00000004387	Utp23	UTP23, small subunit (SSU) processome component, homolog (yeast) [Source:RGD Symbol;Acc:1307179]
ENSRNOG00000004754	0.4	1	3.64	2.96	4.12	3.64	0.39	3.24	4.27	3.2	3.24	0.41	0.4	0.41	0.96	ENSRNOG00000004754	Tc2n	tandem C2 domains, nuclear [Source:RGD Symbol;Acc:1563876]
ENSRNOG00000005268	0.4	1	4.62	5.64	5.24	5.24	0.39	4.84	5.4	4.63	4.84	0.41	0.4	0.41	0.96	ENSRNOG00000005268	Gnat3	guanine nucleotide binding protein, alpha transducing 3 [Source:RGD Symbol;Acc:727817]
ENSRNOG00000005602	0.4	1	7.44	6.55	7.56	7.44	0.34	6.46	7.45	7.04	7.04	0.38	0.4	0.37	1.1	ENSRNOG00000005602	Mthfd1	methylenetetrahydrofolate dehydrogenase (NADP+ dependent) 1, methenyltetrahydrofolate cyclohydrolase, formyltetrahydrofolate synthetase [Source:RGD Symbol;Acc:708531]
ENSRNOG00000005609	0.4	1	6.87	6.18	6.87	6.87	0.36	6.35	6.85	6.47	6.47	0.4	0.4	0.39	1.03	ENSRNOG00000005609	Neurod1	neuronal differentiation 1 [Source:RGD Symbol;Acc:3165]
ENSRNOG00000006557	0.4	1	9.13	9.22	8.95	9.13	0.26	8.88	8.28	8.73	8.73	0.31	0.4	0.3	1.33	ENSRNOG00000006557	Cyfip2	cytoplasmic FMR1 interacting protein 2 [Source:RGD Symbol;Acc:1305048]
ENSRNOG00000007906	0.4	1	4.71	5.48	5.45	5.45	0.39	4.56	5.14	5.05	5.05	0.41	0.41	0.41	0.98	ENSRNOG00000007906	Bub1b	BUB1 mitotic checkpoint serine/threonine kinase B [Source:RGD Symbol;Acc:619791]
ENSRNOG00000010011	0.4	1	6.95	6.9	6.52	6.9	0.36	5.87	6.52	6.5	6.5	0.4	0.4	0.39	1.02	ENSRNOG00000010011	Osbpl3	oxysterol binding protein-like 3 [Source:RGD Symbol;Acc:1564287]
ENSRNOG00000010556	0.4	1	6.15	6.47	6.24	6.24	0.39	6.42	5.84	5.24	5.84	0.42	0.4	0.41	0.98	ENSRNOG00000010556	Intu	inturned planar cell polarity effector homolog (Drosophila) [Source:MGI Symbol;Acc:MGI:2443752]
ENSRNOG00000011178	0.4	1	3.5	3.58	3.58	3.58	0.39	3.18	4.11	2.87	3.18	0.41	0.4	0.41	0.97	ENSRNOG00000011178	Lrp2bp	Lrp2 binding protein [Source:RGD Symbol;Acc:1305896]
ENSRNOG00000011203	0.4	1	6.85	7.32	7.12	7.12	0.35	7.37	6.72	6.65	6.72	0.39	0.4	0.38	1.06	ENSRNOG00000011203	Farp1	FERM, RhoGEF (Arhgef) and pleckstrin domain protein 1 (chondrocyte-derived) [Source:RGD Symbol;Acc:1305346]
ENSRNOG00000011492	0.4	1	7.45	7.91	6.96	7.45	0.34	5.67	7.23	7.05	7.05	0.38	0.4	0.37	1.08	ENSRNOG00000011492	Zfp866	zinc finger protein 866 [Source:MGI Symbol;Acc:MGI:3584369]
ENSRNOG00000013766	0.4	1	7.73	7.48	7.33	7.48	0.34	7.08	7.24	7.07	7.08	0.38	0.39	0.37	1.08	ENSRNOG00000013766	Acaa2	acetyl-CoA acyltransferase 2 [Source:RGD Symbol;Acc:620482]
ENSRNOG00000015523	0.4	1	7.88	8.07	8	8	0.32	7.31	7.96	7.6	7.6	0.36	0.4	0.35	1.13	ENSRNOG00000015523	RGD1308147	similar to expressed sequence AW209491 [Source:RGD Symbol;Acc:1308147]
ENSRNOG00000016863	0.4	1	9.57	9.7	9.42	9.57	0.23	9.17	9.15	9.4	9.17	0.28	0.4	0.27	1.51	ENSRNOG00000016863	Pnmal2	paraneoplastic Ma antigen family-like 2 [Source:RGD Symbol;Acc:1560435]
ENSRNOG00000017635	0.4	1	7.57	8.23	6.98	7.57	0.34	7.17	7	7.5	7.17	0.37	0.4	0.36	1.1	ENSRNOG00000017635	Inpp5a	inositol polyphosphate-5-phosphatase A [Source:RGD Symbol;Acc:1306168]
ENSRNOG00000018567	0.4	1	9.97	9.45	10.02	9.97	0.2	9.45	9.57	10.1	9.57	0.26	0.41	0.24	1.72	ENSRNOG00000018567	Slc20a1	solute carrier family 20 (phosphate transporter), member 1 [Source:RGD Symbol;Acc:621079]
ENSRNOG00000018668	0.4	1	9.89	10.06	10.05	10.05	0.2	9.81	9.65	9.63	9.65	0.25	0.4	0.23	1.74	ENSRNOG00000018668	Glg1	golgi glycoprotein 1 [Source:RGD Symbol;Acc:69345]
ENSRNOG00000020095	0.4	1	6.13	6.66	6.8	6.66	0.37	6.26	6.77	5.1	6.26	0.41	0.4	0.4	0.99	ENSRNOG00000020095	Pcdhb3	protocadherin beta 3 [Source:RGD Symbol;Acc:1305171]
ENSRNOG00000020468	0.4	1	6.33	6.04	6.45	6.33	0.39	5.72	6.26	5.93	5.93	0.41	0.4	0.41	0.97	ENSRNOG00000020468	Stard4	StAR-related lipid transfer (START) domain containing 4 [Source:RGD Symbol;Acc:1309475]
ENSRNOG00000021047	0.4	1	8.25	7.65	8.53	8.25	0.31	7.85	8.44	7.83	7.85	0.36	0.39	0.34	1.15	ENSRNOG00000021047	Lrrfip2	leucine rich repeat (in FLII) interacting protein 2 [Source:RGD Symbol;Acc:1306234]
ENSRNOG00000022812	0.4	1	7.93	7.55	7.65	7.65	0.33	6.95	7.25	7.55	7.25	0.37	0.4	0.36	1.12	ENSRNOG00000022812	Ercc5	excision repair cross-complementation group 5 [Source:RGD Symbol;Acc:1586176]
ENSRNOG00000024629	0.4	1	8.43	8.83	8.77	8.77	0.29	7.7	8.52	8.37	8.37	0.34	0.4	0.32	1.24	ENSRNOG00000024629	Hadha	hydroxyacyl-CoA dehydrogenase/3-ketoacyl-CoA thiolase/enoyl-CoA hydratase (trifunctional protein), alpha subunit [Source:RGD Symbol;Acc:620512]
ENSRNOG00000025385	0.4	1	8.06	7.92	7.17	7.92	0.32	7.92	7.52	7.19	7.52	0.37	0.39	0.35	1.12	ENSRNOG00000025385	Coa4	cytochrome c oxidase assembly factor 4 [Source:RGD Symbol;Acc:1562228]
ENSRNOG00000026942	0.4	1	8.91	9.17	9.19	9.17	0.26	8.74	9.01	8.77	8.77	0.31	0.4	0.29	1.36	ENSRNOG00000026942	RGD1311595	similar to KIAA2026 protein [Source:RGD Symbol;Acc:1311595]
ENSRNOG00000028832	0.4	1	7.2	6.25	7.58	7.2	0.35	6.55	6.8	7.65	6.8	0.39	0.4	0.38	1.07	ENSRNOG00000028832	Sorcs3	sortilin-related VPS10 domain containing receptor 3 [Source:RGD Symbol;Acc:1310974]
ENSRNOG00000029043	0.4	1	6.26	6.37	6.73	6.37	0.38	5.97	6.17	5.78	5.97	0.41	0.41	0.41	0.99	ENSRNOG00000029043	Zfp84	zinc finger protein 84 [Source:RGD Symbol;Acc:1309815]
ENSRNOG00000037483	0.4	1	8.33	8.49	8.64	8.49	0.3	7.93	8.09	8.3	8.09	0.35	0.4	0.33	1.2	ENSRNOG00000037483	Ep400	E1A binding protein p400 [Source:RGD Symbol;Acc:1304733]
ENSRNOG00000039350	0.4	1	6.4	7.14	6.49	6.49	0.38	6.09	6.53	5.59	6.09	0.41	0.4	0.41	0.99	ENSRNOG00000039350	Gng13	guanine nucleotide binding protein (G protein), gamma 13 [Source:RGD Symbol;Acc:1593806]
ENSRNOG00000046155	0.4	1	7.59	7.78	7.81	7.78	0.33	6.9	7.7	7.38	7.38	0.37	0.41	0.36	1.14	ENSRNOG00000046155	LOC498675	hypothetical LOC498675 [Source:RGD Symbol;Acc:1589651]
ENSRNOG00000046983	0.4	1	9	8.17	9.67	9	0.27	8.6	9.18	8.03	8.6	0.32	0.39	0.31	1.28	ENSRNOG00000046983	Adat2	adenosine deaminase, tRNA-specific 2 [Source:MGI Symbol;Acc:MGI:1914007]
ENSRNOG00000051671	0.4	1	9.9	10.1	10.1	10.1	0.19	9.7	9.66	9.96	9.7	0.25	0.39	0.23	1.74	ENSRNOG00000051671	Herc1	HECT and RLD domain containing E3 ubiquitin protein ligase family member 1 [Source:RGD Symbol;Acc:1306366]
ENSRNOG00000054896	0.4	1	9.38	9.69	9.73	9.69	0.23	9.26	9.65	9.29	9.29	0.28	0.39	0.26	1.53	ENSRNOG00000054896	Pex13	peroxisomal biogenesis factor 13 [Source:RGD Symbol;Acc:1310682]
ENSRNOG00000056800	0.4	1	2.57	2	2.69	2.57	0.39	2.06	2.17	2.22	2.17	0.41	0.4	0.41	0.98	ENSRNOG00000056800	U7	U7 small nuclear RNA [Source:RFAM;Acc:RF00066]
ENSRNOG00000060039	0.4	1	2.39	3.73	2.14	2.39	0.39	1.98	2.2	1.99	1.99	0.41	0.4	0.41	0.96	ENSRNOG00000060039	U2	U2 spliceosomal RNA [Source:RFAM;Acc:RF00004]
ENSRNOG00000061421	0.4	1	3.39	3.55	3.67	3.55	0.39	3.8	3.07	3.15	3.15	0.41	0.41	0.41	0.99	ENSRNOG00000061421	U4	U4 spliceosomal RNA [Source:RFAM;Acc:RF00015]
ENSRNOG00000004564	0.4	1	4.65	4.63	4.55	4.63	0.39	4.23	4.26	4.18	4.23	0.41	0.39	0.41	0.96	ENSRNOG00000004564	Lrriq1	leucine-rich repeats and IQ motif containing 1 [Source:RGD Symbol;Acc:1564903]
ENSRNOG00000004870	0.4	1	6.97	6.43	6.52	6.52	0.38	5.3	6.12	6.28	6.12	0.41	0.41	0.41	1.01	ENSRNOG00000004870	Dyrk3	dual-specificity tyrosine-(Y)-phosphorylation regulated kinase 3 [Source:RGD Symbol;Acc:1310924]
ENSRNOG00000006052	0.4	1	7.74	7.97	7.81	7.81	0.33	7.41	7.36	7.74	7.41	0.37	0.41	0.36	1.14	ENSRNOG00000006052	Sulf2	sulfatase 2 [Source:RGD Symbol;Acc:1305078]
ENSRNOG00000006185	0.4	1	6.39	6.97	6.64	6.64	0.37	6.02	7.03	6.24	6.24	0.41	0.41	0.4	1.01	ENSRNOG00000006185	Etaa1l1	Ewing tumor-associated antigen 1-like 1 [Source:RGD Symbol;Acc:1560957]
ENSRNOG00000006217	0.4	1	6.76	6.84	6.66	6.76	0.37	6.28	6.36	6.38	6.36	0.41	0.4	0.4	1	ENSRNOG00000006217	Wiz	widely-interspaced zinc finger motifs [Source:RGD Symbol;Acc:1307771]
ENSRNOG00000011308	0.4	1	9.18	9.11	9	9.11	0.27	8.66	8.71	8.85	8.71	0.32	0.4	0.3	1.35	ENSRNOG00000011308	Uhrf2	ubiquitin-like with PHD and ring finger domains 2, E3 ubiquitin protein ligase [Source:RGD Symbol;Acc:1309990]
ENSRNOG00000011677	0.4	1	9.64	9.6	9.62	9.62	0.23	9.22	9.1	9.7	9.22	0.28	0.4	0.26	1.52	ENSRNOG00000011677	Slc39a10	solute carrier family 39 (zinc transporter), member 10 [Source:RGD Symbol;Acc:1307321]
ENSRNOG00000012503	0.4	1	8.11	8.9	8.45	8.45	0.3	8.39	7.79	8.05	8.05	0.35	0.4	0.34	1.2	ENSRNOG00000012503	Dnajc16	DnaJ (Hsp40) homolog, subfamily C, member 16 [Source:RGD Symbol;Acc:1359395]
ENSRNOG00000016231	0.4	1	8.29	8.2	7.99	8.2	0.31	7.71	8.25	7.8	7.8	0.36	0.4	0.34	1.16	ENSRNOG00000016231	Polr2d	polymerase (RNA) II (DNA directed) polypeptide D [Source:RGD Symbol;Acc:1308565]
ENSRNOG00000018356	0.4	1	7.22	7.08	7.1	7.1	0.35	7.25	6.65	6.7	6.7	0.39	0.4	0.38	1.05	ENSRNOG00000018356	Trim3	tripartite motif-containing 3 [Source:RGD Symbol;Acc:70074]
ENSRNOG00000020659	0.4	1	7.55	7.7	7.39	7.55	0.34	7.15	6.86	7.63	7.15	0.37	0.4	0.36	1.1	ENSRNOG00000020659	Mrpl4	mitochondrial ribosomal protein L4 [Source:RGD Symbol;Acc:1311777]
ENSRNOG00000021303	0.4	1	6.53	4.99	6.06	6.06	0.39	5.66	6.06	5.23	5.66	0.42	0.4	0.41	0.97	ENSRNOG00000021303	Lrrc48	leucine rich repeat containing 48 [Source:RGD Symbol;Acc:1309150]
ENSRNOG00000024934	0.4	1	6.28	7.03	6.97	6.97	0.36	6.57	6.65	6.24	6.57	0.4	0.4	0.39	1.02	ENSRNOG00000024934	Npat	nuclear protein, ataxia-telangiectasia locus [Source:RGD Symbol;Acc:1311947]
ENSRNOG00000032780	0.4	1	8.99	8.84	8.95	8.95	0.28	8.19	9.04	8.55	8.55	0.33	0.4	0.31	1.29	ENSRNOG00000032780	Ict1	immature colon carcinoma transcript 1 [Source:RGD Symbol;Acc:1307942]
ENSRNOG00000039649	0.4	1	10.12	10.66	9.96	10.12	0.19	9.72	9.94	9.54	9.72	0.24	0.4	0.23	1.77	ENSRNOG00000039649	Lnp1	leukemia NUP98 fusion partner 1 [Source:RGD Symbol;Acc:2323126]
ENSRNOG00000051874	0.4	1	5.87	6.67	6.27	6.27	0.39	5.75	5.87	6.18	5.87	0.41	0.39	0.41	0.96	ENSRNOG00000051874	U1	U1 spliceosomal RNA [Source:RFAM;Acc:RF00003]
ENSRNOG00000000485	0.39	1	7.27	7.44	7.56	7.44	0.34	7.47	7.05	6.92	7.05	0.38	0.39	0.37	1.06	ENSRNOG00000000485	Bak1	BCL2-antagonist/killer 1 [Source:RGD Symbol;Acc:621635]
ENSRNOG00000001317	0.39	1	9.05	9.53	9.23	9.23	0.26	8.71	9.36	8.84	8.84	0.31	0.39	0.29	1.35	ENSRNOG00000001317	Zfp68	zinc finger protein 68 [Source:RGD Symbol;Acc:1310463]
ENSRNOG00000002848	0.39	1	9.22	9.3	9.46	9.3	0.25	8.7	8.91	9.33	8.91	0.3	0.39	0.29	1.36	ENSRNOG00000002848	Maoa	monoamine oxidase A [Source:RGD Symbol;Acc:61898]
ENSRNOG00000003088	0.39	1	6.67	6.11	6.61	6.61	0.38	6.22	6.07	7.07	6.22	0.41	0.39	0.4	0.96	ENSRNOG00000003088	Arhgap31	Rho GTPase activating protein 31 [Source:RGD Symbol;Acc:1306093]
ENSRNOG00000003576	0.39	1	7.64	6.95	7.48	7.48	0.34	7.09	6.89	7.33	7.09	0.38	0.39	0.37	1.06	ENSRNOG00000003576	Ints2	integrator complex subunit 2 [Source:RGD Symbol;Acc:1305547]
ENSRNOG00000005923	0.39	1	9.25	9.8	9.46	9.46	0.24	8.15	9.22	9.07	9.07	0.29	0.39	0.27	1.44	ENSRNOG00000005923	Mtmr2	myotubularin related protein 2 [Source:RGD Symbol;Acc:1311865]
ENSRNOG00000006995	0.39	1	7.66	7.21	8.06	7.66	0.33	7.66	7.27	6.95	7.27	0.37	0.39	0.36	1.09	ENSRNOG00000006995	Ano6	anoctamin 6 [Source:RGD Symbol;Acc:1304765]
ENSRNOG00000007292	0.39	1	6.29	7.37	6.86	6.86	0.36	5.3	6.72	6.47	6.47	0.4	0.39	0.39	1	ENSRNOG00000007292	Spdl1	spindle apparatus coiled-coil protein 1 [Source:RGD Symbol;Acc:1306908]
ENSRNOG00000009700	0.39	1	9.68	9.72	9.48	9.68	0.23	8.95	9.29	9.56	9.29	0.28	0.38	0.26	1.49	ENSRNOG00000009700	Dync1i1	dynein cytoplasmic 1 intermediate chain 1 [Source:RGD Symbol;Acc:2512]
ENSRNOG00000013742	0.39	1	8.93	8.44	8.76	8.76	0.29	8.37	8.19	8.66	8.37	0.34	0.39	0.32	1.23	ENSRNOG00000013742	Large	like-glycosyltransferase [Source:RGD Symbol;Acc:1308895]
ENSRNOG00000015306	0.39	1	8.52	8.09	8.4	8.4	0.3	8.58	7.89	8.01	8.01	0.35	0.39	0.34	1.16	ENSRNOG00000015306	Slc9a4	solute carrier family 9, subfamily A (NHE4, cation proton antiporter 4), member 4 [Source:RGD Symbol;Acc:3721]
ENSRNOG00000016135	0.39	1	7.98	7.63	8.05	7.98	0.32	6.99	7.73	7.59	7.59	0.36	0.39	0.35	1.1	ENSRNOG00000016135	Fars2	phenylalanyl-tRNA synthetase 2, mitochondrial [Source:RGD Symbol;Acc:1309416]
ENSRNOG00000016848	0.39	1	7.45	7.4	7.85	7.45	0.34	6.41	7.48	7.06	7.06	0.38	0.39	0.37	1.07	ENSRNOG00000016848	Fzd4	frizzled class receptor 4 [Source:RGD Symbol;Acc:71017]
ENSRNOG00000018163	0.39	1	7.41	7.44	7.32	7.41	0.34	7.11	7.02	6.69	7.02	0.38	0.39	0.37	1.06	ENSRNOG00000018163	Ipcef1	interaction protein for cytohesin exchange factors 1 [Source:RGD Symbol;Acc:735159]
ENSRNOG00000021261	0.39	1	7.57	8.06	7.01	7.57	0.34	7.09	7.18	8.06	7.18	0.37	0.39	0.36	1.08	ENSRNOG00000021261	Rassf2	Ras association (RalGDS/AF-6) domain family member 2 [Source:RGD Symbol;Acc:1305551]
ENSRNOG00000021900	0.39	1	5.35	6.1	5.73	5.73	0.39	5.32	5.51	5.34	5.34	0.42	0.39	0.41	0.95	ENSRNOG00000021900	AABR07055834.1	Protein LOC100912294 [Source:UniProtKB/TrEMBL;Acc:F1M3Z8]
ENSRNOG00000023383	0.39	1	10.46	10.31	10.4	10.4	0.17	10.01	10.48	9.93	10.01	0.22	0.39	0.2	1.91	ENSRNOG00000023383	Ddx3x	DEAD (Asp-Glu-Ala-Asp) box helicase 3, X-linked [Source:RGD Symbol;Acc:1564771]
ENSRNOG00000023541	0.39	1	7.82	7.33	8.3	7.82	0.33	7.11	7.76	7.43	7.43	0.37	0.39	0.36	1.09	ENSRNOG00000023541	Ahctf1	AT hook containing transcription factor 1 [Source:RGD Symbol;Acc:1561291]
ENSRNOG00000024945	0.39	1	8.55	8.95	8.41	8.55	0.3	8.06	8.16	8.91	8.16	0.35	0.39	0.33	1.17	ENSRNOG00000024945	Dusp18	dual specificity phosphatase 18 [Source:RGD Symbol;Acc:1306929]
ENSRNOG00000027444	0.39	1	7.78	7.26	7.7	7.7	0.33	7.31	8.04	5.51	7.31	0.37	0.39	0.36	1.08	ENSRNOG00000027444	Nubpl	nucleotide binding protein-like [Source:RGD Symbol;Acc:1307232]
ENSRNOG00000027988	0.39	1	8.58	8.59	8.06	8.58	0.3	8.19	7.99	8.81	8.19	0.35	0.38	0.33	1.17	ENSRNOG00000027988	Zhx3	zinc fingers and homeoboxes 3 [Source:RGD Symbol;Acc:631431]
ENSRNOG00000028594	0.39	1	8.04	7.75	7.82	7.82	0.33	7.43	7.27	7.82	7.43	0.37	0.39	0.36	1.09	ENSRNOG00000028594	Ifnar1	interferon (alpha, beta and omega) receptor 1 [Source:RGD Symbol;Acc:1305399]
ENSRNOG00000046660	0.39	1	5.58	5.04	5.32	5.32	0.39	4.93	5.7	4.93	4.93	0.41	0.38	0.41	0.93	ENSRNOG00000046660	Gpc6	glypican 6 [Source:RGD Symbol;Acc:1593308]
ENSRNOG00000055023	0.39	1	5.72	6.15	6.53	6.15	0.39	5.51	5.76	5.9	5.76	0.42	0.39	0.41	0.94	ENSRNOG00000055023	Tmem258	transmembrane protein 258 [Source:MGI Symbol;Acc:MGI:1916288]
ENSRNOG00000056721	0.39	1	7.25	7.45	7.79	7.45	0.34	7.06	7.7	6.96	7.06	0.38	0.39	0.37	1.07	ENSRNOG00000056721	Fancm	Fanconi anemia, complementation group M [Source:MGI Symbol;Acc:MGI:2442306]
ENSRNOG00000001385	0.39	1	6.35	6.78	6.34	6.35	0.38	6.17	5.96	5.92	5.96	0.41	0.39	0.41	0.95	ENSRNOG00000001385	Plbd2	phospholipase B domain containing 2 [Source:RGD Symbol;Acc:708461]
ENSRNOG00000002449	0.39	1	8.23	8.34	8.47	8.34	0.31	7.95	7.94	8.82	7.95	0.35	0.39	0.34	1.14	ENSRNOG00000002449	Maged2	melanoma antigen, family D, 2 [Source:RGD Symbol;Acc:70899]
ENSRNOG00000003973	0.39	1	7.2	7.46	7.29	7.29	0.35	7.22	6.8	6.9	6.9	0.38	0.4	0.37	1.06	ENSRNOG00000003973	Cyb5r1	cytochrome b5 reductase 1 [Source:RGD Symbol;Acc:1306084]
ENSRNOG00000008037	0.39	1	6.18	6.58	6.6	6.58	0.38	6.18	6.64	6.19	6.19	0.41	0.39	0.4	0.97	ENSRNOG00000008037	Tmed1	transmembrane emp24 protein transport domain containing 1 [Source:RGD Symbol;Acc:1311679]
ENSRNOG00000009388	0.39	1	7.52	6.95	7.47	7.47	0.34	7.08	7.42	7.01	7.08	0.38	0.39	0.37	1.07	ENSRNOG00000009388	Sptssb	serine palmitoyltransferase, small subunit B [Source:RGD Symbol;Acc:2324614]
ENSRNOG00000010109	0.39	1	7.8	7.47	8.11	7.8	0.33	7.86	7.26	7.41	7.41	0.37	0.39	0.36	1.1	ENSRNOG00000010109	Nol9	nucleolar protein 9 [Source:RGD Symbol;Acc:1566167]
ENSRNOG00000010783	0.39	1	6.93	7.7	7.02	7.02	0.36	6.24	6.93	6.63	6.63	0.4	0.39	0.39	1.02	ENSRNOG00000010783	Mak16	MAK16 homolog (S. cerevisiae) [Source:RGD Symbol;Acc:1311297]
ENSRNOG00000013167	0.39	1	5.6	5.24	6.01	5.6	0.39	5.37	5.21	5.2	5.21	0.42	0.39	0.41	0.94	ENSRNOG00000013167	Hmgb2	high mobility group box 2 [Source:RGD Symbol;Acc:69291]
ENSRNOG00000015274	0.39	1	7.49	7.68	7.75	7.68	0.33	6.85	7.69	7.29	7.29	0.37	0.39	0.36	1.07	ENSRNOG00000015274	Ddx20	DEAD (Asp-Glu-Ala-Asp) box polypeptide 20 [Source:RGD Symbol;Acc:621744]
ENSRNOG00000015699	0.39	1	6.86	5.59	6.6	6.6	0.38	5.71	6.21	7.96	6.21	0.41	0.39	0.4	0.97	ENSRNOG00000015699	Lman2l	lectin, mannose-binding 2-like [Source:RGD Symbol;Acc:1311393]
ENSRNOG00000017085	0.39	1	7.72	6.48	7.74	7.72	0.33	6.56	7.33	7.5	7.33	0.37	0.39	0.36	1.09	ENSRNOG00000017085	Tubgcp3	tubulin, gamma complex associated protein 3 [Source:RGD Symbol;Acc:1305726]
ENSRNOG00000017605	0.39	1	7.32	7.38	7.63	7.38	0.34	6.99	7.98	6.42	6.99	0.38	0.39	0.37	1.06	ENSRNOG00000017605	Gmds	GDP-mannose 4, 6-dehydratase [Source:RGD Symbol;Acc:1311008]
ENSRNOG00000018111	0.39	1	8.03	8.05	7.78	8.03	0.32	7.64	7.22	8.41	7.64	0.36	0.39	0.35	1.12	ENSRNOG00000018111	Slc12a5	solute carrier family 12 (potassium-chloride transporter), member 5 [Source:RGD Symbol;Acc:620811]
ENSRNOG00000019059	0.39	1	7.74	8.56	8.27	8.27	0.31	8.03	7.88	7.49	7.88	0.36	0.39	0.34	1.13	ENSRNOG00000019059	Zfp1	zinc finger protein 1 [Source:RGD Symbol;Acc:1565049]
ENSRNOG00000019489	0.39	1	6.89	7.41	7.34	7.34	0.34	7.21	6.95	6.66	6.95	0.38	0.39	0.37	1.05	ENSRNOG00000019489	Armt1	acidic residue methyltransferase 1 [Source:RGD Symbol;Acc:1305235]
ENSRNOG00000019955	0.39	1	6.87	6.54	6.79	6.79	0.37	6.4	6.31	7.12	6.4	0.41	0.39	0.4	0.99	ENSRNOG00000019955	Ogdhl	oxoglutarate dehydrogenase-like [Source:RGD Symbol;Acc:1310916]
ENSRNOG00000024813	0.39	1	7.21	7.97	7.14	7.21	0.35	6.82	7.23	6.37	6.82	0.39	0.39	0.38	1.03	ENSRNOG00000024813	Mzt1	mitotic spindle organizing protein 1 [Source:RGD Symbol;Acc:1592140]
ENSRNOG00000026403	0.39	1	6.72	6.32	6.95	6.72	0.37	4.92	6.33	7.36	6.33	0.41	0.39	0.4	0.98	ENSRNOG00000026403	Naf1	nuclear assembly factor 1 ribonucleoprotein [Source:RGD Symbol;Acc:1306802]
ENSRNOG00000028956	0.39	1	6.99	7.39	7.61	7.39	0.34	6.81	7	7.77	7	0.38	0.39	0.37	1.06	ENSRNOG00000028956	Mbd3	methyl-CpG binding domain protein 3 [Source:RGD Symbol;Acc:1307389]
ENSRNOG00000034184	0.39	1	8.33	9.76	8.1	8.33	0.31	7.12	7.94	8.11	7.94	0.36	0.39	0.34	1.15	ENSRNOG00000034184	Zfp583	zinc finger protein 583 [Source:RGD Symbol;Acc:1562044]
ENSRNOG00000035499	0.39	1	6.69	8.18	7.88	7.88	0.32	7.57	7.49	6.6	7.49	0.37	0.39	0.35	1.09	ENSRNOG00000035499	Mir124-2	microRNA 124-2 [Source:RGD Symbol;Acc:2325576]
ENSRNOG00000036572	0.39	1	7.18	6.16	6.84	6.84	0.36	6.45	6.77	6.09	6.45	0.4	0.39	0.39	0.99	ENSRNOG00000036572	Sfxn4	sideroflexin 4 [Source:RGD Symbol;Acc:1306088]
ENSRNOG00000037406	0.39	1	6.7	5.46	5.62	5.62	0.39	5.23	6.19	4.87	5.23	0.42	0.39	0.41	0.94	ENSRNOG00000037406	RGD1564171	RGD1564171 [Source:RGD Symbol;Acc:1564171]
ENSRNOG00000039663	0.39	1	3.2	3.31	3.1	3.2	0.39	3.49	2.81	2.72	2.81	0.41	0.39	0.41	0.95	ENSRNOG00000039663	LOC684299	hypothetical protein LOC684299 [Source:RGD Symbol;Acc:1592648]
ENSRNOG00000050191	0.39	1	2.67	2.95	3.14	2.95	0.39	2.77	2.55	2.56	2.56	0.41	0.39	0.41	0.96	ENSRNOG00000050191	Ccdc7	coiled-coil domain containing 7 [Source:RGD Symbol;Acc:1359250]
ENSRNOG00000057382	0.39	1	3.03	3.41	3.23	3.23	0.39	2.84	2.97	2.51	2.84	0.41	0.39	0.41	0.94	ENSRNOG00000057382	U1	U1 spliceosomal RNA [Source:RFAM;Acc:RF00003]
ENSRNOG00000057888	0.39	1	5.52	5.16	5.67	5.52	0.39	4.8	5.37	5.13	5.13	0.41	0.39	0.41	0.94	ENSRNOG00000057888	U6	U6 spliceosomal RNA [Source:RFAM;Acc:RF00026]
ENSRNOG00000058130	0.39	1	8.28	8.16	8.59	8.28	0.31	7.89	8.61	7.82	7.89	0.36	0.4	0.34	1.16	ENSRNOG00000058130	Wibg	Protein Wibg; Within bgcn homolog (Drosophila) (Predicted), isoform CRA_b [Source:UniProtKB/TrEMBL;Acc:D3ZGY1]
ENSRNOG00000061580	0.39	1	4.61	5.23	5.18	5.18	0.39	4.79	5.28	4.64	4.79	0.41	0.38	0.41	0.92	ENSRNOG00000061580	U1	U1 spliceosomal RNA [Source:RFAM;Acc:RF00003]
ENSRNOG00000010676	0.39	1	8.31	8.67	8.52	8.52	0.3	8.13	8.1	8.52	8.13	0.35	0.39	0.33	1.18	ENSRNOG00000010676	Smarce1	SWI/SNF related, matrix associated, actin dependent regulator of chromatin, subfamily e, member 1 [Source:RGD Symbol;Acc:1304726]
ENSRNOG00000011944	0.39	1	10.13	10.04	9.57	10.04	0.2	9.31	9.65	10.02	9.65	0.25	0.39	0.23	1.69	ENSRNOG00000011944	Snx10	sorting nexin 10 [Source:RGD Symbol;Acc:1305782]
ENSRNOG00000014178	0.39	1	8.47	8.16	8.29	8.29	0.31	7.9	7.96	7.47	7.9	0.36	0.38	0.34	1.12	ENSRNOG00000014178	Acad9	acyl-CoA dehydrogenase family, member 9 [Source:RGD Symbol;Acc:727973]
ENSRNOG00000018674	0.39	1	8.68	8.15	8.44	8.44	0.3	8.16	7.79	8.05	8.05	0.35	0.38	0.34	1.14	ENSRNOG00000018674	Ntrk3	neurotrophic tyrosine kinase, receptor, type 3 [Source:RGD Symbol;Acc:3214]
ENSRNOG00000028087	0.39	1	9.56	8.61	9.19	9.19	0.26	8.36	9.3	8.8	8.8	0.31	0.39	0.29	1.33	ENSRNOG00000028087	Sdhaf4	succinate dehydrogenase complex assembly factor 4 [Source:RGD Symbol;Acc:1588998]
ENSRNOG00000030294	0.39	1	9.03	8.96	9.04	9.03	0.27	8.64	8.96	8.64	8.64	0.32	0.39	0.3	1.27	ENSRNOG00000030294	Eml4	echinoderm microtubule associated protein like 4 [Source:RGD Symbol;Acc:1304690]
ENSRNOG00000000697	0.38	1	10.14	10.3	9.92	10.14	0.19	9.76	9.74	10.17	9.76	0.24	0.38	0.22	1.7	ENSRNOG00000000697	Coro1c	coronin, actin binding protein 1C [Source:RGD Symbol;Acc:1564490]
ENSRNOG00000002626	0.38	1	11.08	10.52	11.09	11.08	0.13	10.97	10.65	10.7	10.7	0.18	0.38	0.16	2.34	ENSRNOG00000002626	Car10	carbonic anhydrase 10 [Source:RGD Symbol;Acc:2322930]
ENSRNOG00000004162	0.38	1	10.18	9.78	10.17	10.17	0.19	10.15	9.65	9.79	9.79	0.24	0.38	0.22	1.73	ENSRNOG00000004162	Pfkfb2	6-phosphofructo-2-kinase/fructose-2,6-biphosphatase 2 [Source:RGD Symbol;Acc:3309]
ENSRNOG00000005206	0.38	1	9.33	9.08	9.38	9.33	0.25	9.02	8.7	8.95	8.95	0.3	0.38	0.28	1.35	ENSRNOG00000005206	Kcnq3	potassium channel, voltage-gated KQT-like subfamily Q, member 3 [Source:RGD Symbol;Acc:69222]
ENSRNOG00000008405	0.38	1	6.34	7.26	6.9	6.9	0.36	6.79	6.52	6.38	6.52	0.4	0.38	0.39	0.97	ENSRNOG00000008405	Taco1	translational activator of mitochondrially encoded cytochrome c oxidase I [Source:RGD Symbol;Acc:1306784]
ENSRNOG00000009265	0.38	1	9.14	9.09	9.46	9.14	0.26	8.74	8.76	9.66	8.76	0.31	0.38	0.3	1.28	ENSRNOG00000009265	Kcnk9	potassium channel, two pore domain subfamily K, member 9 [Source:RGD Symbol;Acc:621451]
ENSRNOG00000009460	0.38	1	10.22	9.79	10.25	10.22	0.18	9.54	9.84	10.19	9.84	0.24	0.38	0.22	1.77	ENSRNOG00000009460	Pdzd8	PDZ domain containing 8 [Source:RGD Symbol;Acc:1308622]
ENSRNOG00000009815	0.38	1	8.81	8.95	8.56	8.81	0.28	8.82	8.32	8.43	8.43	0.33	0.38	0.32	1.21	ENSRNOG00000009815	Pnma2	paraneoplastic Ma antigen 2 [Source:RGD Symbol;Acc:1307266]
ENSRNOG00000011568	0.38	1	7.72	7.69	6.94	7.69	0.33	6.27	7.31	7.67	7.31	0.37	0.38	0.36	1.06	ENSRNOG00000011568	Rspo3	R-spondin 3 [Source:RGD Symbol;Acc:1563246]
ENSRNOG00000013252	0.38	1	9.06	8.15	8.75	8.75	0.29	9.03	8.37	8.06	8.37	0.34	0.37	0.32	1.17	ENSRNOG00000013252	Cwc27	CWC27 spliceosome-associated protein homolog (S. cerevisiae) [Source:RGD Symbol;Acc:1310697]
ENSRNOG00000014248	0.38	1	9.43	9.63	9.82	9.63	0.23	9.04	9.25	9.39	9.25	0.28	0.39	0.26	1.49	ENSRNOG00000014248	Erbb4	v-erb-b2 avian erythroblastic leukemia viral oncogene 4 [Source:RGD Symbol;Acc:620486]
ENSRNOG00000014801	0.38	1	5.98	4.92	6.18	5.98	0.39	5.6	6.63	5.42	5.6	0.42	0.39	0.41	0.94	ENSRNOG00000014801	Exog	endo/exonuclease (5'-3'), endonuclease G-like [Source:RGD Symbol;Acc:1304628]
ENSRNOG00000014933	0.38	1	8.06	8.13	7.78	8.06	0.32	7.73	7.68	7.32	7.68	0.36	0.38	0.35	1.08	ENSRNOG00000014933	Dnttip1	deoxynucleotidyltransferase, terminal, interacting protein 1 [Source:RGD Symbol;Acc:621627]
ENSRNOG00000015191	0.38	1	7.64	7.73	7.76	7.73	0.33	6.7	7.35	7.38	7.35	0.37	0.39	0.36	1.08	ENSRNOG00000015191	Phc1	polyhomeotic homolog 1 (Drosophila) [Source:RGD Symbol;Acc:1309203]
ENSRNOG00000016226	0.38	1	6.15	5.16	6.79	6.15	0.39	5.55	6.19	5.77	5.77	0.42	0.38	0.41	0.92	ENSRNOG00000016226	Rpp40	ribonuclease P/MRP 40 subunit [Source:RGD Symbol;Acc:1310228]
ENSRNOG00000020653	0.38	1	5.15	5.73	5.73	5.73	0.39	4.99	5.64	5.35	5.35	0.42	0.38	0.41	0.92	ENSRNOG00000020653	S1pr2	sphingosine-1-phosphate receptor 2 [Source:RGD Symbol;Acc:68334]
ENSRNOG00000021552	0.38	1	8.77	9.08	9.42	9.08	0.27	8.7	9.1	8.6	8.7	0.32	0.38	0.3	1.27	ENSRNOG00000021552	Uprt	uracil phosphoribosyltransferase (FUR1) homolog (S. cerevisiae) [Source:RGD Symbol;Acc:1564806]
ENSRNOG00000021931	0.38	1	8.23	8.71	8.49	8.49	0.3	8.31	7.98	8.11	8.11	0.35	0.38	0.33	1.14	ENSRNOG00000021931	Uba6	ubiquitin-like modifier activating enzyme 6 [Source:RGD Symbol;Acc:1308324]
ENSRNOG00000024886	0.38	1	9.32	9.4	9.26	9.32	0.25	8.93	9.07	8.94	8.94	0.3	0.38	0.28	1.33	ENSRNOG00000024886	Ext1	exostosin glycosyltransferase 1 [Source:RGD Symbol;Acc:1587375]
ENSRNOG00000028721	0.38	1	5.9	6.19	5.82	5.9	0.39	5.67	5.52	5.39	5.52	0.42	0.38	0.41	0.92	ENSRNOG00000028721	Otor	otoraplin [Source:RGD Symbol;Acc:1305253]
ENSRNOG00000031335	0.38	1	7.43	7.44	7.55	7.44	0.34	7.83	7.06	6.97	7.06	0.38	0.37	0.37	1.01	ENSRNOG00000031335	Ankrd37	ankyrin repeat domain 37 [Source:RGD Symbol;Acc:1565715]
ENSRNOG00000038436	0.38	1	10.04	9.8	9.97	9.97	0.2	9.59	9.56	9.83	9.59	0.25	0.38	0.24	1.62	ENSRNOG00000038436	RGD1307100	similar to RIKEN cDNA D630029K19 [Source:RGD Symbol;Acc:1307100]
ENSRNOG00000047934	0.38	1	9.08	9.86	9.22	9.22	0.26	8.79	9.02	8.84	8.84	0.31	0.38	0.29	1.32	ENSRNOG00000047934	RGD1566359	similar to RIKEN cDNA B230219D22 [Source:RGD Symbol;Acc:1566359]
ENSRNOG00000049056	0.38	1	9.16	9.17	8.86	9.16	0.26	8.78	8.72	9.13	8.78	0.31	0.37	0.29	1.27	ENSRNOG00000049056	Ak1	adenylate kinase 1 [Source:MGI Symbol;Acc:MGI:87977]
ENSRNOG00000001653	0.38	1	7.62	7.51	7.52	7.52	0.34	7.14	7.04	7.37	7.14	0.37	0.39	0.36	1.06	ENSRNOG00000001653	St3gal6	ST3 beta-galactoside alpha-2,3-sialyltransferase 6 [Source:RGD Symbol;Acc:1303279]
ENSRNOG00000002105	0.38	1	7.46	5.3	6.8	6.8	0.37	6.42	6.89	6	6.42	0.41	0.38	0.4	0.97	ENSRNOG00000002105	Cdc7	cell division cycle 7 [Source:RGD Symbol;Acc:1308351]
ENSRNOG00000002609	0.38	1	6.63	6.97	7.03	6.97	0.36	6.16	7.01	6.59	6.59	0.4	0.38	0.39	0.99	ENSRNOG00000002609	Ero1lb	ERO1-like beta (S. cerevisiae) [Source:RGD Symbol;Acc:1563548]
ENSRNOG00000002969	0.38	1	6.38	6.45	6.35	6.38	0.38	5.97	6.18	6	6	0.41	0.39	0.41	0.94	ENSRNOG00000002969	Itpkb	inositol-trisphosphate 3-kinase B [Source:RGD Symbol;Acc:2932]
ENSRNOG00000002999	0.38	1	6.15	6.42	6.36	6.36	0.38	5.3	5.98	6.29	5.98	0.41	0.38	0.41	0.92	ENSRNOG00000002999	Timmdc1	translocase of inner mitochondrial membrane domain containing 1 [Source:RGD Symbol;Acc:1359380]
ENSRNOG00000004287	0.38	1	8.17	8.4	8.12	8.17	0.31	7.79	8.28	7.73	7.79	0.36	0.39	0.35	1.11	ENSRNOG00000004287	Wdr83	WD repeat domain 83 [Source:RGD Symbol;Acc:1306947]
ENSRNOG00000007894	0.38	1	7.54	7.46	7.49	7.49	0.34	7.11	6.98	7.36	7.11	0.38	0.38	0.37	1.04	ENSRNOG00000007894	Mpdz	multiple PDZ domain protein [Source:RGD Symbol;Acc:3105]
ENSRNOG00000008224	0.38	1	7.25	7.93	7.89	7.89	0.32	7.37	7.51	7.96	7.51	0.37	0.38	0.35	1.07	ENSRNOG00000008224	Jdp2	Jun dimerization protein 2 [Source:RGD Symbol;Acc:621611]
ENSRNOG00000008274	0.38	1	7.31	7.86	7.1	7.31	0.34	7.01	6.93	6.73	6.93	0.38	0.39	0.37	1.03	ENSRNOG00000008274	Xpc	xeroderma pigmentosum, complementation group C [Source:RGD Symbol;Acc:1305760]
ENSRNOG00000008443	0.38	1	8.04	7.77	7.72	7.77	0.33	7.39	7.21	7.45	7.39	0.37	0.38	0.36	1.05	ENSRNOG00000008443	RGD1306151	similar to hypothetical protein DKFZp761D0211 [Source:RGD Symbol;Acc:1306151]
ENSRNOG00000008481	0.38	1	7.24	7.96	7.46	7.46	0.34	6.9	7.08	7.43	7.08	0.38	0.38	0.37	1.03	ENSRNOG00000008481	Reep1	receptor accessory protein 1 [Source:RGD Symbol;Acc:1305230]
ENSRNOG00000008912	0.38	1	7.99	7.66	8.3	7.99	0.32	7.48	7.61	7.68	7.61	0.36	0.37	0.35	1.06	ENSRNOG00000008912	Aqr	aquarius intron-binding spliceosomal factor [Source:RGD Symbol;Acc:1306223]
ENSRNOG00000009824	0.38	1	7.12	6.69	7.4	7.12	0.35	6.74	7.25	5.85	6.74	0.39	0.38	0.38	1	ENSRNOG00000009824	Irf2	interferon regulatory factor 2 [Source:RGD Symbol;Acc:1304922]
ENSRNOG00000010031	0.38	1	6.2	5.49	6.06	6.06	0.39	5.68	5.64	5.84	5.68	0.42	0.37	0.41	0.9	ENSRNOG00000010031	Vtn	vitronectin [Source:RGD Symbol;Acc:3967]
ENSRNOG00000010637	0.38	1	7.91	7.62	8.04	7.91	0.32	7.46	7.79	7.53	7.53	0.37	0.38	0.35	1.07	ENSRNOG00000010637	Tbc1d5	TBC1 domain family, member 5 [Source:RGD Symbol;Acc:1561626]
ENSRNOG00000010743	0.38	1	6.09	6.21	5	6.09	0.39	5.52	6.22	5.71	5.71	0.42	0.38	0.41	0.92	ENSRNOG00000010743	Fdxacb1	ferredoxin-fold anticodon binding domain containing 1 [Source:RGD Symbol;Acc:1562252]
ENSRNOG00000011962	0.38	1	7.01	7.6	7.26	7.26	0.35	7.33	6.88	6.69	6.88	0.38	0.38	0.37	1.02	ENSRNOG00000011962	Gin1	gypsy retrotransposon integrase 1 [Source:RGD Symbol;Acc:1307449]
ENSRNOG00000012209	0.38	1	7.61	8.16	8.35	8.16	0.31	7.45	8.62	7.78	7.78	0.36	0.38	0.35	1.09	ENSRNOG00000012209	Cdadc1	cytidine and dCMP deaminase domain containing 1 [Source:RGD Symbol;Acc:1311845]
ENSRNOG00000012728	0.38	1	5.67	5.39	5.6	5.6	0.39	5.09	5.77	5.22	5.22	0.42	0.38	0.41	0.92	ENSRNOG00000012728	Nkx2-2	NK2 homeobox 2 [Source:RGD Symbol;Acc:1308443]
ENSRNOG00000012924	0.38	1	6.89	7.05	6.52	6.89	0.36	6.51	6.57	6.43	6.51	0.4	0.37	0.39	0.96	ENSRNOG00000012924	Tmem194b	transmembrane protein 194B [Source:RGD Symbol;Acc:1560421]
ENSRNOG00000013529	0.38	1	7.9	9.06	8.27	8.27	0.31	7.69	7.89	8.66	7.89	0.36	0.38	0.34	1.11	ENSRNOG00000013529	Stk4	serine/threonine kinase 4 [Source:RGD Symbol;Acc:1312035]
ENSRNOG00000013841	0.38	1	8.29	7.83	7.57	7.83	0.33	7.37	7.57	7.45	7.45	0.37	0.38	0.36	1.06	ENSRNOG00000013841	Vprbp	Vpr (HIV-1) binding protein [Source:RGD Symbol;Acc:1305176]
ENSRNOG00000016057	0.38	1	4.98	5.34	5.84	5.34	0.39	4.96	5.68	4.62	4.96	0.41	0.37	0.41	0.91	ENSRNOG00000016057	Kcnj13	potassium channel, inwardly rectifying subfamily J, member 13 [Source:RGD Symbol;Acc:621661]
ENSRNOG00000016358	0.38	1	8.44	8.34	8.3	8.34	0.31	8.12	7.8	7.96	7.96	0.35	0.39	0.34	1.14	ENSRNOG00000016358	Apba2	amyloid beta (A4) precursor protein-binding, family A, member 2 [Source:RGD Symbol;Acc:620845]
ENSRNOG00000016719	0.38	1	7.41	8.25	8.27	8.25	0.31	7.87	7.5	8.13	7.87	0.36	0.38	0.34	1.11	ENSRNOG00000016719	Zfp161	zinc finger protein 161 [Source:RGD Symbol;Acc:628712]
ENSRNOG00000016737	0.38	1	7.95	7.64	7.99	7.95	0.32	7.79	7.57	7.52	7.57	0.37	0.38	0.35	1.09	ENSRNOG00000016737	Tcerg1l	transcription elongation regulator 1-like [Source:RGD Symbol;Acc:1562437]
ENSRNOG00000017714	0.38	1	7.56	7.71	7.66	7.66	0.33	7.28	7.59	6.89	7.28	0.37	0.38	0.36	1.06	ENSRNOG00000017714	Usp3	ubiquitin specific peptidase 3 [Source:RGD Symbol;Acc:1308852]
ENSRNOG00000018053	0.38	1	7.46	6.89	7.42	7.42	0.34	6	7.04	7.36	7.04	0.38	0.39	0.37	1.05	ENSRNOG00000018053	Fech	ferrochelatase [Source:RGD Symbol;Acc:1307556]
ENSRNOG00000018272	0.38	1	6.64	6.97	6.68	6.68	0.37	6.64	6.3	6.23	6.3	0.41	0.38	0.4	0.95	ENSRNOG00000018272	Zfp511	zinc finger protein 511 [Source:RGD Symbol;Acc:1308585]
ENSRNOG00000021954	0.38	1	7.1	6.68	6.97	6.97	0.36	6.5	6.59	6.65	6.59	0.4	0.38	0.39	0.97	ENSRNOG00000021954	Spg11	spastic paraplegia 11 (autosomal recessive) [Source:RGD Symbol;Acc:1562529]
ENSRNOG00000023064	0.38	1	6.3	6.12	6.37	6.3	0.39	5.92	6.07	5.86	5.92	0.41	0.38	0.41	0.93	ENSRNOG00000023064	Catsper2	cation channel, sperm associated 2 [Source:RGD Symbol;Acc:1307620]
ENSRNOG00000023874	0.38	1	7.86	6.92	7.85	7.85	0.33	7.47	7.43	8.13	7.47	0.37	0.38	0.35	1.08	ENSRNOG00000023874	Tmem62	transmembrane protein 62 [Source:RGD Symbol;Acc:1305647]
ENSRNOG00000029855	0.38	1	6.84	6.38	6.95	6.84	0.36	6.46	6.95	6.46	6.46	0.4	0.38	0.39	0.95	ENSRNOG00000029855	Letmd1	LETM1 domain containing 1 [Source:RGD Symbol;Acc:1596738]
ENSRNOG00000053894	0.38	1	2.99	3.26	2.84	2.99	0.39	2.61	3.01	2.58	2.61	0.41	0.38	0.41	0.93	ENSRNOG00000053894	U4	U4 spliceosomal RNA [Source:RFAM;Acc:RF00015]
ENSRNOG00000055530	0.38	1	6.93	6.57	6.93	6.93	0.36	6.92	6.53	6.55	6.55	0.4	0.38	0.39	0.98	ENSRNOG00000055530	Panx2	pannexin 2 [Source:RGD Symbol;Acc:735191]
ENSRNOG00000057281	0.38	1	2.77	2.35	2.11	2.35	0.39	1.97	2.17	1.96	1.97	0.41	0.38	0.41	0.92	ENSRNOG00000057281	U6	U6 spliceosomal RNA [Source:RFAM;Acc:RF00026]
ENSRNOG00000060221	0.38	1	4.53	4.83	4.61	4.61	0.39	4.71	4.23	4.23	4.23	0.41	0.38	0.41	0.93	ENSRNOG00000060221	Olr1329	olfactory receptor 1329 [Source:RGD Symbol;Acc:1332698]
ENSRNOG00000060492	0.38	1	7.08	7.21	6.82	7.08	0.35	6.7	6.78	6.61	6.7	0.39	0.38	0.38	0.99	ENSRNOG00000060492	Hist1h2ao	Histone H2A [Source:UniProtKB/TrEMBL;Acc:K7R8M0]
ENSRNOG00000000062	0.38	1	9.86	9.78	9.79	9.79	0.22	8.88	9.41	10.35	9.41	0.27	0.38	0.25	1.52	ENSRNOG00000000062	Pcgf3	polycomb group ring finger 3 [Source:RGD Symbol;Acc:1311479]
ENSRNOG00000004135	0.38	1	8.31	9.42	8.85	8.85	0.28	8.05	8.78	8.47	8.47	0.33	0.38	0.31	1.22	ENSRNOG00000004135	RGD1311745	similar to RIKEN cDNA 1110059G10 [Source:RGD Symbol;Acc:1311745]
ENSRNOG00000008156	0.38	1	9.31	9.07	9.29	9.29	0.25	8.64	8.91	9.26	8.91	0.3	0.38	0.29	1.33	ENSRNOG00000008156	Tgs1	trimethylguanosine synthase 1 [Source:RGD Symbol;Acc:1309953]
ENSRNOG00000012994	0.38	1	8.96	8.54	8.51	8.54	0.3	7.93	8.57	8.16	8.16	0.35	0.38	0.33	1.15	ENSRNOG00000012994	Pus3	pseudouridylate synthase 3 [Source:RGD Symbol;Acc:1310757]
ENSRNOG00000013763	0.38	1	9.95	8.97	9.52	9.52	0.24	9.14	9.32	8.9	9.14	0.29	0.38	0.27	1.41	ENSRNOG00000013763	Erlin2	ER lipid raft associated 2 [Source:RGD Symbol;Acc:1309010]
ENSRNOG00000019085	0.38	1	8.86	7.98	8.6	8.6	0.3	8.21	8.28	8.22	8.22	0.34	0.39	0.33	1.17	ENSRNOG00000019085	Xpo5	exportin 5 [Source:RGD Symbol;Acc:1311522]
ENSRNOG00000021828	0.38	1	8.45	8.71	8.15	8.45	0.3	8.07	7.8	8.32	8.07	0.35	0.39	0.33	1.16	ENSRNOG00000021828	Coro1b	coronin, actin-binding protein, 1B [Source:RGD Symbol;Acc:2382]
ENSRNOG00000024955	0.38	1	8.42	8.66	8.51	8.51	0.3	8.09	8.4	8.13	8.13	0.35	0.38	0.33	1.14	ENSRNOG00000024955	Scyl2	SCY1-like 2 (S. cerevisiae) [Source:RGD Symbol;Acc:1305665]
ENSRNOG00000027230	0.38	1	8.84	8.97	8.75	8.84	0.28	8.3	8.46	8.53	8.46	0.33	0.38	0.31	1.21	ENSRNOG00000027230	Fhod3	formin homology 2 domain containing 3 [Source:RGD Symbol;Acc:2322319]
ENSRNOG00000033583	0.38	1	8.08	7.33	8.04	8.04	0.32	7.66	8.72	7.46	7.66	0.36	0.37	0.35	1.07	ENSRNOG00000033583	LOC100910577	zinc finger protein 709-like [Source:RGD Symbol;Acc:6497573]
ENSRNOG00000048258	0.38	1	8.97	8.35	8.59	8.59	0.3	7.63	8.38	8.21	8.21	0.34	0.38	0.33	1.15	ENSRNOG00000048258	Cisd2	CDGSH iron sulfur domain 2 [Source:RGD Symbol;Acc:1566242]
ENSRNOG00000053437	0.38	1	9.19	9.46	8.82	9.19	0.26	8.89	8.53	8.81	8.81	0.31	0.39	0.29	1.33	ENSRNOG00000053437	AC103090.1
ENSRNOG00000059491	0.38	1	8.73	9.02	9.03	9.02	0.27	8.69	8.63	8.64	8.64	0.32	0.39	0.3	1.27	ENSRNOG00000059491	Fgd4	FYVE, RhoGEF and PH domain containing 4 [Source:MGI Symbol;Acc:MGI:2183747]
ENSRNOG00000002185	0.37	1	8.39	7.97	8.21	8.21	0.31	7.84	7.9	7.34	7.84	0.36	0.37	0.34	1.07	ENSRNOG00000002185	Pgm2	phosphoglucomutase 2 [Source:RGD Symbol;Acc:1306061]
ENSRNOG00000005331	0.37	1	8.28	7.91	8.14	8.14	0.32	7.55	7.84	7.77	7.77	0.36	0.37	0.35	1.07	ENSRNOG00000005331	Vapb	VAMP (vesicle-associated membrane protein)-associated protein B and C [Source:RGD Symbol;Acc:68326]
ENSRNOG00000006087	0.37	1	9.13	8.97	9.13	9.13	0.26	8.76	8.87	8.68	8.76	0.31	0.37	0.3	1.25	ENSRNOG00000006087	Rnf20	ring finger protein 20, E3 ubiquitin protein ligase [Source:RGD Symbol;Acc:1311936]
ENSRNOG00000006509	0.37	1	8.99	8.64	8.88	8.88	0.28	8.54	8.35	8.51	8.51	0.33	0.37	0.31	1.2	ENSRNOG00000006509	Srgap3	SLIT-ROBO Rho GTPase activating protein 3 [Source:RGD Symbol;Acc:1563152]
ENSRNOG00000007234	0.37	1	9.48	9.41	9.55	9.48	0.24	9.02	9.28	9.11	9.11	0.29	0.37	0.27	1.36	ENSRNOG00000007234	Cyp51	cytochrome P450, family 51 [Source:RGD Symbol;Acc:2481]
ENSRNOG00000007644	0.37	1	8.56	8.39	8.77	8.56	0.3	8.19	8.78	8.01	8.19	0.35	0.37	0.33	1.12	ENSRNOG00000007644	Mbtps2	membrane-bound transcription factor peptidase, site 2 [Source:RGD Symbol;Acc:1566171]
ENSRNOG00000009590	0.37	1	8.02	8.38	8.38	8.38	0.31	7.83	8.16	8.01	8.01	0.35	0.37	0.34	1.09	ENSRNOG00000009590	Stox2	storkhead box 2 [Source:RGD Symbol;Acc:708477]
ENSRNOG00000025198	0.37	1	8.73	8.88	9.01	8.88	0.28	8.55	8.51	8.4	8.51	0.33	0.38	0.31	1.2	ENSRNOG00000025198	Gas2l3	growth arrest-specific 2 like 3 [Source:RGD Symbol;Acc:1594151]
ENSRNOG00000025551	0.37	1	5.4	3.76	4.23	4.23	0.39	3.86	3.96	3.79	3.86	0.41	0.38	0.41	0.91	ENSRNOG00000025551	Rgs22	regulator of G-protein signaling 22 [Source:RGD Symbol;Acc:1565493]
ENSRNOG00000042478	0.37	1	10.72	10.66	10.58	10.66	0.16	10.41	10.29	10.2	10.29	0.21	0.37	0.19	1.96	ENSRNOG00000042478	Adam22	ADAM metallopeptidase domain 22 [Source:RGD Symbol;Acc:1585016]
ENSRNOG00000000461	0.37	1	4.57	4.42	4.84	4.57	0.39	4.2	4.83	4.07	4.2	0.41	0.37	0.41	0.89	ENSRNOG00000000461	Brd2	bromodomain containing 2 [Source:RGD Symbol;Acc:1303324]
ENSRNOG00000002669	0.37	1	7.64	7.43	6.95	7.43	0.34	7.65	7.06	7.05	7.06	0.38	0.37	0.37	1.02	ENSRNOG00000002669	Cluh	clustered mitochondria (cluA/CLU1) homolog [Source:RGD Symbol;Acc:1307222]
ENSRNOG00000003554	0.37	1	7.2	4.55	6.01	6.01	0.39	4.95	6.5	5.64	5.64	0.42	0.37	0.41	0.89	ENSRNOG00000003554	Piga	phosphatidylinositol glycan anchor biosynthesis, class A [Source:RGD Symbol;Acc:1589723]
ENSRNOG00000004281	0.37	1	7.66	7.62	7.58	7.62	0.33	7.25	7.23	7.52	7.25	0.37	0.36	0.36	1.01	ENSRNOG00000004281	Cobl	cordon-bleu WH2 repeat protein [Source:RGD Symbol;Acc:1312002]
ENSRNOG00000004571	0.37	1	6.48	6.64	6.89	6.64	0.37	6	6.66	6.27	6.27	0.41	0.37	0.4	0.91	ENSRNOG00000004571	RGD1563680	similar to CDNA sequence BC052040 [Source:RGD Symbol;Acc:1563680]
ENSRNOG00000004937	0.37	1	6.59	5.24	6.36	6.36	0.38	5.99	5.9	6.45	5.99	0.41	0.38	0.41	0.92	ENSRNOG00000004937	Csmd3	CUB and Sushi multiple domains 3 [Source:RGD Symbol;Acc:1594530]
ENSRNOG00000005528	0.37	1	8.16	8.23	8.18	8.18	0.31	7.8	7.81	7.99	7.81	0.36	0.37	0.34	1.07	ENSRNOG00000005528	Tbk1	TANK-binding kinase 1 [Source:RGD Symbol;Acc:1588588]
ENSRNOG00000006028	0.37	1	6.64	7.01	6.36	6.64	0.37	6.27	6.16	6.37	6.27	0.41	0.38	0.4	0.94	ENSRNOG00000006028	Tubgcp6	tubulin, gamma complex associated protein 6 [Source:RGD Symbol;Acc:1307743]
ENSRNOG00000007037	0.37	1	6.54	5.21	5.37	5.37	0.39	4.89	5.71	5	5	0.41	0.37	0.41	0.88	ENSRNOG00000007037	Cfap57	cilia and flagella associated protein 57 [Source:RGD Symbol;Acc:1585948]
ENSRNOG00000007785	0.37	1	6.99	6.55	7.04	6.99	0.36	6.35	6.86	6.62	6.62	0.4	0.37	0.39	0.95	ENSRNOG00000007785	Trmt5	tRNA methyltransferase 5 [Source:RGD Symbol;Acc:1306567]
ENSRNOG00000008546	0.37	1	7.9	7.45	7.84	7.84	0.33	7.47	7.91	7.36	7.47	0.37	0.37	0.35	1.04	ENSRNOG00000008546	Mrpl35	mitochondrial ribosomal protein L35 [Source:RGD Symbol;Acc:1307065]
ENSRNOG00000009799	0.37	1	8.49	7.73	7.94	7.94	0.32	7.57	7.66	6.98	7.57	0.37	0.37	0.35	1.05	ENSRNOG00000009799	Dpagt1	dolichyl-phosphate (UDP-N-acetylglucosamine) N-acetylglucosaminephosphotransferase 1 (GlcNAc-1-P transferase) [Source:RGD Symbol;Acc:735124]
ENSRNOG00000009995	0.37	1	7.38	7.53	7.77	7.53	0.34	6.42	7.42	7.16	7.16	0.37	0.37	0.36	1.02	ENSRNOG00000009995	Rapgef6	Rap guanine nucleotide exchange factor (GEF) 6 [Source:RGD Symbol;Acc:1307645]
ENSRNOG00000012214	0.37	1	4.17	4.3	3.67	4.17	0.39	4.01	3.71	3.8	3.8	0.41	0.38	0.41	0.91	ENSRNOG00000012214	Olr799	olfactory receptor 799 [Source:RGD Symbol;Acc:1332737]
ENSRNOG00000013368	0.37	1	7.78	7.94	7.5	7.78	0.33	7.34	7.42	7.41	7.41	0.37	0.36	0.36	1.01	ENSRNOG00000013368	Plcl2	phospholipase C-like 2 [Source:RGD Symbol;Acc:1305941]
ENSRNOG00000014996	0.37	1	7.1	6.35	7.05	7.05	0.36	6.37	6.68	7.28	6.68	0.39	0.38	0.38	0.98	ENSRNOG00000014996	Katna1	katanin p60 (ATPase-containing) subunit A1 [Source:RGD Symbol;Acc:1303062]
ENSRNOG00000015269	0.37	1	6.28	6.72	6.78	6.72	0.37	6.06	6.35	6.48	6.35	0.41	0.38	0.4	0.94	ENSRNOG00000015269	Atf7	activating transcription factor 7 [Source:RGD Symbol;Acc:1304940]
ENSRNOG00000017453	0.37	1	6.8	6.03	6.62	6.62	0.37	6.25	6.43	6.16	6.25	0.41	0.36	0.4	0.91	ENSRNOG00000017453	Ptpn2	protein tyrosine phosphatase, non-receptor type 2 [Source:RGD Symbol;Acc:620710]
ENSRNOG00000018325	0.37	1	6.56	8.03	6.8	6.8	0.37	6.58	6.43	6.3	6.43	0.4	0.36	0.4	0.92	ENSRNOG00000018325	Cnppd1	cyclin Pas1/PHO80 domain containing 1 [Source:RGD Symbol;Acc:735175]
ENSRNOG00000019005	0.37	1	6.25	5.95	5.57	5.95	0.39	5.58	5.6	5.55	5.58	0.42	0.37	0.41	0.89	ENSRNOG00000019005	Pde8a	phosphodiesterase 8A [Source:RGD Symbol;Acc:735125]
ENSRNOG00000020357	0.37	1	7.96	7.75	8.1	7.96	0.32	7.45	7.73	7.59	7.59	0.36	0.37	0.35	1.05	ENSRNOG00000020357	Msto1	misato 1, mitochondrial distribution and morphology regulator [Source:RGD Symbol;Acc:1306110]
ENSRNOG00000020777	0.37	1	7.71	7.74	7.57	7.71	0.33	7.37	7.34	6.66	7.34	0.37	0.36	0.36	1.02	ENSRNOG00000020777	Zfp382	zinc finger protein 382 [Source:RGD Symbol;Acc:708385]
ENSRNOG00000025951	0.37	1	3.2	3.23	2.85	3.2	0.39	2.92	2.77	2.83	2.83	0.41	0.37	0.41	0.9	ENSRNOG00000025951	Taar2	trace amine-associated receptor 2 [Source:RGD Symbol;Acc:1311240]
ENSRNOG00000028047	0.37	1	7.49	7.43	7.51	7.49	0.34	7.12	6.87	7.39	7.12	0.37	0.37	0.37	1.02	ENSRNOG00000028047	Mecr	mitochondrial trans-2-enoyl-CoA reductase [Source:RGD Symbol;Acc:3208]
ENSRNOG00000029152	0.37	1	6.13	6.85	6.37	6.37	0.38	6	6.59	5.81	6	0.41	0.37	0.41	0.91	ENSRNOG00000029152	Tmem69	transmembrane protein 69 [Source:RGD Symbol;Acc:1561569]
ENSRNOG00000029702	0.37	1	4.36	4.88	4.61	4.61	0.39	4.49	4.04	4.24	4.24	0.41	0.37	0.41	0.89	ENSRNOG00000029702	Obox5	oocyte specific homeobox 5 [Source:RGD Symbol;Acc:1309960]
ENSRNOG00000032070	0.37	1	7.75	7.9	7.96	7.9	0.32	7.27	7.53	7.57	7.53	0.37	0.37	0.35	1.04	ENSRNOG00000032070	Dync2h1	dynein cytoplasmic 2 heavy chain 1 [Source:RGD Symbol;Acc:71042]
ENSRNOG00000032086	0.37	1	3.78	3.73	3.15	3.73	0.39	3.36	4.03	3.2	3.36	0.41	0.37	0.41	0.89	ENSRNOG00000032086	AABR07066753.1	Uncharacterized protein [Source:UniProtKB/TrEMBL;Acc:D3ZDX3]
ENSRNOG00000036404	0.37	1	5.59	5.76	5.87	5.76	0.39	5.42	5.39	5.36	5.39	0.42	0.38	0.41	0.91	ENSRNOG00000036404	AABR07026777.1
ENSRNOG00000039790	0.37	1	7.39	6.8	7.39	7.39	0.34	7.02	6.95	7.42	7.02	0.38	0.37	0.37	1.01	ENSRNOG00000039790	AABR07066826.1
ENSRNOG00000047513	0.37	1	7.6	7.8	7.9	7.8	0.33	7.43	7.37	7.58	7.43	0.37	0.37	0.36	1.05	ENSRNOG00000047513	Mdn1	midasin homolog (yeast) [Source:RGD Symbol;Acc:1306394]
ENSRNOG00000048607	0.37	1	3.16	2.55	2.91	2.91	0.39	2.82	2.54	2.26	2.54	0.41	0.37	0.41	0.9	ENSRNOG00000048607	Olr756	olfactory receptor 756 [Source:RGD Symbol;Acc:1332749]
ENSRNOG00000051423	0.37	1	7.84	10.91	7.86	7.86	0.32	7.49	8.36	6.09	7.49	0.37	0.37	0.35	1.03	ENSRNOG00000051423	AABR07024790.1
ENSRNOG00000052381	0.37	1	4.26	3.13	5.11	4.26	0.39	2.81	3.89	6.38	3.89	0.41	0.37	0.41	0.9	ENSRNOG00000052381	U7	U7 small nuclear RNA [Source:RFAM;Acc:RF00066]
ENSRNOG00000054155	0.37	1	5.01	6.07	5.65	5.65	0.39	5.18	5.28	5.53	5.28	0.42	0.36	0.41	0.88	ENSRNOG00000054155	Rn60_5_1638.1
ENSRNOG00000055295	0.37	1	6.21	6.66	6.64	6.64	0.37	6.21	6.84	6.27	6.27	0.41	0.38	0.4	0.95	ENSRNOG00000055295	Pecr	peroxisomal trans-2-enoyl-CoA reductase [Source:MGI Symbol;Acc:MGI:2148199]
ENSRNOG00000056211	0.37	1	2.1	2.39	2.31	2.31	0.39	2.43	1.94	1.89	1.94	0.41	0.37	0.41	0.89	ENSRNOG00000056211	U6	U6 spliceosomal RNA [Source:RFAM;Acc:RF00026]
ENSRNOG00000058094	0.37	1	7.94	7.94	8.11	7.94	0.32	7.57	7.86	7.5	7.57	0.37	0.38	0.35	1.07	ENSRNOG00000058094	Lyst	lysosomal trafficking regulator [Source:MGI Symbol;Acc:MGI:107448]
ENSRNOG00000059705	0.37	1	7.45	7.98	7.37	7.45	0.34	6.67	7.08	7.17	7.08	0.38	0.37	0.37	1	ENSRNOG00000059705	Elmo1	Engulfment and cell motility 1 splice 1 variant; Protein Elmo1 [Source:UniProtKB/TrEMBL;Acc:G8CYZ7]
ENSRNOG00000060729	0.37	1	6.42	6.42	6.06	6.42	0.38	6.05	6.14	5.92	6.05	0.41	0.37	0.41	0.91	ENSRNOG00000060729	Qtrtd1	queuine tRNA-ribosyltransferase domain containing 1 [Source:MGI Symbol;Acc:MGI:1922194]
ENSRNOG00000001058	0.37	1	8.13	7.71	8.1	8.1	0.32	6.91	7.73	7.94	7.73	0.36	0.37	0.35	1.05	ENSRNOG00000001058	Timm44	translocase of inner mitochondrial membrane 44 homolog (yeast) [Source:RGD Symbol;Acc:3864]
ENSRNOG00000002339	0.37	1	8.64	8.54	8.41	8.54	0.3	8.17	8.04	8.36	8.17	0.35	0.37	0.33	1.13	ENSRNOG00000002339	Mark1	MAP/microtubule affinity-regulating kinase 1 [Source:RGD Symbol;Acc:619882]
ENSRNOG00000002844	0.37	1	9.32	8.04	8.93	8.93	0.28	9.76	8.56	6.85	8.56	0.33	0.37	0.31	1.18	ENSRNOG00000002844	Usp27x	ubiquitin specific peptidase 27, X-linked [Source:RGD Symbol;Acc:1564628]
ENSRNOG00000004923	0.37	1	8.03	8.44	8.12	8.12	0.32	7.75	8.11	7.66	7.75	0.36	0.37	0.35	1.06	ENSRNOG00000004923	Map4k5	mitogen-activated protein kinase kinase kinase kinase 5 [Source:RGD Symbol;Acc:1562028]
ENSRNOG00000005538	0.37	1	9.59	9.67	9.57	9.59	0.23	9.13	9.22	9.45	9.22	0.28	0.37	0.26	1.41	ENSRNOG00000005538	Psmd11	proteasome (prosome, macropain) 26S subunit, non-ATPase, 11 [Source:RGD Symbol;Acc:1306450]
ENSRNOG00000005849	0.37	1	8.14	8.33	8.2	8.2	0.31	7.85	7.83	7.82	7.83	0.36	0.37	0.34	1.08	ENSRNOG00000005849	Aco1	aconitase 1, soluble [Source:RGD Symbol;Acc:2019]
ENSRNOG00000005981	0.37	1	8.46	7.94	8.44	8.44	0.3	7.89	8.51	8.07	8.07	0.35	0.37	0.33	1.11	ENSRNOG00000005981	Nt5c3a	5'-nucleotidase, cytosolic IIIA [Source:RGD Symbol;Acc:1312013]
ENSRNOG00000007099	0.37	1	10.37	9.59	10.29	10.29	0.18	10.32	9.92	9.88	9.92	0.23	0.37	0.21	1.77	ENSRNOG00000007099	S100pbp	S100P binding protein [Source:RGD Symbol;Acc:1564943]
ENSRNOG00000007324	0.37	1	8.57	8.36	8.54	8.54	0.3	7.71	8.17	8.47	8.17	0.35	0.37	0.33	1.12	ENSRNOG00000007324	Plxna2	plexin A2 [Source:RGD Symbol;Acc:1305325]
ENSRNOG00000008659	0.37	1	9.77	9.51	9.77	9.77	0.22	9.41	9.4	9.17	9.4	0.27	0.37	0.25	1.47	ENSRNOG00000008659	Arhgap21	Rho GTPase activating protein 21 [Source:RGD Symbol;Acc:1311028]
ENSRNOG00000009183	0.37	1	8.26	8.1	7.89	8.1	0.32	7.73	7.72	8.54	7.73	0.36	0.37	0.35	1.07	ENSRNOG00000009183	Szrd1	SUZ RNA binding domain containing 1 [Source:RGD Symbol;Acc:1560286]
ENSRNOG00000009639	0.37	1	9.87	9.29	9.77	9.77	0.22	9.2	9.4	9.56	9.4	0.27	0.36	0.25	1.46	ENSRNOG00000009639	Zrsr1	zinc finger (CCCH type), RNA binding motif and serine/arginine rich 1 [Source:RGD Symbol;Acc:1561824]
ENSRNOG00000010800	0.37	1	9.15	8.56	9.08	9.08	0.27	8.08	8.87	8.71	8.71	0.32	0.37	0.3	1.23	ENSRNOG00000010800	Hadhb	hydroxyacyl-CoA dehydrogenase/3-ketoacyl-CoA thiolase/enoyl-CoA hydratase (trifunctional protein), beta subunit [Source:RGD Symbol;Acc:620513]
ENSRNOG00000015852	0.37	1	10.59	10.79	10.48	10.59	0.16	10.38	10.13	10.22	10.22	0.21	0.37	0.19	1.95	ENSRNOG00000015852	Arhgap35	Rho GTPase activating protein 35 [Source:RGD Symbol;Acc:1308738]
ENSRNOG00000015939	0.37	1	9.68	9.94	9.64	9.68	0.23	8.68	9.31	9.71	9.31	0.27	0.38	0.26	1.47	ENSRNOG00000015939	Ccdc25	coiled-coil domain containing 25 [Source:RGD Symbol;Acc:1307689]
ENSRNOG00000019196	0.37	1	6.32	7.1	6.81	6.81	0.37	6.44	6.12	6.52	6.44	0.4	0.37	0.39	0.94	ENSRNOG00000019196	Xpnpep3	X-prolyl aminopeptidase 3, mitochondrial [Source:RGD Symbol;Acc:1589063]
ENSRNOG00000019496	0.37	1	5.9	5.85	5.44	5.85	0.39	5.6	5.3	5.48	5.48	0.42	0.37	0.41	0.91	ENSRNOG00000019496	Stat5a	signal transducer and activator of transcription 5A [Source:RGD Symbol;Acc:3773]
ENSRNOG00000021179	0.37	1	9.27	8.68	9.12	9.12	0.27	8.41	8.9	8.75	8.75	0.31	0.36	0.3	1.23	ENSRNOG00000021179	Naa40	N(alpha)-acetyltransferase 40, NatD catalytic subunit [Source:RGD Symbol;Acc:1565838]
ENSRNOG00000047984	0.37	1	9.78	9.8	9.64	9.78	0.22	9.41	9.77	9.32	9.41	0.27	0.37	0.25	1.48	ENSRNOG00000047984	Mrps22	mitochondrial ribosomal protein S22 [Source:RGD Symbol;Acc:1585674]
ENSRNOG00000003296	0.36	1	8.6	8	8.47	8.47	0.3	7.96	8.11	8.14	8.11	0.35	0.36	0.33	1.07	ENSRNOG00000003296	Dck	deoxycytidine kinase [Source:RGD Symbol;Acc:620667]
ENSRNOG00000026775	0.36	1	8.56	8.56	8.43	8.56	0.3	8.2	8.02	8.7	8.2	0.34	0.36	0.33	1.09	ENSRNOG00000026775	Pmpca	peptidase (mitochondrial processing) alpha [Source:RGD Symbol;Acc:727897]
ENSRNOG00000055079	0.36	1	10.04	9.53	9.89	9.89	0.21	9.52	9.86	9.53	9.53	0.26	0.36	0.24	1.51	ENSRNOG00000055079	Ndufaf2	NADH dehydrogenase (ubiquinone) 1 alpha subcomplex, assembly factor 2 [Source:MGI Symbol;Acc:MGI:1922847]
ENSRNOG00000001377	0.36	1	7.03	7.46	6.94	7.03	0.36	6.58	6.67	6.9	6.67	0.39	0.35	0.38	0.92	ENSRNOG00000001377	Ddx54	DEAD (Asp-Glu-Ala-Asp) box polypeptide 54 [Source:RGD Symbol;Acc:1562539]
ENSRNOG00000001928	0.36	1	5.91	5.58	6.33	5.91	0.39	5.55	5.98	5.45	5.55	0.42	0.36	0.41	0.88	ENSRNOG00000001928	Il1rap	interleukin 1 receptor accessory protein [Source:RGD Symbol;Acc:2893]
ENSRNOG00000003063	0.36	1	7.98	7.77	8.04	7.98	0.32	7.41	7.7	7.62	7.62	0.36	0.36	0.35	1.02	ENSRNOG00000003063	Phka1	phosphorylase kinase, alpha 1 [Source:RGD Symbol;Acc:621522]
ENSRNOG00000003151	0.36	1	7.65	7.15	7.65	7.65	0.33	6.45	7.29	7.46	7.29	0.37	0.35	0.36	0.98	ENSRNOG00000003151	Bfar	bifunctional apoptosis regulator [Source:RGD Symbol;Acc:1304791]
ENSRNOG00000003397	0.36	1	7.31	7.67	7.94	7.67	0.33	6.44	7.31	7.53	7.31	0.37	0.36	0.36	1	ENSRNOG00000003397	Adprm	ADP-ribose/CDP-alcohol diphosphatase, manganese-dependent [Source:RGD Symbol;Acc:1309906]
ENSRNOG00000003741	0.36	1	7.46	8.16	7.22	7.46	0.34	6.92	7.27	7.1	7.1	0.38	0.36	0.37	0.98	ENSRNOG00000003741	Nptx1	neuronal pentraxin I [Source:RGD Symbol;Acc:628894]
ENSRNOG00000003821	0.36	1	7.57	7.09	7.46	7.46	0.34	7.1	6.66	7.56	7.1	0.38	0.37	0.37	1	ENSRNOG00000003821	Rptor	regulatory associated protein of MTOR, complex 1 [Source:RGD Symbol;Acc:1311784]
ENSRNOG00000004255	0.36	1	6.91	6.76	7.11	6.91	0.36	7.29	6.55	6.27	6.55	0.4	0.36	0.39	0.92	ENSRNOG00000004255	Usf1	upstream transcription factor 1 [Source:RGD Symbol;Acc:620974]
ENSRNOG00000004423	0.36	1	7.61	7.43	7.7	7.61	0.33	6.86	7.25	7.81	7.25	0.37	0.36	0.36	0.99	ENSRNOG00000004423	Zfp238	zinc finger protein 238 [Source:RGD Symbol;Acc:621548]
ENSRNOG00000005041	0.36	1	7.08	7.38	6.55	7.08	0.35	6.72	6.71	7.31	6.72	0.39	0.36	0.38	0.94	ENSRNOG00000005041	Crip2	cysteine-rich protein 2 [Source:RGD Symbol;Acc:1302959]
ENSRNOG00000006925	0.36	1	6.76	5.86	6.36	6.36	0.38	5.75	6.39	6	6	0.41	0.36	0.41	0.89	ENSRNOG00000006925	Zfp786	zinc finger protein 786 [Source:RGD Symbol;Acc:2293500]
ENSRNOG00000006934	0.36	1	8.42	8.15	8.24	8.24	0.31	7.88	7.86	7.88	7.88	0.36	0.36	0.34	1.04	ENSRNOG00000006934	Acvr1b	activin A receptor, type IB [Source:RGD Symbol;Acc:735207]
ENSRNOG00000008184	0.36	1	6.36	5.34	6.12	6.12	0.39	5.76	5.84	5.71	5.76	0.42	0.36	0.41	0.87	ENSRNOG00000008184	Esrp1	epithelial splicing regulatory protein 1 [Source:RGD Symbol;Acc:1560481]
ENSRNOG00000009970	0.36	1	6.43	5.75	6.29	6.29	0.39	6.65	5.93	5.78	5.93	0.41	0.36	0.41	0.88	ENSRNOG00000009970	Dfna5	deafness, autosomal dominant 5 (human) [Source:RGD Symbol;Acc:727871]
ENSRNOG00000011881	0.36	1	6.17	6.18	5.84	6.17	0.39	5.81	5.94	5.62	5.81	0.42	0.36	0.41	0.87	ENSRNOG00000011881	Slc25a15	solute carrier family 25 (mitochondrial carrier; ornithine transporter) member 15 [Source:RGD Symbol;Acc:1311488]
ENSRNOG00000012184	0.36	1	7.92	7.99	7.72	7.92	0.32	7.56	8.34	7.35	7.56	0.37	0.37	0.35	1.04	ENSRNOG00000012184	Urgcp	upregulator of cell proliferation [Source:RGD Symbol;Acc:1564681]
ENSRNOG00000013932	0.36	1	4.82	4.52	4.99	4.82	0.39	4.61	4.44	4.46	4.46	0.41	0.36	0.41	0.88	ENSRNOG00000013932	Rbp2	retinol binding protein 2, cellular [Source:RGD Symbol;Acc:3544]
ENSRNOG00000014425	0.36	1	5.47	5.27	5.45	5.45	0.39	4.95	5.09	5.37	5.09	0.41	0.36	0.41	0.86	ENSRNOG00000014425	AABR07054456.1	Uncharacterized protein [Source:UniProtKB/TrEMBL;Acc:F1M0S7]
ENSRNOG00000014513	0.36	1	3.78	4.17	4.47	4.17	0.39	3.44	4.08	3.81	3.81	0.41	0.36	0.41	0.88	ENSRNOG00000014513	Exnef	exonuclease NEF-sp [Source:RGD Symbol;Acc:1305412]
ENSRNOG00000015618	0.36	1	7.41	7.61	7.08	7.41	0.34	7.05	7.47	6.96	7.05	0.38	0.36	0.37	0.96	ENSRNOG00000015618	Wnt5a	wingless-type MMTV integration site family, member 5A [Source:RGD Symbol;Acc:69250]
ENSRNOG00000017151	0.36	1	7.95	8.1	7.87	7.95	0.32	7.52	7.59	7.93	7.59	0.36	0.36	0.35	1.03	ENSRNOG00000017151	Rnf214	ring finger protein 214 [Source:MGI Symbol;Acc:MGI:2444451]
ENSRNOG00000017703	0.36	1	5.78	5.69	5.37	5.69	0.39	5.28	5.46	5.33	5.33	0.42	0.36	0.41	0.87	ENSRNOG00000017703	Unc93b1	unc-93 homolog B1 (C. elegans) [Source:RGD Symbol;Acc:1311984]
ENSRNOG00000021843	0.36	1	5.6	6.69	6.44	6.44	0.38	6.08	5.7	6.38	6.08	0.41	0.35	0.41	0.87	ENSRNOG00000021843	AABR07072463.1	Uncharacterized protein [Source:UniProtKB/TrEMBL;Acc:D4A883]
ENSRNOG00000022762	0.36	1	4.03	4.62	4.74	4.62	0.39	4.07	4.26	4.56	4.26	0.41	0.36	0.41	0.87	ENSRNOG00000022762	Mettl21cl1	methyltransferase like 21C-like 1 [Source:RGD Symbol;Acc:1596736]
ENSRNOG00000022938	0.36	1	8	7.72	8.18	8	0.32	7.72	7.64	7.61	7.64	0.36	0.36	0.35	1.03	ENSRNOG00000022938	Ap4e1	adaptor-related protein complex 4, epsilon 1 subunit [Source:RGD Symbol;Acc:1562199]
ENSRNOG00000026310	0.36	1	6.7	6.04	6.62	6.62	0.37	6.51	6.26	5.85	6.26	0.41	0.36	0.4	0.89	ENSRNOG00000026310	March1	membrane-associated ring finger (C3HC4) 1, E3 ubiquitin protein ligase [Source:RGD Symbol;Acc:1305148]
ENSRNOG00000027063	0.36	1	3.47	3.65	3.58	3.58	0.39	3.22	4.02	3.01	3.22	0.41	0.36	0.41	0.88	ENSRNOG00000027063	AABR07062136.1	Uncharacterized protein [Source:UniProtKB/TrEMBL;Acc:F1M682]
ENSRNOG00000027405	0.36	1	7.92	7.55	8.11	7.92	0.32	6.71	7.66	7.56	7.56	0.37	0.36	0.35	1.02	ENSRNOG00000027405	Ccp110	centriolar coiled coil protein 110kDa [Source:RGD Symbol;Acc:1310509]
ENSRNOG00000030515	0.36	1	7.2	7.63	7.1	7.2	0.35	6.33	6.86	6.84	6.84	0.39	0.36	0.38	0.96	ENSRNOG00000030515	Nfasc	neurofascin [Source:RGD Symbol;Acc:620911]
ENSRNOG00000031247	0.36	1	6.37	5.45	5.32	5.45	0.39	5.03	5.48	5.09	5.09	0.41	0.36	0.41	0.87	ENSRNOG00000031247	Lekr1	leucine, glutamate and lysine rich 1 [Source:RGD Symbol;Acc:1565425]
ENSRNOG00000032195	0.36	1	6.12	5.94	6.12	6.12	0.39	5.76	6.42	5.28	5.76	0.42	0.36	0.41	0.87	ENSRNOG00000032195	LOC103695172	uncharacterized LOC103695172 [Source:RGD Symbol;Acc:9422868]
ENSRNOG00000033772	0.36	1	4.8	5.49	5.2	5.2	0.39	4.74	4.95	4.84	4.84	0.41	0.36	0.41	0.87	ENSRNOG00000033772	Serpinb9	serpin peptidase inhibitor, clade B (ovalbumin), member 9 [Source:RGD Symbol;Acc:1549730]
ENSRNOG00000049259	0.36	1	7.9	8.39	7.48	7.9	0.32	6.57	7.54	7.8	7.54	0.37	0.36	0.35	1.02	ENSRNOG00000049259	LOC102549842	zinc finger protein 91-like [Source:RGD Symbol;Acc:7600894]
ENSRNOG00000052449	0.36	1	4.32	3.83	4.62	4.32	0.39	3.96	4.56	3.87	3.96	0.41	0.37	0.41	0.89	ENSRNOG00000052449	AC128510.1
ENSRNOG00000058152	0.36	1	4.95	2.73	2.32	2.73	0.39	2.33	2.72	2.37	2.37	0.41	0.36	0.41	0.88	ENSRNOG00000058152	SNORA20	Small nucleolar RNA SNORA20 [Source:RFAM;Acc:RF00401]
ENSRNOG00000058609	0.36	1	6.41	6.8	6.34	6.41	0.38	5.18	6.05	6.08	6.05	0.41	0.36	0.41	0.88	ENSRNOG00000058609	Palmd	palmdelphin [Source:MGI Symbol;Acc:MGI:2148896]
ENSRNOG00000060665	0.36	1	7.5	7.31	7.55	7.5	0.34	7.42	6.77	7.14	7.14	0.37	0.37	0.36	1.01	ENSRNOG00000060665	Afap1	Actin filament-associated protein 1; RCG36144, isoform CRA_b [Source:UniProtKB/TrEMBL;Acc:G3V6Z3]
ENSRNOG00000000127	0.36	1	9.75	9.52	9.62	9.62	0.23	9.19	9.26	9.34	9.26	0.28	0.36	0.26	1.39	ENSRNOG00000000127	Kpna6	karyopherin alpha 6 (importin alpha 7) [Source:RGD Symbol;Acc:1306570]
ENSRNOG00000000432	0.36	1	7.41	6.56	7.39	7.39	0.34	6.75	7.41	7.03	7.03	0.38	0.36	0.37	0.98	ENSRNOG00000000432	Fkbpl	FK506 binding protein-like [Source:RGD Symbol;Acc:1303227]
ENSRNOG00000001247	0.36	1	9.32	9.07	9.37	9.32	0.25	8.96	8.93	9.04	8.96	0.3	0.36	0.28	1.28	ENSRNOG00000001247	Clip1	CAP-GLY domain containing linker protein 1 [Source:RGD Symbol;Acc:67404]
ENSRNOG00000001843	0.36	1	7.84	7.77	7.87	7.84	0.33	6.8	7.48	7.55	7.48	0.37	0.36	0.35	1.02	ENSRNOG00000001843	Bcl6	B-cell CLL/lymphoma 6 [Source:RGD Symbol;Acc:1309345]
ENSRNOG00000002778	0.36	1	9.19	9.33	9.7	9.33	0.25	8.97	9.5	8.41	8.97	0.3	0.36	0.28	1.27	ENSRNOG00000002778	Aatf	apoptosis antagonizing transcription factor [Source:RGD Symbol;Acc:620685]
ENSRNOG00000004549	0.36	1	8.85	8.7	9.1	8.85	0.28	8.03	8.96	8.49	8.49	0.33	0.36	0.31	1.15	ENSRNOG00000004549	Dhx40	DEAH (Asp-Glu-Ala-His) box polypeptide 40 [Source:RGD Symbol;Acc:1359618]
ENSRNOG00000005083	0.36	1	8.41	8.41	8.36	8.41	0.3	7.79	8.05	8.31	8.05	0.35	0.36	0.34	1.06	ENSRNOG00000005083	Rtfdc1	replication termination factor 2 domain containing 1 [Source:RGD Symbol;Acc:1311072]
ENSRNOG00000006136	0.36	1	9.51	9.17	9.54	9.51	0.24	8.79	9.15	9.26	9.15	0.29	0.36	0.27	1.34	ENSRNOG00000006136	Pdpk1	3-phosphoinositide dependent protein kinase-1 [Source:RGD Symbol;Acc:620307]
ENSRNOG00000006978	0.36	1	5.68	4.72	6.15	5.68	0.39	4.92	5.32	5.48	5.32	0.42	0.36	0.41	0.87	ENSRNOG00000006978	Mterfd3	MTERF domain containing 3 [Source:RGD Symbol;Acc:1311836]
ENSRNOG00000007088	0.36	1	9.73	9	9.7	9.7	0.22	9.3	9.34	9.8	9.34	0.27	0.36	0.25	1.42	ENSRNOG00000007088	Xpot	exportin, tRNA [Source:RGD Symbol;Acc:1305562]
ENSRNOG00000007106	0.36	1	9.62	8.85	9.54	9.54	0.24	9.17	9.18	9.3	9.18	0.28	0.36	0.27	1.34	ENSRNOG00000007106	Sos1	Son of sevenless homolog 1 (Drosophila) [Source:RGD Symbol;Acc:1310949]
ENSRNOG00000007713	0.36	1	8.3	5.83	6.43	6.43	0.38	5.83	6.44	6.07	6.07	0.41	0.35	0.41	0.87	ENSRNOG00000007713	Tmcc3	transmembrane and coiled-coil domain family 3 [Source:RGD Symbol;Acc:1307241]
ENSRNOG00000007831	0.36	1	8.57	8.92	8.68	8.68	0.29	8.27	8.6	8.32	8.32	0.34	0.36	0.32	1.12	ENSRNOG00000007831	Ufl1	Ufm1-specific ligase 1 [Source:RGD Symbol;Acc:1309308]
ENSRNOG00000007892	0.36	1	8.22	8.09	7.88	8.09	0.32	7.73	8.11	7.67	7.73	0.36	0.36	0.35	1.04	ENSRNOG00000007892	Tram1	translocation associated membrane protein 1 [Source:RGD Symbol;Acc:1359100]
ENSRNOG00000008061	0.36	1	5.64	6.01	6.13	6.01	0.39	5.45	5.65	6.28	5.65	0.42	0.36	0.41	0.87	ENSRNOG00000008061	Nuak1	NUAK family, SNF1-like kinase, 1 [Source:RGD Symbol;Acc:1309956]
ENSRNOG00000008410	0.36	1	7.31	6.6	7.05	7.05	0.36	6.69	6.8	6.66	6.69	0.39	0.36	0.38	0.94	ENSRNOG00000008410	Cep63	centrosomal protein 63 [Source:RGD Symbol;Acc:1561183]
ENSRNOG00000008612	0.36	1	7.4	5.86	6.85	6.85	0.36	6.29	6.59	6.49	6.49	0.4	0.36	0.39	0.92	ENSRNOG00000008612	Agbl5	ATP/GTP binding protein-like 5 [Source:RGD Symbol;Acc:1598311]
ENSRNOG00000008944	0.36	1	7.57	8.04	7.6	7.6	0.33	7.24	7.72	6.91	7.24	0.37	0.36	0.36	0.99	ENSRNOG00000008944	Ext2	exostosin glycosyltransferase 2 [Source:RGD Symbol;Acc:1307707]
ENSRNOG00000009474	0.36	1	9	8.84	8.92	8.92	0.28	8.4	8.56	8.81	8.56	0.33	0.36	0.31	1.15	ENSRNOG00000009474	Ddx42	DEAD (Asp-Glu-Ala-Asp) box helicase 42 [Source:RGD Symbol;Acc:1304909]
ENSRNOG00000010065	0.36	1	8.59	7.71	8.69	8.59	0.3	7.58	8.28	8.23	8.23	0.34	0.35	0.33	1.08	ENSRNOG00000010065	Dgkh	diacylglycerol kinase, eta [Source:RGD Symbol;Acc:1561955]
ENSRNOG00000010780	0.36	1	6.81	6.29	7.11	6.81	0.37	7.02	6.37	6.45	6.45	0.4	0.36	0.39	0.9	ENSRNOG00000010780	Dlc1	DLC1 Rho GTPase activating protein [Source:RGD Symbol;Acc:68416]
ENSRNOG00000011059	0.36	1	9.56	9.48	9.52	9.52	0.24	9.04	9.3	9.16	9.16	0.29	0.36	0.27	1.35	ENSRNOG00000011059	Ttbk2	tau tubulin kinase 2 [Source:RGD Symbol;Acc:1311661]
ENSRNOG00000011193	0.36	1	7.93	6.98	8.13	7.93	0.32	7.57	8.16	7.14	7.57	0.37	0.35	0.35	1.01	ENSRNOG00000011193	Hmgcll1	3-hydroxymethyl-3-methylglutaryl-CoA lyase-like 1 [Source:RGD Symbol;Acc:1565090]
ENSRNOG00000011636	0.36	1	6.75	6.95	6.76	6.76	0.37	5.4	6.99	6.4	6.4	0.41	0.36	0.4	0.92	ENSRNOG00000011636	Dennd6a	DENN/MADD domain containing 6A [Source:RGD Symbol;Acc:1306064]
ENSRNOG00000012603	0.36	1	10.78	10.54	10.53	10.54	0.16	10.18	10.13	10.22	10.18	0.21	0.36	0.19	1.86	ENSRNOG00000012603	Sestd1	SEC14 and spectrin domains 1 [Source:RGD Symbol;Acc:1562244]
ENSRNOG00000013320	0.36	1	7.02	7.24	6.76	7.02	0.36	6.66	7.27	6.1	6.66	0.4	0.36	0.39	0.93	ENSRNOG00000013320	RGD1561916	similar to testes development-related NYD-SP22 isoform 1 [Source:RGD Symbol;Acc:1561916]
ENSRNOG00000013714	0.36	1	11.32	11.44	11.31	11.32	0.12	10.96	11.35	10.94	10.96	0.17	0.36	0.15	2.44	ENSRNOG00000013714	Snrpd1	small nuclear ribonucleoprotein D1 [Source:RGD Symbol;Acc:1306345]
ENSRNOG00000016255	0.36	1	6.87	6.8	6.4	6.8	0.37	6.69	6.44	6.36	6.44	0.4	0.36	0.39	0.91	ENSRNOG00000016255	Podxl2	podocalyxin-like 2 [Source:RGD Symbol;Acc:1305815]
ENSRNOG00000016452	0.36	1	10.04	9.94	9.7	9.94	0.21	9.5	9.58	9.67	9.58	0.25	0.37	0.24	1.55	ENSRNOG00000016452	Creb3	cAMP responsive element binding protein 3 [Source:RGD Symbol;Acc:1308831]
ENSRNOG00000016483	0.36	1	9.41	9.34	9.16	9.34	0.25	8.98	8.91	9.11	8.98	0.3	0.35	0.28	1.25	ENSRNOG00000016483	Myo16	myosin XVI [Source:RGD Symbol;Acc:621561]
ENSRNOG00000018250	0.36	1	6.02	6.37	5.84	6.02	0.39	5.66	6.5	5.51	5.66	0.42	0.36	0.41	0.87	ENSRNOG00000018250	Tnni3	troponin I type 3 (cardiac) [Source:RGD Symbol;Acc:62052]
ENSRNOG00000018342	0.36	1	7.39	7.22	7.11	7.22	0.35	7.33	6.86	6.6	6.86	0.39	0.36	0.38	0.95	ENSRNOG00000018342	Ctif	CBP80/20-dependent translation initiation factor [Source:RGD Symbol;Acc:1311887]
ENSRNOG00000021682	0.36	1	8.58	8.6	7.93	8.58	0.3	8.22	7.85	8.41	8.22	0.34	0.36	0.33	1.08	ENSRNOG00000021682	Dcakd	dephospho-CoA kinase domain containing [Source:RGD Symbol;Acc:1359211]
ENSRNOG00000022431	0.36	1	6.21	5.63	5.77	5.77	0.39	5.41	5.43	5.25	5.41	0.42	0.35	0.41	0.86	ENSRNOG00000022431	Zfp867	zinc finger protein 867 [Source:RGD Symbol;Acc:1642427]
ENSRNOG00000022686	0.36	1	9.43	9.35	9.45	9.43	0.24	9.07	9.69	9.07	9.07	0.29	0.36	0.27	1.32	ENSRNOG00000022686	Zdhhc2	zinc finger, DHHC-type containing 2 [Source:RGD Symbol;Acc:628681]
ENSRNOG00000023465	0.36	1	5.77	5.79	5.44	5.77	0.39	5.41	5.98	5.27	5.41	0.42	0.36	0.41	0.86	ENSRNOG00000023465	LOC500300	similar to hypothetical protein MGC6835 [Source:RGD Symbol;Acc:1565700]
ENSRNOG00000025523	0.36	1	8.57	8.41	8.25	8.41	0.3	7.74	8.05	8.12	8.05	0.35	0.36	0.34	1.07	ENSRNOG00000025523	RGD1564887	similar to 9130011E15Rik protein [Source:RGD Symbol;Acc:1564887]
ENSRNOG00000027491	0.36	1	8.02	8.55	8	8.02	0.32	8.23	7.66	7.59	7.66	0.36	0.35	0.35	1	ENSRNOG00000027491	Vldlr	very low density lipoprotein receptor [Source:RGD Symbol;Acc:3963]
ENSRNOG00000037302	0.36	1	6.06	5.84	6.36	6.06	0.39	5.57	5.7	5.92	5.7	0.42	0.36	0.41	0.87	ENSRNOG00000037302	Rad51	RAD51 recombinase [Source:RGD Symbol;Acc:1563603]
ENSRNOG00000053804	0.36	1	8.83	9.36	8.99	8.99	0.27	9.05	8.63	8.41	8.63	0.32	0.36	0.31	1.19	ENSRNOG00000053804	Prmt8	protein arginine methyltransferase 8 [Source:RGD Symbol;Acc:1587677]
ENSRNOG00000059480	0.36	1	8.74	9.31	8.71	8.74	0.29	8.38	8.36	9.01	8.38	0.34	0.37	0.32	1.14	ENSRNOG00000059480	Supt20	suppressor of Ty 20 [Source:MGI Symbol;Acc:MGI:1929651]
ENSRNOG00000000262	0.35	1	8.15	8.46	8	8.15	0.31	8.78	7.8	7.07	7.8	0.36	0.34	0.35	0.99	ENSRNOG00000000262	Zfp821	zinc finger protein 821 [Source:RGD Symbol;Acc:1306674]
ENSRNOG00000001253	0.35	1	8.6	8.23	8.39	8.39	0.3	8.01	8.04	8.59	8.04	0.35	0.35	0.34	1.04	ENSRNOG00000001253	Eif3b	eukaryotic translation initiation factor 3, subunit B [Source:RGD Symbol;Acc:1309018]
ENSRNOG00000003866	0.35	1	9.24	8.11	8.47	8.47	0.3	7.76	8.44	8.12	8.12	0.35	0.35	0.33	1.04	ENSRNOG00000003866	Cxcr4	chemokine (C-X-C motif) receptor 4 [Source:RGD Symbol;Acc:620465]
ENSRNOG00000005655	0.35	1	5.65	5.44	6.25	5.65	0.39	5.16	5.57	5.3	5.3	0.42	0.35	0.41	0.84	ENSRNOG00000005655	Cpa6	carboxypeptidase A6 [Source:RGD Symbol;Acc:1311764]
ENSRNOG00000006369	0.35	1	6.74	7.23	6.3	6.74	0.37	6.52	5.97	6.39	6.39	0.41	0.35	0.4	0.87	ENSRNOG00000006369	Alg2	ALG2, alpha-1,3/1,6-mannosyltransferase [Source:RGD Symbol;Acc:1309940]
ENSRNOG00000006435	0.35	1	6.15	5.6	6.61	6.15	0.39	5.52	6.3	5.8	5.8	0.42	0.35	0.41	0.85	ENSRNOG00000006435	Tor1b	torsin family 1, member B [Source:RGD Symbol;Acc:1308431]
ENSRNOG00000007508	0.35	1	6.36	6.6	6.2	6.36	0.38	5.94	6.11	6.01	6.01	0.41	0.35	0.41	0.86	ENSRNOG00000007508	Lrtm2	leucine-rich repeats and transmembrane domains 2 [Source:RGD Symbol;Acc:1587001]
ENSRNOG00000007678	0.35	1	6.18	6.4	6.47	6.4	0.38	6.05	6.05	6.6	6.05	0.41	0.35	0.41	0.86	ENSRNOG00000007678	Zfp263	zinc finger protein 263 [Source:RGD Symbol;Acc:1307301]
ENSRNOG00000008865	0.35	1	5.6	5.23	5.49	5.49	0.39	5.12	5.42	5.14	5.14	0.41	0.34	0.41	0.83	ENSRNOG00000008865	Stac	SH3 and cysteine rich domain [Source:RGD Symbol;Acc:1305745]
ENSRNOG00000009303	0.35	1	7.06	6.2	6.24	6.24	0.39	5.89	6.57	5.26	5.89	0.41	0.36	0.41	0.87	ENSRNOG00000009303	Zwilch	zwilch kinetochore protein [Source:RGD Symbol;Acc:1583880]
ENSRNOG00000011507	0.35	1	8.63	8.84	8.46	8.63	0.29	8.28	7.85	8.41	8.28	0.34	0.35	0.33	1.09	ENSRNOG00000011507	Pick1	protein interacting with PRKCA 1 [Source:RGD Symbol;Acc:69437]
ENSRNOG00000013521	0.35	1	5.82	6.57	5.41	5.82	0.39	5.39	5.47	5.77	5.47	0.42	0.35	0.41	0.85	ENSRNOG00000013521	Dhfr	dihydrofolate reductase [Source:RGD Symbol;Acc:2500]
ENSRNOG00000015419	0.35	1	7.6	8.62	7.73	7.73	0.33	6.8	7.81	7.38	7.38	0.37	0.34	0.36	0.96	ENSRNOG00000015419	Spem1	spermatid maturation 1 [Source:RGD Symbol;Acc:1593311]
ENSRNOG00000017114	0.35	1	7.76	7.93	7.86	7.86	0.32	7.51	7.57	7.4	7.51	0.37	0.35	0.35	0.98	ENSRNOG00000017114	Synj2	synaptojanin 2 [Source:RGD Symbol;Acc:69436]
ENSRNOG00000017219	0.35	1	7.81	7.92	7.91	7.91	0.32	7.56	7.26	7.98	7.56	0.37	0.35	0.35	1	ENSRNOG00000017219	Vac14	Vac14 homolog (S. cerevisiae) [Source:RGD Symbol;Acc:631410]
ENSRNOG00000018067	0.35	1	7.1	7.37	7.46	7.37	0.34	7.17	7.02	6.88	7.02	0.38	0.34	0.37	0.93	ENSRNOG00000018067	Smn1	survival of motor neuron 1, telomeric [Source:RGD Symbol;Acc:620755]
ENSRNOG00000020733	0.35	1	5.87	6.25	6.24	6.24	0.39	6.17	5.89	5.79	5.89	0.41	0.35	0.41	0.85	ENSRNOG00000020733	Camp	cathelicidin antimicrobial peptide [Source:RGD Symbol;Acc:1559878]
ENSRNOG00000024663	0.35	1	7.95	7.51	7.82	7.82	0.33	7.57	7.45	7.47	7.47	0.37	0.35	0.36	0.98	ENSRNOG00000024663	Fkbp15	FK506 binding protein 15 [Source:RGD Symbol;Acc:1304816]
ENSRNOG00000027233	0.35	1	8.15	8.02	8.41	8.15	0.31	7.35	7.8	8.24	7.8	0.36	0.36	0.35	1.03	ENSRNOG00000027233	Trpc5	transient receptor potential cation channel, subfamily C, member 5 [Source:RGD Symbol;Acc:619787]
ENSRNOG00000032656	0.35	1	9.2	9.47	9.49	9.47	0.24	9.35	8.83	9.12	9.12	0.29	0.35	0.27	1.28	ENSRNOG00000032656	Ptprt	protein tyrosine phosphatase, receptor type, T [Source:RGD Symbol;Acc:1309653]
ENSRNOG00000036601	0.35	1	9.11	7.54	8.38	8.38	0.31	7.88	8.03	8.26	8.03	0.35	0.34	0.34	1.02	ENSRNOG00000036601	Exoc6	exocyst complex component 6 [Source:RGD Symbol;Acc:3653]
ENSRNOG00000040257	0.35	1	9.48	9.01	9.3	9.3	0.25	8.95	9.2	8.88	8.95	0.3	0.34	0.28	1.2	ENSRNOG00000040257	Chmp2b	charged multivesicular body protein 2B [Source:RGD Symbol;Acc:1306781]
ENSRNOG00000058981	0.35	1	5.6	6.19	6.62	6.19	0.39	5.52	6	5.84	5.84	0.42	0.35	0.41	0.85	ENSRNOG00000058981	SNORA13	Small nucleolar RNA SNORA13 [Source:RFAM;Acc:RF00396]
ENSRNOG00000061519	0.35	1	7.72	7.07	7.57	7.57	0.34	7.22	7	7.42	7.22	0.37	0.35	0.36	0.96	ENSRNOG00000061519	Asap2	ArfGAP with SH3 domain, ankyrin repeat and PH domain 2 [Source:MGI Symbol;Acc:MGI:2685438]
ENSRNOG00000000164	0.35	1	9.56	8.84	9.4	9.4	0.25	9.05	9.42	8.93	9.05	0.29	0.35	0.28	1.26	ENSRNOG00000000164	Lamp2	lysosomal-associated membrane protein 2 [Source:RGD Symbol;Acc:2990]
ENSRNOG00000000275	0.35	1	7.34	6.65	7.44	7.34	0.34	7.6	6.99	6.81	6.99	0.38	0.35	0.37	0.96	ENSRNOG00000000275	Fam13c	family with sequence similarity 13, member C [Source:RGD Symbol;Acc:1310149]
ENSRNOG00000000826	0.35	1	7.35	7.65	7.21	7.35	0.34	7	6.8	7.4	7	0.38	0.35	0.37	0.93	ENSRNOG00000000826	Flot1	flotillin 1 [Source:RGD Symbol;Acc:70991]
ENSRNOG00000001135	0.35	1	7.93	7.8	7.53	7.8	0.33	7.45	7.17	8.12	7.45	0.37	0.35	0.36	1	ENSRNOG00000001135	Wsb2	WD repeat and SOCS box-containing 2 [Source:RGD Symbol;Acc:1359599]
ENSRNOG00000002941	0.35	1	8.19	7.99	8.18	8.18	0.31	7.83	8.29	7.74	7.83	0.36	0.35	0.34	1.03	ENSRNOG00000002941	Uhmk1	U2AF homology motif (UHM) kinase 1 [Source:RGD Symbol;Acc:2968]
ENSRNOG00000004180	0.35	1	7.83	8.51	8.36	8.36	0.31	8.53	7.95	8.01	8.01	0.35	0.35	0.34	1.05	ENSRNOG00000004180	Fam19a2	family with sequence similarity 19 (chemokine (C-C motif)-like), member A2 [Source:RGD Symbol;Acc:1589429]
ENSRNOG00000004461	0.35	1	8.26	8.29	7.96	8.26	0.31	7.91	8.3	7.46	7.91	0.36	0.35	0.34	1.02	ENSRNOG00000004461	Flywch2	FLYWCH family member 2 [Source:RGD Symbol;Acc:6497122]
ENSRNOG00000004709	0.35	1	7.04	7.26	7.1	7.1	0.35	6.75	7.09	6.75	6.75	0.39	0.35	0.38	0.91	ENSRNOG00000004709	Foxn3	forkhead box N3 [Source:RGD Symbol;Acc:1305711]
ENSRNOG00000004829	0.35	1	10.98	10.71	10.91	10.91	0.14	10.56	11.24	10.44	10.56	0.19	0.35	0.17	2.07	ENSRNOG00000004829	Immp1l	IMP1 inner mitochondrial membrane peptidase-like (S. cerevisiae) [Source:RGD Symbol;Acc:1587441]
ENSRNOG00000005998	0.35	1	7.72	7.59	7.53	7.59	0.33	7.23	7.76	7.24	7.24	0.37	0.35	0.36	0.97	ENSRNOG00000005998	Smoc1	SPARC related modular calcium binding 1 [Source:RGD Symbol;Acc:1303126]
ENSRNOG00000006094	0.35	1	6.43	6.31	6.3	6.31	0.39	5.9	6.46	5.96	5.96	0.41	0.35	0.41	0.85	ENSRNOG00000006094	Cd44	CD44 molecule (Indian blood group) [Source:RGD Symbol;Acc:2307]
ENSRNOG00000006441	0.35	1	5.31	5.03	5.58	5.31	0.39	4.96	5.74	4.75	4.96	0.41	0.35	0.41	0.85	ENSRNOG00000006441	Zbtb25	zinc finger and BTB domain containing 25 [Source:RGD Symbol;Acc:735076]
ENSRNOG00000006898	0.35	1	8.09	7.78	8.27	8.09	0.32	7.58	8.38	7.74	7.74	0.36	0.35	0.35	1.02	ENSRNOG00000006898	Mrps16	mitochondrial ribosomal protein S16 [Source:RGD Symbol;Acc:1582995]
ENSRNOG00000008157	0.35	1	10.08	10	9.8	10	0.2	9.23	9.65	10.11	9.65	0.25	0.35	0.23	1.52	ENSRNOG00000008157	Syn2	synapsin II [Source:RGD Symbol;Acc:3798]
ENSRNOG00000008563	0.35	1	3.63	3.19	4.18	3.63	0.39	3.33	3.28	3.25	3.28	0.41	0.35	0.41	0.84	ENSRNOG00000008563	LOC171573	spleen protein 1 precursor [Source:RGD Symbol;Acc:727919]
ENSRNOG00000008788	0.35	1	8.31	8.74	8.68	8.68	0.29	8.53	8.33	8.13	8.33	0.34	0.35	0.32	1.07	ENSRNOG00000008788	Mpp5	membrane protein, palmitoylated 5 (MAGUK p55 subfamily member 5) [Source:RGD Symbol;Acc:1308071]
ENSRNOG00000009849	0.35	1	8.19	7.84	8.36	8.19	0.31	7.06	7.84	8.14	7.84	0.36	0.34	0.34	1	ENSRNOG00000009849	N6amt2	N-6 adenine-specific DNA methyltransferase 2 (putative) [Source:RGD Symbol;Acc:1306762]
ENSRNOG00000012111	0.35	1	7.38	5.34	7.14	7.14	0.35	6.59	7.02	6.79	6.79	0.39	0.35	0.38	0.91	ENSRNOG00000012111	Poli	polymerase (DNA directed), iota [Source:RGD Symbol;Acc:1305212]
ENSRNOG00000012146	0.35	1	8	6.67	7.88	7.88	0.32	7.42	7.53	7.71	7.53	0.37	0.35	0.35	1	ENSRNOG00000012146	Pomt2	protein-O-mannosyltransferase 2 [Source:RGD Symbol;Acc:1586427]
ENSRNOG00000014617	0.35	1	10.37	10.16	10.36	10.36	0.18	9.96	10.01	10.43	10.01	0.22	0.35	0.21	1.68	ENSRNOG00000014617	Tgoln2	trans-golgi network protein 2 [Source:RGD Symbol;Acc:620445]
ENSRNOG00000015079	0.35	1	10.06	10.12	9.99	10.06	0.2	10.05	9.71	9.53	9.71	0.25	0.36	0.23	1.56	ENSRNOG00000015079	Ddost	dolichyl-diphosphooligosaccharide--protein glycosyltransferase subunit (non-catalytic) [Source:RGD Symbol;Acc:1308970]
ENSRNOG00000015134	0.35	1	9.16	9.08	9.17	9.16	0.26	8.94	8.81	8.48	8.81	0.31	0.35	0.29	1.19	ENSRNOG00000015134	Map3k12	mitogen activated protein kinase kinase kinase 12 [Source:RGD Symbol;Acc:3988]
ENSRNOG00000015518	0.35	1	6.08	6.86	6.01	6.08	0.39	5.64	5.74	5.73	5.73	0.42	0.36	0.41	0.86	ENSRNOG00000015518	Rbp4	retinol binding protein 4, plasma [Source:RGD Symbol;Acc:3546]
ENSRNOG00000015970	0.35	1	7.21	5.65	7.42	7.21	0.35	6.71	6.86	7.35	6.86	0.39	0.35	0.38	0.94	ENSRNOG00000015970	Tbc1d13	TBC1 domain family, member 13 [Source:RGD Symbol;Acc:1591937]
ENSRNOG00000016273	0.35	1	7.85	7.6	7.42	7.6	0.33	7.74	7.25	6.99	7.25	0.37	0.35	0.36	0.97	ENSRNOG00000016273	Fam136a	family with sequence similarity 136, member A [Source:RGD Symbol;Acc:1304825]
ENSRNOG00000016353	0.35	1	7.05	7.18	7.18	7.18	0.35	6.29	7.23	6.83	6.83	0.39	0.35	0.38	0.93	ENSRNOG00000016353	Nim1k	NIM1 serine/threonine protein kinase [Source:RGD Symbol;Acc:1308116]
ENSRNOG00000016528	0.35	1	7.97	7.8	7.78	7.8	0.33	7.02	7.45	8.07	7.45	0.37	0.36	0.36	1	ENSRNOG00000016528	Ppp1r21	protein phosphatase 1, regulatory subunit 21 [Source:RGD Symbol;Acc:1565310]
ENSRNOG00000017608	0.35	1	7.75	7.26	7.82	7.75	0.33	7.4	7.42	7.23	7.4	0.37	0.34	0.36	0.97	ENSRNOG00000017608	C2cd3	C2 calcium-dependent domain containing 3 [Source:RGD Symbol;Acc:1307366]
ENSRNOG00000017745	0.35	1	8.96	7.25	8.28	8.28	0.31	7.87	7.93	8.24	7.93	0.36	0.36	0.34	1.04	ENSRNOG00000017745	Cog4	component of oligomeric golgi complex 4 [Source:RGD Symbol;Acc:1310549]
ENSRNOG00000017888	0.35	1	3.78	4.03	4.04	4.03	0.39	3.74	3.68	3.61	3.68	0.41	0.35	0.41	0.85	ENSRNOG00000017888	Ctsr	cathepsin R [Source:RGD Symbol;Acc:631422]
ENSRNOG00000018194	0.35	1	8.74	9.11	8.98	8.98	0.27	8.62	8.63	8.67	8.63	0.32	0.35	0.31	1.15	ENSRNOG00000018194	Srrm1	serine/arginine repetitive matrix 1 [Source:RGD Symbol;Acc:1311258]
ENSRNOG00000019559	0.35	1	6.37	6.63	6.82	6.63	0.37	6.92	6.28	6.07	6.28	0.41	0.35	0.4	0.87	ENSRNOG00000019559	Eaf1	ELL associated factor 1 [Source:RGD Symbol;Acc:1310057]
ENSRNOG00000020155	0.35	1	10.06	9.67	10.01	10.01	0.2	9.27	9.66	10.06	9.66	0.25	0.35	0.23	1.52	ENSRNOG00000020155	Mapk8	mitogen-activated protein kinase 8 [Source:RGD Symbol;Acc:621506]
ENSRNOG00000020753	0.35	1	6.14	6.08	6.44	6.14	0.39	5.69	6.33	5.79	5.79	0.42	0.35	0.41	0.86	ENSRNOG00000020753	Bnip1	BCL2/adenovirus E1B interacting protein 1 [Source:RGD Symbol;Acc:620799]
ENSRNOG00000021218	0.35	1	6.54	6.07	6.6	6.54	0.38	6.34	6.19	5.78	6.19	0.41	0.35	0.4	0.87	ENSRNOG00000021218	Pias3	protein inhibitor of activated STAT, 3 [Source:RGD Symbol;Acc:708413]
ENSRNOG00000022837	0.35	1	8.4	6.42	7.83	7.83	0.33	5.45	7.48	7.74	7.48	0.37	0.35	0.35	0.99	ENSRNOG00000022837	Slc25a40	solute carrier family 25, member 40 [Source:RGD Symbol;Acc:1308774]
ENSRNOG00000022999	0.35	1	6.58	6.79	6.99	6.79	0.37	6.23	6.8	6.44	6.44	0.4	0.36	0.4	0.9	ENSRNOG00000022999	Ppp2r3a	protein phosphatase 2, regulatory subunit B'', alpha [Source:RGD Symbol;Acc:1306958]
ENSRNOG00000023412	0.35	1	7.06	6.58	7.1	7.06	0.36	6.52	7.35	6.71	6.71	0.39	0.35	0.38	0.91	ENSRNOG00000023412	Tmem241	transmembrane protein 241 [Source:RGD Symbol;Acc:1590602]
ENSRNOG00000026050	0.35	1	8.02	6.69	8.06	8.02	0.32	6.74	7.67	8.44	7.67	0.36	0.35	0.35	0.99	ENSRNOG00000026050	Epb41l4a	erythrocyte membrane protein band 4.1 like 4A [Source:RGD Symbol;Acc:1306034]
ENSRNOG00000026267	0.35	1	9.2	8.62	9.12	9.12	0.27	8.77	9.07	8.73	8.77	0.31	0.35	0.3	1.17	ENSRNOG00000026267	Igbp1	immunoglobulin (CD79A) binding protein 1 [Source:RGD Symbol;Acc:62011]
ENSRNOG00000026828	0.35	1	7.24	7.44	7.42	7.42	0.34	7.09	6.82	7.07	7.07	0.38	0.35	0.37	0.95	ENSRNOG00000026828	Scfd2	sec1 family domain containing 2 [Source:RGD Symbol;Acc:1562708]
ENSRNOG00000027869	0.35	1	7.01	7.25	7.37	7.25	0.35	6.9	6.87	7.13	6.9	0.38	0.35	0.37	0.93	ENSRNOG00000027869	Sox5	SRY (sex determining region Y)-box 5 [Source:RGD Symbol;Acc:620471]
ENSRNOG00000030245	0.35	1	8.07	7.2	7.8	7.8	0.33	7.94	7.45	7.23	7.45	0.37	0.35	0.36	0.99	ENSRNOG00000030245	Tango2	transport and golgi organization 2 homolog (Drosophila) [Source:RGD Symbol;Acc:1310348]
ENSRNOG00000031397	0.35	1	6.18	5.83	6.31	6.18	0.39	5.83	5.96	5.71	5.83	0.42	0.35	0.41	0.84	ENSRNOG00000031397	Stk32b	serine/threonine kinase 32B [Source:RGD Symbol;Acc:1306173]
ENSRNOG00000032180	0.35	1	6.09	5.72	6.26	6.09	0.39	5.71	6.3	5.74	5.74	0.42	0.35	0.41	0.84	ENSRNOG00000032180	Ccdc15	coiled-coil domain containing 15 [Source:RGD Symbol;Acc:1305591]
ENSRNOG00000032799	0.35	1	6.02	6.38	6.87	6.38	0.38	6.03	6.18	5.96	6.03	0.41	0.35	0.41	0.86	ENSRNOG00000032799	AABR07043823.1
ENSRNOG00000034177	0.35	1	9.06	8.12	9.47	9.06	0.27	9.22	8.71	8.35	8.71	0.32	0.35	0.3	1.18	ENSRNOG00000034177	Efna5	ephrin A5 [Source:RGD Symbol;Acc:620391]
ENSRNOG00000034905	0.35	1	6.06	4.81	5.3	5.3	0.39	4.95	6.13	4.91	4.95	0.41	0.35	0.41	0.85	ENSRNOG00000034905	5S_rRNA	5S ribosomal RNA [Source:RFAM;Acc:RF00001]
ENSRNOG00000046628	0.35	1	3.01	2.67	2.93	2.93	0.39	2.58	3.3	2.58	2.58	0.41	0.35	0.41	0.84	ENSRNOG00000046628	RGD1562400	similar to olfactory receptor MOR204-14 [Source:RGD Symbol;Acc:1562400]
ENSRNOG00000048363	0.35	1	5.88	5.69	6.13	5.88	0.39	5.53	5.97	5.53	5.53	0.42	0.35	0.41	0.84	ENSRNOG00000048363	Dnah5	dynein, axonemal, heavy chain 5 [Source:RGD Symbol;Acc:1560828]
ENSRNOG00000049455	0.35	1	3.77	3.89	4.04	3.89	0.39	3.54	3.55	3.28	3.54	0.41	0.35	0.41	0.85	ENSRNOG00000049455	Olr1117	olfactory receptor 1117 [Source:RGD Symbol;Acc:1333879]
ENSRNOG00000053923	0.35	1	8.19	7.5	8.23	8.19	0.31	7.51	7.84	8.32	7.84	0.36	0.35	0.34	1	ENSRNOG00000053923	Prkrir	protein-kinase, interferon-inducible double stranded RNA dependent inhibitor, repressor of (P58 repressor) [Source:MGI Symbol;Acc:MGI:1920231]
ENSRNOG00000054751	0.35	1	9.43	9.48	9.33	9.43	0.24	8.49	9.08	9.33	9.08	0.29	0.35	0.27	1.27	ENSRNOG00000054751	Lmbrd2	Protein Lmbrd2; Similar to RIKEN cDNA 9930036E21 gene (Predicted) [Source:UniProtKB/TrEMBL;Acc:D3ZUP8]
ENSRNOG00000057183	0.35	1	5.58	5.59	5.38	5.58	0.39	5.11	5.23	5.73	5.23	0.42	0.36	0.41	0.86	ENSRNOG00000057183	U6	U6 spliceosomal RNA [Source:RFAM;Acc:RF00026]
ENSRNOG00000060051	0.35	1	6.76	7.36	6.85	6.85	0.36	6.37	6.5	7.1	6.5	0.4	0.35	0.39	0.89	ENSRNOG00000060051	AABR07049038.1
ENSRNOG00000061346	0.35	1	8.27	8.02	8.43	8.27	0.31	7.92	8.4	7.87	7.92	0.36	0.35	0.34	1.04	ENSRNOG00000061346	B3glct	beta-3-glucosyltransferase [Source:MGI Symbol;Acc:MGI:2685903]
ENSRNOG00000021442	0.35	1	8.04	7.45	8.05	8.04	0.32	5.83	7.69	8.38	7.69	0.36	0.36	0.35	1.02	ENSRNOG00000021442	Hddc2	HD domain containing 2 [Source:RGD Symbol;Acc:1307562]
ENSRNOG00000001448	0.34	1	8.51	8	8.46	8.46	0.3	8.12	7.99	8.31	8.12	0.35	0.33	0.33	0.99	ENSRNOG00000001448	Hip1	huntingtin interacting protein 1 [Source:RGD Symbol;Acc:620305]
ENSRNOG00000011280	0.34	1	10.5	10.99	10.63	10.63	0.16	10.23	10.62	10.29	10.29	0.21	0.34	0.19	1.81	ENSRNOG00000011280	Mllt3	myeloid/lymphoid or mixed-lineage leukemia (trithorax homolog, Drosophila); translocated to, 3 [Source:RGD Symbol;Acc:620940]
ENSRNOG00000014598	0.34	1	8.45	8.04	8.38	8.38	0.31	8.01	8.55	8.04	8.04	0.35	0.34	0.34	1	ENSRNOG00000014598	Abhd13	abhydrolase domain containing 13 [Source:RGD Symbol;Acc:1308317]
ENSRNOG00000003407	0.34	1	7.86	7.85	7.88	7.86	0.32	7.52	7.6	7.41	7.52	0.37	0.34	0.35	0.97	ENSRNOG00000003407	Ptpn14	protein tyrosine phosphatase, non-receptor type 14 [Source:RGD Symbol;Acc:1307885]
ENSRNOG00000008560	0.34	1	8.14	7.86	8.21	8.14	0.31	7.66	8.03	7.8	7.8	0.36	0.35	0.35	1.01	ENSRNOG00000008560	Ccdc30	coiled-coil domain containing 30 [Source:RGD Symbol;Acc:1305604]
ENSRNOG00000017307	0.34	1	7	5.66	6.65	6.65	0.37	6.02	7.46	6.31	6.31	0.41	0.34	0.4	0.85	ENSRNOG00000017307	Prss23	protease, serine, 23 [Source:RGD Symbol;Acc:1359545]
ENSRNOG00000020213	0.34	1	7.94	8.1	7.7	7.94	0.32	7.6	7.45	8.1	7.6	0.36	0.34	0.35	0.96	ENSRNOG00000020213	Tubg1	tubulin, gamma 1 [Source:RGD Symbol;Acc:628606]
ENSRNOG00000025991	0.34	1	8.44	7.11	8.15	8.15	0.31	7.67	7.81	8.01	7.81	0.36	0.34	0.35	0.98	ENSRNOG00000025991	Pex1	peroxisomal biogenesis factor 1 [Source:RGD Symbol;Acc:1559939]
ENSRNOG00000028919	0.34	1	7.15	7.75	7.48	7.48	0.34	6.84	7.17	7.14	7.14	0.37	0.34	0.37	0.94	ENSRNOG00000028919	Zfp868	zinc finger protein 868 [Source:RGD Symbol;Acc:1359299]
ENSRNOG00000001190	0.34	1	7.85	7.83	7.75	7.83	0.33	7.29	7.49	8.02	7.49	0.37	0.34	0.35	0.97	ENSRNOG00000001190	Git2	G protein-coupled receptor kinase interacting ArfGAP 2 [Source:RGD Symbol;Acc:1359708]
ENSRNOG00000001730	0.34	1	8.55	8.32	8.87	8.55	0.3	8.19	8.21	8.91	8.21	0.34	0.34	0.33	1.03	ENSRNOG00000001730	Acap2	ArfGAP with coiled-coil, ankyrin repeat and PH domains 2 [Source:RGD Symbol;Acc:1562939]
ENSRNOG00000001762	0.34	1	8.21	8.18	8.13	8.18	0.31	7.84	7.45	8.08	7.84	0.36	0.35	0.34	1.01	ENSRNOG00000001762	Pcyt1a	phosphate cytidylyltransferase 1, choline, alpha [Source:RGD Symbol;Acc:70515]
ENSRNOG00000002168	0.34	1	6.4	5.94	6.34	6.34	0.38	5.75	6	6.07	6	0.41	0.35	0.41	0.85	ENSRNOG00000002168	Dspp	dentin sialophosphoprotein [Source:RGD Symbol;Acc:2525]
ENSRNOG00000002680	0.34	1	7.09	6.72	7.26	7.09	0.35	6.66	6.75	7.02	6.75	0.39	0.33	0.38	0.88	ENSRNOG00000002680	Lamc1	laminin, gamma 1 [Source:RGD Symbol;Acc:621052]
ENSRNOG00000002864	0.34	1	9.51	9.7	9.15	9.51	0.24	9.17	9.17	8.83	9.17	0.28	0.35	0.27	1.29	ENSRNOG00000002864	Nacc1	nucleus accumbens associated 1, BEN and BTB (POZ) domain containing [Source:RGD Symbol;Acc:621003]
ENSRNOG00000003019	0.34	1	7.16	7.01	7.2	7.16	0.35	6.66	6.82	7.13	6.82	0.39	0.34	0.38	0.9	ENSRNOG00000003019	Ubn1	ubinuclein 1 [Source:RGD Symbol;Acc:1311582]
ENSRNOG00000004078	0.34	1	6.38	5.65	6.97	6.38	0.38	6.04	6.31	5.98	6.04	0.41	0.34	0.41	0.82	ENSRNOG00000004078	Eno3	enolase 3, beta, muscle [Source:RGD Symbol;Acc:2555]
ENSRNOG00000004676	0.34	1	10.37	10.01	10.1	10.1	0.19	9.76	9.61	9.99	9.76	0.24	0.34	0.22	1.52	ENSRNOG00000004676	Pak3	p21 protein (Cdc42/Rac)-activated kinase 3 [Source:RGD Symbol;Acc:3251]
ENSRNOG00000004857	0.34	1	7.7	7.31	7.47	7.47	0.34	5.46	7.42	7.13	7.13	0.37	0.34	0.37	0.92	ENSRNOG00000004857	L2hgdh	L-2-hydroxyglutarate dehydrogenase [Source:RGD Symbol;Acc:1306250]
ENSRNOG00000005390	0.34	1	6.86	6.83	6.67	6.83	0.37	6.5	6.49	6.38	6.49	0.4	0.34	0.39	0.87	ENSRNOG00000005390	Nup210	nucleoporin 210 [Source:RGD Symbol;Acc:69339]
ENSRNOG00000006010	0.34	1	5.54	5.78	5.86	5.78	0.39	5.44	5.65	5.36	5.44	0.42	0.34	0.41	0.83	ENSRNOG00000006010	Slc6a20	solute carrier family 6 (proline IMINO transporter), member 20 [Source:RGD Symbol;Acc:621651]
ENSRNOG00000007407	0.34	1	10.11	10.47	9.87	10.11	0.19	9.77	9.99	9.74	9.77	0.24	0.34	0.22	1.51	ENSRNOG00000007407	LOC100910710	NADH dehydrogenase [ubiquinone] 1 alpha subcomplex subunit 12-like [Source:RGD Symbol;Acc:6496868]
ENSRNOG00000008222	0.34	1	7.87	7.18	7.59	7.59	0.33	7.11	7.53	7.25	7.25	0.37	0.34	0.36	0.95	ENSRNOG00000008222	Timm9	translocase of inner mitochondrial membrane 9 homolog (yeast) [Source:RGD Symbol;Acc:621656]
ENSRNOG00000008613	0.34	1	8.83	8.68	8.74	8.74	0.29	8.12	8.82	8.4	8.4	0.33	0.35	0.32	1.08	ENSRNOG00000008613	Gatad1	GATA zinc finger domain containing 1 [Source:RGD Symbol;Acc:1562004]
ENSRNOG00000008761	0.34	1	9.23	9.58	9.33	9.33	0.25	9.35	8.99	8.79	8.99	0.3	0.34	0.28	1.2	ENSRNOG00000008761	Ncs1	neuronal calcium sensor 1 [Source:RGD Symbol;Acc:68417]
ENSRNOG00000009019	0.34	1	8.93	7.42	8.82	8.82	0.28	8.48	8.46	9.06	8.48	0.33	0.35	0.31	1.1	ENSRNOG00000009019	Slc6a6	solute carrier family 6 (neurotransmitter transporter), member 6 [Source:RGD Symbol;Acc:61912]
ENSRNOG00000009566	0.34	1	7.27	6.77	7.43	7.27	0.35	6.65	6.93	7.17	6.93	0.38	0.34	0.37	0.9	ENSRNOG00000009566	Phf12	PHD finger protein 12 [Source:RGD Symbol;Acc:1305731]
ENSRNOG00000009605	0.34	1	5.71	5.93	6.04	5.93	0.39	5.59	5.46	5.61	5.59	0.42	0.34	0.41	0.82	ENSRNOG00000009605	Tfe3	transcription factor binding to IGHM enhancer 3 [Source:RGD Symbol;Acc:1559642]
ENSRNOG00000011470	0.34	1	7.96	7.62	8.03	7.96	0.32	7.22	7.62	7.84	7.62	0.36	0.34	0.35	0.98	ENSRNOG00000011470	Tsc1	tuberous sclerosis 1 [Source:RGD Symbol;Acc:620124]
ENSRNOG00000012089	0.34	1	8.73	8.5	8.64	8.64	0.29	7.62	8.46	8.3	8.3	0.34	0.34	0.32	1.05	ENSRNOG00000012089	Cstf3	cleavage stimulation factor, 3' pre-RNA, subunit 3, 77kDa [Source:RGD Symbol;Acc:1305901]
ENSRNOG00000012157	0.34	1	9.13	9.11	9.12	9.12	0.27	8.78	8.51	9.14	8.78	0.31	0.34	0.3	1.16	ENSRNOG00000012157	Snrnp200	small nuclear ribonucleoprotein 200 (U5) [Source:RGD Symbol;Acc:1561120]
ENSRNOG00000012337	0.34	1	6.33	6.37	5.92	6.33	0.38	5.53	5.99	6.06	5.99	0.41	0.34	0.41	0.83	ENSRNOG00000012337	Pde1c	phosphodiesterase 1C [Source:RGD Symbol;Acc:68332]
ENSRNOG00000012419	0.34	1	5.65	6.7	6.63	6.63	0.37	5.96	6.29	6.34	6.29	0.41	0.34	0.4	0.85	ENSRNOG00000012419	Zscan29	zinc finger and SCAN domain containing 29 [Source:RGD Symbol;Acc:1559150]
ENSRNOG00000012729	0.34	1	6.53	7.08	6.82	6.82	0.37	6.43	6.48	6.48	6.48	0.4	0.34	0.39	0.86	ENSRNOG00000012729	Mfsd8	major facilitator superfamily domain containing 8 [Source:RGD Symbol;Acc:1310132]
ENSRNOG00000013239	0.34	1	8.93	8.89	9.06	8.93	0.28	8.74	8.59	8.45	8.59	0.32	0.34	0.31	1.1	ENSRNOG00000013239	Tle4	transducin-like enhancer of split 4 [Source:RGD Symbol;Acc:3868]
ENSRNOG00000013872	0.34	1	4.97	4.91	4.98	4.97	0.39	4.63	5.73	4.4	4.63	0.41	0.34	0.41	0.82	ENSRNOG00000013872	P2ry14	P2Y purinoceptor 14 [Source:RefSeq peptide;Acc:NP_598261]
ENSRNOG00000014019	0.34	1	8.11	8.53	8.27	8.27	0.31	7.23	8.31	7.93	7.93	0.36	0.33	0.34	0.98	ENSRNOG00000014019	Tbc1d7	TBC1 domain family, member 7 [Source:RGD Symbol;Acc:1307661]
ENSRNOG00000014098	0.34	1	7.81	6.81	7.46	7.46	0.34	7.26	7.11	7.12	7.12	0.37	0.34	0.37	0.92	ENSRNOG00000014098	Pold2	polymerase (DNA directed), delta 2, accessory subunit [Source:RGD Symbol;Acc:1304954]
ENSRNOG00000014460	0.34	1	8.98	8.82	9	8.98	0.27	8.64	8.51	9.3	8.64	0.32	0.33	0.31	1.09	ENSRNOG00000014460	Hivep1	human immunodeficiency virus type I enhancer binding protein 1 [Source:MGI Symbol;Acc:MGI:96100]
ENSRNOG00000014605	0.34	1	8.7	8.53	8.38	8.53	0.3	8.27	8.19	8.05	8.19	0.35	0.33	0.33	1.01	ENSRNOG00000014605	Lig4	ligase IV, DNA, ATP-dependent [Source:RGD Symbol;Acc:1304639]
ENSRNOG00000014832	0.34	1	5.95	5.85	5.55	5.85	0.39	5.51	5.95	5.51	5.51	0.42	0.34	0.41	0.82	ENSRNOG00000014832	Mapkapk3	mitogen-activated protein kinase-activated protein kinase 3 [Source:RGD Symbol;Acc:1304980]
ENSRNOG00000014973	0.34	1	4.98	5.17	5	5	0.39	4.66	4.66	4.63	4.66	0.41	0.34	0.41	0.82	ENSRNOG00000014973	Tekt1	tektin 1 [Source:RGD Symbol;Acc:619913]
ENSRNOG00000015301	0.34	1	10.12	10.49	10.26	10.26	0.18	9.92	10.01	9.83	9.92	0.23	0.34	0.21	1.6	ENSRNOG00000015301	Elp2	elongator acetyltransferase complex subunit 2 [Source:RGD Symbol;Acc:1306419]
ENSRNOG00000015551	0.34	1	9.44	8.15	9.09	9.09	0.27	8.71	9.23	8.75	8.75	0.31	0.34	0.3	1.16	ENSRNOG00000015551	Fuca2	fucosidase, alpha-L- 2, plasma [Source:RGD Symbol;Acc:1303053]
ENSRNOG00000016327	0.34	1	9.16	8.25	8.78	8.78	0.29	8.08	8.44	8.59	8.44	0.33	0.34	0.32	1.06	ENSRNOG00000016327	Mcee	methylmalonyl CoA epimerase [Source:RGD Symbol;Acc:1309966]
ENSRNOG00000016346	0.34	1	8.95	8.9	9.05	8.95	0.28	8.47	8.61	8.93	8.61	0.32	0.34	0.31	1.1	ENSRNOG00000016346	Prkcd	protein kinase C, delta [Source:RGD Symbol;Acc:67383]
ENSRNOG00000016794	0.34	1	5.31	5.82	5.81	5.81	0.39	5.47	6.09	5.38	5.47	0.42	0.34	0.41	0.83	ENSRNOG00000016794	Phyhd1	phytanoyl-CoA dioxygenase domain containing 1 [Source:RGD Symbol;Acc:1310377]
ENSRNOG00000017952	0.34	1	7.68	7.74	7.77	7.74	0.33	7.09	7.76	7.4	7.4	0.37	0.34	0.36	0.96	ENSRNOG00000017952	Sept2	septin 2 [Source:RGD Symbol;Acc:620056]
ENSRNOG00000018920	0.34	1	8.6	9.01	8.55	8.6	0.3	7.02	8.26	8.99	8.26	0.34	0.34	0.33	1.04	ENSRNOG00000018920	Slc25a17	solute carrier family 25 (mitochondrial carrier, peroxisomal membrane protein), member 17 [Source:RGD Symbol;Acc:1311498]
ENSRNOG00000019542	0.34	1	2.99	4.24	3.33	3.33	0.39	2.98	3.31	2.99	2.99	0.41	0.34	0.41	0.83	ENSRNOG00000019542	MGC108823	similar to interferon-inducible GTPase [Source:RGD Symbol;Acc:1359421]
ENSRNOG00000019629	0.34	1	9.67	9.61	9.76	9.67	0.23	9.24	9.33	9.69	9.33	0.27	0.34	0.26	1.33	ENSRNOG00000019629	Lamp1	lysosomal-associated membrane protein 1 [Source:RGD Symbol;Acc:2989]
ENSRNOG00000019885	0.34	1	7.79	6.29	7.59	7.59	0.33	7.18	7.29	7.25	7.25	0.37	0.33	0.36	0.92	ENSRNOG00000019885	Magi3	membrane associated guanylate kinase, WW and PDZ domain containing 3 [Source:RGD Symbol;Acc:621362]
ENSRNOG00000019920	0.34	1	5.68	5.32	6	5.68	0.39	5.12	6.01	5.34	5.34	0.42	0.33	0.41	0.81	ENSRNOG00000019920	Doc2a	double C2-like domains, alpha [Source:RGD Symbol;Acc:620518]
ENSRNOG00000020020	0.34	1	7.01	7.02	6.92	7.01	0.36	7.07	6.56	6.67	6.67	0.39	0.34	0.38	0.88	ENSRNOG00000020020	Wbp1l	WW domain binding protein 1-like [Source:RGD Symbol;Acc:1305793]
ENSRNOG00000020731	0.34	1	7.2	7.28	6.94	7.2	0.35	6.86	6.52	6.97	6.86	0.39	0.34	0.38	0.91	ENSRNOG00000020731	Ppfia3	protein tyrosine phosphatase, receptor type, f polypeptide (PTPRF), interacting protein (liprin), alpha 3 [Source:RGD Symbol;Acc:620054]
ENSRNOG00000020915	0.34	1	9.54	8.98	9.37	9.37	0.25	8.64	9.03	9.12	9.03	0.29	0.33	0.28	1.2	ENSRNOG00000020915	Setd2	SET domain containing 2 [Source:RGD Symbol;Acc:1305576]
ENSRNOG00000021384	0.34	1	6.31	5.61	6.39	6.31	0.39	6.19	5.94	5.97	5.97	0.41	0.34	0.41	0.83	ENSRNOG00000021384	Ankrd44	ankyrin repeat domain 44 [Source:RGD Symbol;Acc:1561893]
ENSRNOG00000025558	0.34	1	9.37	8.71	9.03	9.03	0.27	8.87	8.69	8.66	8.69	0.32	0.34	0.3	1.11	ENSRNOG00000025558	Palm2	paralemmin 2 [Source:RGD Symbol;Acc:6497336]
ENSRNOG00000028544	0.34	1	5.47	6.37	6.16	6.16	0.39	5.84	5.38	5.82	5.82	0.42	0.34	0.41	0.83	ENSRNOG00000028544	Dppa1-ps1	developmental pluripotency associated 1, pseudogene 1 [Source:RGD Symbol;Acc:1307656]
ENSRNOG00000029966	0.34	1	8.38	7.86	7.87	7.87	0.32	8.09	7.53	7.39	7.53	0.37	0.34	0.35	0.97	ENSRNOG00000029966	Xrcc4	X-ray repair complementing defective repair in Chinese hamster cells 4 [Source:RGD Symbol;Acc:1359573]
ENSRNOG00000030715	0.34	1	6.63	6.54	7	6.63	0.37	6.29	6.52	5.93	6.29	0.41	0.34	0.4	0.86	ENSRNOG00000030715	Cfh	complement factor H [Source:RGD Symbol;Acc:620428]
ENSRNOG00000030775	0.34	1	7.12	7.7	7.42	7.42	0.34	6.95	7.2	7.08	7.08	0.38	0.33	0.37	0.91	ENSRNOG00000030775	Adarb2	adenosine deaminase, RNA-specific, B2 [Source:RGD Symbol;Acc:621519]
ENSRNOG00000038616	0.34	1	8.37	8.38	8.04	8.37	0.31	9.93	8.03	6.47	8.03	0.35	0.33	0.34	0.99	ENSRNOG00000038616	Cox6b2	cytochrome c oxidase subunit VIb polypeptide 2 [Source:RGD Symbol;Acc:1591896]
ENSRNOG00000039985	0.34	1	8.83	8.32	8.83	8.83	0.28	8.47	8.94	8.49	8.49	0.33	0.34	0.31	1.08	ENSRNOG00000039985	Ube2a	ubiquitin-conjugating enzyme E2A [Source:RGD Symbol;Acc:1359534]
ENSRNOG00000052775	0.34	1	7.61	7.71	7.74	7.71	0.33	7.31	7.37	8.17	7.37	0.37	0.34	0.36	0.95	ENSRNOG00000052775	AW549877	expressed sequence AW549877 [Source:MGI Symbol;Acc:MGI:2146232]
ENSRNOG00000056894	0.34	1	7.47	8.01	7.52	7.52	0.34	7.57	7.18	6.6	7.18	0.37	0.34	0.36	0.93	ENSRNOG00000056894	St6galnac3	ST6 (alpha-N-acetyl-neuraminyl-2,3-beta-galactosyl-1,3)-N-acetylgalactosaminide alpha-2,6-sialyltransferase 3 [Source:RGD Symbol;Acc:3677]
ENSRNOG00000057147	0.34	1	9.69	10.72	9.38	9.69	0.22	8.96	9.35	9.41	9.35	0.27	0.35	0.25	1.37	ENSRNOG00000057147	Praf2	PRA1 domain family, member 2 [Source:RGD Symbol;Acc:1566287]
ENSRNOG00000057724	0.34	1	4.55	4.52	4.23	4.52	0.39	5.17	3.78	4.18	4.18	0.41	0.34	0.41	0.82	ENSRNOG00000057724
ENSRNOG00000059873	0.34	1	4.37	6.44	4.74	4.74	0.39	6.38	4.32	4.4	4.4	0.41	0.35	0.41	0.84	ENSRNOG00000059873	U6	U6 spliceosomal RNA [Source:RFAM;Acc:RF00026]
ENSRNOG00000060467	0.34	1	5.11	5.27	5.27	5.27	0.39	4.48	4.93	5.42	4.93	0.41	0.34	0.41	0.82	ENSRNOG00000060467	Y_RNA	Y RNA [Source:RFAM;Acc:RF00019]
ENSRNOG00000060616	0.34	1	6.5	5.51	5.25	5.51	0.39	5.17	5.47	4.8	5.17	0.41	0.34	0.41	0.83	ENSRNOG00000060616	SNORA29	Small nucleolar RNA SNORA29 [Source:RFAM;Acc:RF00429]
ENSRNOG00000061424	0.34	1	6.03	5.25	6.72	6.03	0.39	5.09	5.69	6.06	5.69	0.42	0.34	0.41	0.81	ENSRNOG00000061424	Map3k3	mitogen activated protein kinase kinase kinase 3 [Source:RGD Symbol;Acc:1304575]
ENSRNOG00000008688	0.34	1	8.22	7.83	8.04	8.04	0.32	7.7	7.82	7.68	7.7	0.36	0.34	0.35	0.98	ENSRNOG00000008688	Usp45	ubiquitin specific peptidase 45 [Source:RGD Symbol;Acc:1310976]
ENSRNOG00000000613	0.33	1	7.92	7.63	7.56	7.63	0.33	7.3	8.22	7.07	7.3	0.37	0.33	0.36	0.93	ENSRNOG00000000613	Tfam	transcription factor A, mitochondrial [Source:RGD Symbol;Acc:620682]
ENSRNOG00000001006	0.33	1	9.11	8.23	8.56	8.56	0.3	7.72	8.36	8.23	8.23	0.34	0.34	0.33	1.03	ENSRNOG00000001006	Nptx2	neuronal pentraxin II [Source:RGD Symbol;Acc:1309447]
ENSRNOG00000001037	0.33	1	9.32	9.37	9.36	9.36	0.25	9.03	9.44	8.99	9.03	0.29	0.33	0.28	1.18	ENSRNOG00000001037	Gpalpp1	GPALPP motifs containing 1 [Source:RGD Symbol;Acc:1307254]
ENSRNOG00000001414	0.33	1	5.7	5.55	5.06	5.55	0.39	5.56	5.22	5.01	5.22	0.42	0.33	0.41	0.81	ENSRNOG00000001414	Serpine1	serpin peptidase inhibitor, clade E (nexin, plasminogen activator inhibitor type 1), member 1 [Source:RGD Symbol;Acc:3249]
ENSRNOG00000001959	0.33	1	4.83	4.41	4.07	4.41	0.39	4.13	4.02	4.08	4.08	0.41	0.33	0.41	0.8	ENSRNOG00000001959	Mx1	myxovirus (influenza virus) resistance 1 [Source:RGD Symbol;Acc:3127]
ENSRNOG00000002135	0.33	1	8.77	9.86	9.1	9.1	0.27	8.91	8.77	8.14	8.77	0.31	0.33	0.3	1.12	ENSRNOG00000002135	Sgcb	sarcoglycan, beta [Source:RGD Symbol;Acc:1594202]
ENSRNOG00000002176	0.33	1	8.07	8.23	8.39	8.23	0.31	7.9	8.15	7.47	7.9	0.36	0.33	0.34	0.95	ENSRNOG00000002176	Pvrl3	poliovirus receptor-related 3 [Source:RGD Symbol;Acc:1309516]
ENSRNOG00000002565	0.33	1	9.66	9.69	9.82	9.69	0.22	9.28	9.36	9.51	9.36	0.27	0.32	0.25	1.28	ENSRNOG00000002565	Taf1	TAF1 RNA polymerase II, TATA box binding protein (TBP)-associated factor [Source:RGD Symbol;Acc:1562050]
ENSRNOG00000002791	0.33	1	10.9	10.72	10.47	10.72	0.15	10.45	10.01	10.39	10.39	0.2	0.33	0.18	1.82	ENSRNOG00000002791	Bcl2	B-cell CLL/lymphoma 2 [Source:RGD Symbol;Acc:2199]
ENSRNOG00000002932	0.33	1	7.16	7.05	7.27	7.16	0.35	5.15	6.83	7.09	6.83	0.39	0.33	0.38	0.87	ENSRNOG00000002932	Wdr19	WD repeat domain 19 [Source:RGD Symbol;Acc:1306997]
ENSRNOG00000003722	0.33	1	5.37	5.7	4.85	5.37	0.39	5.04	5.02	5.56	5.04	0.41	0.33	0.41	0.81	ENSRNOG00000003722	Dusp27	dual specificity phosphatase 27 (putative) [Source:RGD Symbol;Acc:1560598]
ENSRNOG00000004304	0.33	1	8.62	8.72	8.46	8.62	0.29	7.79	8.29	8.48	8.29	0.34	0.33	0.33	1.02	ENSRNOG00000004304	Syap1	synapse associated protein 1 [Source:RGD Symbol;Acc:1303113]
ENSRNOG00000004737	0.33	1	6.75	7.07	7.88	7.07	0.35	6	8.07	6.74	6.74	0.39	0.33	0.38	0.86	ENSRNOG00000004737	Cd48	Cd48 molecule [Source:RGD Symbol;Acc:620620]
ENSRNOG00000005175	0.33	1	8.12	7.72	7.87	7.87	0.32	7.14	7.87	7.54	7.54	0.37	0.33	0.35	0.93	ENSRNOG00000005175	Sgpp1	sphingosine-1-phosphate phosphatase 1 [Source:RGD Symbol;Acc:727829]
ENSRNOG00000005228	0.33	1	9.2	8.65	9.22	9.2	0.26	8.87	8.83	8.95	8.87	0.31	0.33	0.29	1.15	ENSRNOG00000005228	Gnptab	N-acetylglucosamine-1-phosphate transferase, alpha and beta subunits [Source:RGD Symbol;Acc:1564821]
ENSRNOG00000005606	0.33	1	9.11	8.71	9.07	9.07	0.27	8.66	8.74	8.77	8.74	0.31	0.33	0.3	1.09	ENSRNOG00000005606	Med1	mediator complex subunit 1 [Source:RGD Symbol;Acc:1559552]
ENSRNOG00000005905	0.33	1	7.82	7.75	7.91	7.82	0.33	7.47	7.72	7.49	7.49	0.37	0.33	0.36	0.93	ENSRNOG00000005905	Pde4b	phosphodiesterase 4B, cAMP specific [Source:RGD Symbol;Acc:3280]
ENSRNOG00000006221	0.33	1	10.66	10.84	10.55	10.66	0.15	10.33	10.74	10.27	10.33	0.2	0.34	0.19	1.81	ENSRNOG00000006221	Uba3	ubiquitin-like modifier activating enzyme 3 [Source:RGD Symbol;Acc:621084]
ENSRNOG00000007528	0.33	1	7.74	8.16	8.06	8.06	0.32	7.71	7.73	7.96	7.73	0.36	0.33	0.35	0.94	ENSRNOG00000007528	Kcnh7	potassium channel, voltage gated eag related subfamily H, member 7 [Source:RGD Symbol;Acc:621112]
ENSRNOG00000007692	0.33	1	8.34	7.57	8.8	8.34	0.31	7.46	8.01	8.62	8.01	0.35	0.33	0.34	0.98	ENSRNOG00000007692	Ift52	intraflagellar transport 52 [Source:RGD Symbol;Acc:1311004]
ENSRNOG00000007853	0.33	1	6.49	7.19	7.15	7.15	0.35	6.68	6.82	6.97	6.82	0.39	0.33	0.38	0.86	ENSRNOG00000007853	Prdm10	PR domain containing 10 [Source:RGD Symbol;Acc:1560384]
ENSRNOG00000008292	0.33	1	9.44	9.37	9.52	9.44	0.24	8.78	9.11	9.53	9.11	0.29	0.33	0.27	1.21	ENSRNOG00000008292	Hif1a	hypoxia-inducible factor 1, alpha subunit (basic helix-loop-helix transcription factor) [Source:RGD Symbol;Acc:61928]
ENSRNOG00000008666	0.33	1	5.47	6.18	5.31	5.47	0.39	5.13	5.61	5.14	5.14	0.41	0.33	0.41	0.8	ENSRNOG00000008666	Etl4	enhancer trap locus 4 [Source:RGD Symbol;Acc:1563437]
ENSRNOG00000008960	0.33	1	6.11	7.34	6.75	6.75	0.37	6.39	6.52	6.42	6.42	0.41	0.33	0.4	0.84	ENSRNOG00000008960	Fgf22	fibroblast growth factor 22 [Source:RGD Symbol;Acc:620177]
ENSRNOG00000008981	0.33	1	6.99	7.96	7.73	7.73	0.33	7.15	7.49	7.4	7.4	0.37	0.33	0.36	0.93	ENSRNOG00000008981	Pdcd6ip	programmed cell death 6 interacting protein [Source:RGD Symbol;Acc:68357]
ENSRNOG00000009430	0.33	1	9.62	9.28	9.14	9.28	0.25	8.32	9.14	8.95	8.95	0.3	0.33	0.28	1.15	ENSRNOG00000009430	Gnl2	guanine nucleotide binding protein-like 2 (nucleolar) [Source:RGD Symbol;Acc:1305006]
ENSRNOG00000009484	0.33	1	7.76	7.9	7.86	7.86	0.32	7.73	7.53	7.01	7.53	0.37	0.33	0.35	0.93	ENSRNOG00000009484	Ptcd3	Pentatricopeptide repeat domain 3 [Source:RGD Symbol;Acc:1565582]
ENSRNOG00000009630	0.33	1	9.11	8.94	9	9	0.27	8.58	9.12	8.67	8.67	0.32	0.32	0.3	1.07	ENSRNOG00000009630	Hsd17b12	hydroxysteroid (17-beta) dehydrogenase 12 [Source:RGD Symbol;Acc:708367]
ENSRNOG00000009667	0.33	1	7.25	7.22	7.22	7.22	0.35	6.89	6.93	6.8	6.89	0.38	0.33	0.38	0.88	ENSRNOG00000009667	Mlst8	MTOR associated protein, LST8 homolog (S. cerevisiae) [Source:RGD Symbol;Acc:69242]
ENSRNOG00000009845	0.33	1	8.16	7.95	7.72	7.95	0.32	7.71	7.62	7.59	7.62	0.36	0.33	0.35	0.95	ENSRNOG00000009845	Acadm	acyl-CoA dehydrogenase, C-4 to C-12 straight chain [Source:RGD Symbol;Acc:2012]
ENSRNOG00000010280	0.33	1	6.87	5.61	6.74	6.74	0.37	6.41	6.91	5.84	6.41	0.41	0.33	0.4	0.84	ENSRNOG00000010280	Pde8b	phosphodiesterase 8B [Source:RGD Symbol;Acc:735041]
ENSRNOG00000010517	0.33	1	7.49	6.92	7.5	7.49	0.34	7.67	7.16	7.04	7.16	0.37	0.33	0.36	0.9	ENSRNOG00000010517	Fam126a	family with sequence similarity 126, member A [Source:RGD Symbol;Acc:1562906]
ENSRNOG00000011077	0.33	1	9.87	9.97	10.06	9.97	0.2	9.64	9.49	9.95	9.64	0.25	0.33	0.23	1.42	ENSRNOG00000011077	Tjp1	tight junction protein 1 [Source:RGD Symbol;Acc:1306305]
ENSRNOG00000011168	0.33	1	8.47	8.32	8.77	8.47	0.3	8.68	8.14	8.02	8.14	0.35	0.33	0.33	1	ENSRNOG00000011168	Micu2	mitochondrial calcium uptake 2 [Source:RGD Symbol;Acc:619739]
ENSRNOG00000011394	0.33	1	9.5	9.39	9.48	9.48	0.24	9.15	9.07	9.4	9.15	0.29	0.34	0.27	1.24	ENSRNOG00000011394	Kif3c	kinesin family member 3C [Source:RGD Symbol;Acc:621538]
ENSRNOG00000011762	0.33	1	5.58	6.38	6.64	6.38	0.38	6.41	6.05	5.59	6.05	0.41	0.33	0.41	0.81	ENSRNOG00000011762	Elf1	E74-like factor 1 [Source:RGD Symbol;Acc:620697]
ENSRNOG00000012016	0.33	1	7.2	6.17	7.13	7.13	0.35	6.05	7.01	6.8	6.8	0.39	0.33	0.38	0.86	ENSRNOG00000012016	Npc1	Niemann-Pick disease, type C1 [Source:RGD Symbol;Acc:628693]
ENSRNOG00000012563	0.33	1	7.37	5.85	7.23	7.23	0.35	6.9	7.04	6.38	6.9	0.38	0.32	0.37	0.86	ENSRNOG00000012563	Arhgap29	Rho GTPase activating protein 29 [Source:RGD Symbol;Acc:1306185]
ENSRNOG00000012928	0.33	1	7.82	8.06	7.88	7.88	0.32	7.52	7.55	7.94	7.55	0.37	0.33	0.35	0.94	ENSRNOG00000012928	Prmt10	protein arginine methyltransferase 10 (putative) [Source:RGD Symbol;Acc:1306157]
ENSRNOG00000013240	0.33	1	5.92	5.06	5.99	5.92	0.39	5.54	6.06	5.59	5.59	0.42	0.33	0.41	0.81	ENSRNOG00000013240	Ptger4	prostaglandin E receptor 4 (subtype EP4) [Source:RGD Symbol;Acc:628641]
ENSRNOG00000013698	0.33	1	5.61	5.72	5.52	5.61	0.39	5.88	5.11	5.28	5.28	0.42	0.32	0.41	0.78	ENSRNOG00000013698	RGD1566387	similar to hypothetical protein [Source:RGD Symbol;Acc:1566387]
ENSRNOG00000014037	0.33	1	7.81	7.66	7.16	7.66	0.33	7.99	7.33	6.28	7.33	0.37	0.34	0.36	0.94	ENSRNOG00000014037	Dcun1d3	DCN1, defective in cullin neddylation 1, domain containing 3 [Source:RGD Symbol;Acc:1308893]
ENSRNOG00000015869	0.33	1	7.35	7.59	7.6	7.59	0.33	7.69	7.26	6.87	7.26	0.37	0.34	0.36	0.93	ENSRNOG00000015869	Pccb	propionyl CoA carboxylase, beta polypeptide [Source:RGD Symbol;Acc:3265]
ENSRNOG00000016544	0.33	1	6.3	5.66	6.13	6.13	0.39	5.84	5.8	5.8	5.8	0.42	0.32	0.41	0.78	ENSRNOG00000016544	Arhgef28	Rho guanine nucleotide exchange factor (GEF) 28 [Source:RGD Symbol;Acc:1307061]
ENSRNOG00000016545	0.33	1	7.34	6.79	7.46	7.34	0.34	6.9	7.23	7.01	7.01	0.38	0.34	0.37	0.91	ENSRNOG00000016545	Ift140	intraflagellar transport 140 [Source:RGD Symbol;Acc:2318759]
ENSRNOG00000017116	0.33	1	8.71	8.31	8.84	8.71	0.29	8.42	8.38	8.3	8.38	0.34	0.33	0.32	1.03	ENSRNOG00000017116	Zfp532	zinc finger protein 532 [Source:RGD Symbol;Acc:1311719]
ENSRNOG00000017222	0.33	1	9.6	9.75	9.31	9.6	0.23	9.27	9.5	8.62	9.27	0.28	0.33	0.26	1.28	ENSRNOG00000017222	Fam175b	family with sequence similarity 175, member B [Source:RGD Symbol;Acc:1308918]
ENSRNOG00000017340	0.33	1	11.19	10.9	11	11	0.13	10.67	11.09	10.63	10.67	0.18	0.33	0.16	2.03	ENSRNOG00000017340	Wdr12	WD repeat domain 12 [Source:RGD Symbol;Acc:735072]
ENSRNOG00000018481	0.33	1	8.26	7.49	7.8	7.8	0.33	7.74	7.46	7.47	7.47	0.37	0.34	0.36	0.95	ENSRNOG00000018481	Zfp259	zinc finger protein 259 [Source:RGD Symbol;Acc:1562173]
ENSRNOG00000019159	0.33	1	10.11	9.7	10.01	10.01	0.2	9.92	9.59	9.68	9.68	0.25	0.33	0.23	1.45	ENSRNOG00000019159	Jakmip2	janus kinase and microtubule interacting protein 2 [Source:RGD Symbol;Acc:1559742]
ENSRNOG00000019936	0.33	1	9.66	8.81	9.23	9.23	0.26	8.03	9.18	8.9	8.9	0.3	0.33	0.29	1.15	ENSRNOG00000019936	Anapc15	anaphase promoting complex subunit 15 [Source:RGD Symbol;Acc:1311634]
ENSRNOG00000020485	0.33	1	7.58	6.6	7.59	7.58	0.33	8.1	7.25	6.15	7.25	0.37	0.33	0.36	0.92	ENSRNOG00000020485	Vav3	vav 3 guanine nucleotide exchange factor [Source:RGD Symbol;Acc:1565941]
ENSRNOG00000023337	0.33	1	8.76	7.92	8.46	8.46	0.3	8.54	7.84	8.13	8.13	0.35	0.33	0.33	0.99	ENSRNOG00000023337	Sema3a	sema domain, immunoglobulin domain (Ig), short basic domain, secreted, (semaphorin) 3A [Source:RGD Symbol;Acc:3657]
ENSRNOG00000023809	0.33	1	10.92	10.36	10.74	10.74	0.15	10.52	10.41	10.41	10.41	0.2	0.33	0.18	1.83	ENSRNOG00000023809	Opcml	opioid binding protein/cell adhesion molecule-like [Source:RGD Symbol;Acc:620635]
ENSRNOG00000024650	0.33	1	6.29	5.23	5.67	5.67	0.39	5.19	5.76	5.34	5.34	0.42	0.33	0.41	0.79	ENSRNOG00000024650	Ckap2	cytoskeleton associated protein 2 [Source:RGD Symbol;Acc:1311631]
ENSRNOG00000025596	0.33	1	6.65	6.4	6.67	6.65	0.37	6.04	6.69	6.32	6.32	0.41	0.33	0.4	0.83	ENSRNOG00000025596	Ago4	argonaute RISC catalytic component 4 [Source:RGD Symbol;Acc:1304583]
ENSRNOG00000026248	0.33	1	9.82	9.33	9.78	9.78	0.22	9.34	9.45	9.71	9.45	0.26	0.33	0.25	1.32	ENSRNOG00000026248	Nmt2	N-myristoyltransferase 2 [Source:RGD Symbol;Acc:1303175]
ENSRNOG00000027151	0.33	1	6.36	6.4	6.79	6.4	0.38	5.74	6.07	6.39	6.07	0.41	0.33	0.41	0.81	ENSRNOG00000027151	Lrrc58	leucine rich repeat containing 58 [Source:RGD Symbol;Acc:1307440]
ENSRNOG00000027990	0.33	1	5.42	5.78	5.97	5.78	0.39	5.45	5.35	5.74	5.45	0.42	0.33	0.41	0.8	ENSRNOG00000027990	Crip1	cysteine-rich protein 1 (intestinal) [Source:RGD Symbol;Acc:1597237]
ENSRNOG00000028168	0.33	1	6.6	6.85	6.78	6.78	0.37	6.17	6.74	6.45	6.45	0.4	0.33	0.4	0.83	ENSRNOG00000028168	Ankrd16	ankyrin repeat domain 16 [Source:RGD Symbol;Acc:1311405]
ENSRNOG00000028641	0.33	1	6.59	6.7	6.31	6.59	0.38	6.43	6.25	6.26	6.26	0.41	0.33	0.4	0.81	ENSRNOG00000028641	Brpf3	bromodomain and PHD finger containing, 3 [Source:RGD Symbol;Acc:1306868]
ENSRNOG00000030665	0.33	1	5.07	5.2	5.33	5.2	0.39	5.06	4.87	4.64	4.87	0.41	0.33	0.41	0.8	ENSRNOG00000030665	LOC498414	LRRGT00197 [Source:RGD Symbol;Acc:1563337]
ENSRNOG00000032410	0.33	1	7.32	7.41	7.22	7.32	0.34	6.99	6.93	7.3	6.99	0.38	0.34	0.37	0.9	ENSRNOG00000032410	Mtus2	microtubule associated tumor suppressor candidate 2 [Source:RGD Symbol;Acc:1562533]
ENSRNOG00000033522	0.33	1	7.47	7	6.68	7	0.36	6.67	6.41	7.42	6.67	0.39	0.33	0.39	0.85	ENSRNOG00000033522	Prdm2	PR domain containing 2, with ZNF domain [Source:RGD Symbol;Acc:1594531]
ENSRNOG00000034061	0.33	1	2.91	3.14	3.14	3.14	0.39	3.14	2.72	2.81	2.81	0.41	0.32	0.41	0.79	ENSRNOG00000034061	Olr271	olfactory receptor 271 [Source:RGD Symbol;Acc:1332950]
ENSRNOG00000038760	0.33	1	6.69	5.71	5.94	5.94	0.39	6.08	5.43	5.61	5.61	0.42	0.33	0.41	0.79	ENSRNOG00000038760	Defb41	defensin beta 41 [Source:RGD Symbol;Acc:1562459]
ENSRNOG00000042118	0.33	1	8.18	6.86	7.65	7.65	0.33	6.8	7.43	7.32	7.32	0.37	0.33	0.36	0.92	ENSRNOG00000042118	RGD1310081	similar to hypothetical protein FLJ13231 [Source:RGD Symbol;Acc:1310081]
ENSRNOG00000046163	0.33	1	5.5	4.39	5.15	5.15	0.39	4.4	4.82	4.95	4.82	0.41	0.33	0.41	0.81	ENSRNOG00000046163	1700007B14Rik	RIKEN cDNA 1700007B14 gene [Source:MGI Symbol;Acc:MGI:1919081]
ENSRNOG00000047102	0.33	1	5.33	6.38	5.41	5.41	0.39	5.08	5.64	4.66	5.08	0.41	0.34	0.41	0.82	ENSRNOG00000047102	Popdc3	popeye domain containing 3 [Source:RGD Symbol;Acc:1590760]
ENSRNOG00000050171	0.33	1	4.46	4.92	4.39	4.46	0.39	4.45	4.13	4.03	4.13	0.41	0.33	0.41	0.8	ENSRNOG00000050171	Olr1082	olfactory receptor 1082 [Source:RGD Symbol;Acc:727865]
ENSRNOG00000052894	0.33	1	6.9	6.75	6.96	6.9	0.36	6.57	6.3	6.86	6.57	0.4	0.32	0.39	0.83	ENSRNOG00000052894	Epg5	ectopic P-granules autophagy protein 5 homolog (C. elegans) [Source:MGI Symbol;Acc:MGI:1918673]
ENSRNOG00000052997	0.33	1	7.03	6.98	7.22	7.03	0.36	5.57	6.95	6.7	6.7	0.39	0.33	0.38	0.85	ENSRNOG00000052997	SNORA44	Small nucleolar RNA SNORA44 [Source:RFAM;Acc:RF00405]
ENSRNOG00000054058	0.33	1	8.77	8.11	8.74	8.74	0.29	8.23	8.41	8.63	8.41	0.33	0.33	0.32	1.04	ENSRNOG00000054058	Osbpl1a	oxysterol binding protein-like 1A [Source:RGD Symbol;Acc:628888]
ENSRNOG00000054557	0.33	1	7.78	7.83	7.5	7.78	0.33	7.45	6.99	7.49	7.45	0.37	0.33	0.36	0.92	ENSRNOG00000054557	Lsm14b	LSM14 homolog B (SCD6, S. cerevisiae) [Source:MGI Symbol;Acc:MGI:3040677]
ENSRNOG00000055822	0.33	1	3.92	3.64	4.6	3.92	0.39	3.59	3.75	3.29	3.59	0.41	0.33	0.41	0.8	ENSRNOG00000055822	Xlr4a	Protein Xlr4a; Similar to X-linked lymphocyte regulated gene 4 (Predicted) [Source:UniProtKB/TrEMBL;Acc:D4A7L7]
ENSRNOG00000056017	0.33	1	10.18	8.84	9.83	9.83	0.21	9.5	9.48	10.28	9.5	0.26	0.33	0.24	1.36	ENSRNOG00000056017	Bcl7a	B cell CLL/lymphoma 7A [Source:MGI Symbol;Acc:MGI:1924295]
ENSRNOG00000057628	0.33	1	6.21	6.67	6.5	6.5	0.38	6.17	5.75	6.41	6.17	0.41	0.33	0.41	0.82	ENSRNOG00000057628	Slc5a6	solute carrier family 5 (sodium/multivitamin and iodide cotransporter), member 6 [Source:RGD Symbol;Acc:69648]
ENSRNOG00000059965	0.33	1	3.12	3.58	3.4	3.4	0.39	3.22	3.07	3.04	3.07	0.41	0.33	0.41	0.8	ENSRNOG00000059965	Olr648	olfactory receptor 648 [Source:RGD Symbol;Acc:1333456]
ENSRNOG00000060118	0.33	1	2.3	3.72	2.46	2.46	0.39	2.13	2.05	2.38	2.13	0.41	0.33	0.41	0.81	ENSRNOG00000060118	U6	U6 spliceosomal RNA [Source:RFAM;Acc:RF00026]
ENSRNOG00000060168	0.33	1	6.64	6.37	6.73	6.64	0.37	6.31	6.46	5.56	6.31	0.41	0.33	0.4	0.83	ENSRNOG00000060168	Prkx	protein kinase, X-linked [Source:RGD Symbol;Acc:1564076]
ENSRNOG00000061381	0.33	1	3.8	3.8	3.71	3.8	0.39	3.47	3.85	3.47	3.47	0.41	0.33	0.41	0.79	ENSRNOG00000061381	Olr101	olfactory receptor 101 [Source:RGD Symbol;Acc:1333874]
ENSRNOG00000003149	0.33	1	8.13	7.32	7.56	7.56	0.34	7.77	7.23	7.17	7.23	0.37	0.33	0.36	0.9	ENSRNOG00000003149	Farsa	phenylalanyl-tRNA synthetase, alpha subunit [Source:RGD Symbol;Acc:1310314]
ENSRNOG00000005043	0.33	1	8.04	7.48	8.16	8.04	0.32	7.27	7.71	7.85	7.71	0.36	0.33	0.35	0.94	ENSRNOG00000005043	Cpeb2	cytoplasmic polyadenylation element binding protein 2 [Source:RGD Symbol;Acc:1307485]
ENSRNOG00000008713	0.33	1	8.04	7.2	8.29	8.04	0.32	7.71	8.2	7.54	7.71	0.36	0.34	0.35	0.96	ENSRNOG00000008713	Slc41a2	solute carrier family 41 (magnesium transporter), member 2 [Source:RGD Symbol;Acc:1307292]
ENSRNOG00000010914	0.33	1	4.37	6.15	5.52	5.52	0.39	5.19	5.61	4.62	5.19	0.42	0.33	0.41	0.8	ENSRNOG00000010914	Pigh	phosphatidylinositol glycan anchor biosynthesis, class H [Source:RGD Symbol;Acc:1311438]
ENSRNOG00000011093	0.33	1	8.25	8.2	7.13	8.2	0.31	7.95	7.62	7.87	7.87	0.36	0.33	0.34	0.97	ENSRNOG00000011093	Ssna1	Sjogren syndrome nuclear autoantigen 1 [Source:RGD Symbol;Acc:1310259]
ENSRNOG00000017132	0.33	1	8.52	8.27	8.18	8.27	0.31	8.13	7.85	7.94	7.94	0.36	0.33	0.34	0.95	ENSRNOG00000017132	Snx30	sorting nexin family member 30 [Source:RGD Symbol;Acc:1311367]
ENSRNOG00000019832	0.33	1	7.27	7.5	7.22	7.27	0.35	6.94	6.92	7.77	6.94	0.38	0.33	0.37	0.9	ENSRNOG00000019832	Bbs1	Bardet-Biedl syndrome 1 [Source:RGD Symbol;Acc:1307581]
ENSRNOG00000051960	0.33	1	8.54	7.68	8.87	8.54	0.3	8.21	8.67	7.94	8.21	0.34	0.33	0.33	0.99	ENSRNOG00000051960	Dnajc12	DnaJ (Hsp40) homolog, subfamily C, member 12 [Source:RGD Symbol;Acc:1591898]
ENSRNOG00000000561	0.32	1	6.21	6.16	5.71	6.16	0.39	6.08	5.78	5.84	5.84	0.42	0.31	0.41	0.76	ENSRNOG00000000561	Pald1	phosphatase domain containing, paladin 1 [Source:RGD Symbol;Acc:1305933]
ENSRNOG00000000895	0.32	1	8.84	8.69	8.56	8.69	0.29	8.37	8.27	8.4	8.37	0.34	0.32	0.32	0.98	ENSRNOG00000000895	Rabgef1	RAB guanine nucleotide exchange factor (GEF) 1 [Source:RGD Symbol;Acc:1307295]
ENSRNOG00000001210	0.32	1	6.61	6.57	6.59	6.59	0.38	6.27	6.26	6.7	6.27	0.41	0.32	0.4	0.79	ENSRNOG00000001210	Pwp2	PWP2 periodic tryptophan protein homolog (yeast) [Source:RGD Symbol;Acc:1582817]
ENSRNOG00000001795	0.32	1	7.29	7.3	7.13	7.29	0.35	7.01	6.9	6.97	6.97	0.38	0.31	0.37	0.85	ENSRNOG00000001795	Itgb5	integrin, beta 5 [Source:RGD Symbol;Acc:628869]
ENSRNOG00000002273	0.32	1	5.06	4.78	5.03	5.03	0.39	4.7	4.71	4.87	4.71	0.41	0.32	0.41	0.77	ENSRNOG00000002273	Naaa	N-acylethanolamine acid amidase [Source:RGD Symbol;Acc:1307267]
ENSRNOG00000002862	0.32	1	5.88	5.17	5.87	5.87	0.39	5.47	5.55	5.55	5.55	0.42	0.32	0.41	0.78	ENSRNOG00000002862	Clcn5	chloride channel, voltage-sensitive 5 [Source:RGD Symbol;Acc:2362]
ENSRNOG00000002989	0.32	1	8.51	8.02	8.46	8.46	0.3	8.09	8.14	8.36	8.14	0.35	0.32	0.33	0.96	ENSRNOG00000002989	Nmt1	N-myristoyltransferase 1 [Source:RGD Symbol;Acc:628642]
ENSRNOG00000003889	0.32	1	8.76	9.1	9	9	0.27	8.6	9.09	8.68	8.68	0.32	0.32	0.3	1.06	ENSRNOG00000003889	Tbc1d15	TBC1 domain family, member 15 [Source:RGD Symbol;Acc:1307920]
ENSRNOG00000004635	0.32	1	3.83	3.93	4	3.93	0.39	3.61	3.74	3.57	3.61	0.41	0.32	0.41	0.77	ENSRNOG00000004635	Kera	keratocan [Source:RGD Symbol;Acc:1305816]
ENSRNOG00000005409	0.32	1	4.46	4.7	4.57	4.57	0.39	4.56	4.25	4.15	4.25	0.41	0.32	0.41	0.79	ENSRNOG00000005409	Lrrc9	leucine rich repeat containing 9 [Source:RGD Symbol;Acc:1565716]
ENSRNOG00000006565	0.32	1	7.19	6.87	7.3	7.19	0.35	6.87	6.73	7.02	6.87	0.39	0.33	0.38	0.87	ENSRNOG00000006565	Fstl4	follistatin-like 4 [Source:RGD Symbol;Acc:1307227]
ENSRNOG00000006645	0.32	1	6.4	7.67	7.85	7.67	0.33	7.35	7.49	6.92	7.35	0.37	0.31	0.36	0.88	ENSRNOG00000006645	Ryr3	ryanodine receptor 3 [Source:RGD Symbol;Acc:68952]
ENSRNOG00000006832	0.32	1	9.15	8.3	8.9	8.9	0.28	9.07	8.46	8.58	8.58	0.32	0.32	0.31	1.03	ENSRNOG00000006832	Zdhhc5	zinc finger, DHHC-type containing 5 [Source:RGD Symbol;Acc:1589737]
ENSRNOG00000006894	0.32	1	7.88	7.54	7.35	7.54	0.34	7.22	7.22	7.24	7.22	0.37	0.31	0.36	0.86	ENSRNOG00000006894	Tor1a	torsin family 1, member A [Source:RGD Symbol;Acc:628863]
ENSRNOG00000007034	0.32	1	9	9.02	9.14	9.02	0.27	9.14	8.67	8.7	8.7	0.32	0.32	0.3	1.07	ENSRNOG00000007034	Hipk2	homeodomain interacting protein kinase 2 [Source:RGD Symbol;Acc:1309349]
ENSRNOG00000007254	0.32	1	7.36	7.41	7.57	7.41	0.34	7.09	7.22	6.6	7.09	0.38	0.33	0.37	0.89	ENSRNOG00000007254	Ttc9	tetratricopeptide repeat domain 9 [Source:RGD Symbol;Acc:1565985]
ENSRNOG00000007304	0.32	1	7.9	8.31	8.35	8.31	0.31	7.99	7.98	8.07	7.99	0.35	0.32	0.34	0.94	ENSRNOG00000007304	Herc3	HECT and RLD domain containing E3 ubiquitin protein ligase 3 [Source:RGD Symbol;Acc:1307803]
ENSRNOG00000007730	0.32	1	3.67	3.99	4.06	3.99	0.39	3.81	3.56	3.67	3.67	0.41	0.31	0.41	0.76	ENSRNOG00000007730	Vom2r53	vomeronasal 2 receptor, 53 [Source:RGD Symbol;Acc:727942]
ENSRNOG00000007781	0.32	1	9.55	9.72	9.72	9.72	0.22	9.24	9.51	9.4	9.4	0.27	0.32	0.25	1.26	ENSRNOG00000007781	Stau1	staufen double-stranded RNA binding protein 1 [Source:RGD Symbol;Acc:621778]
ENSRNOG00000009145	0.32	1	8.69	8.98	8.81	8.81	0.28	8.08	8.49	8.99	8.49	0.33	0.32	0.31	1.01	ENSRNOG00000009145	Klf12	Kruppel-like factor 12 [Source:RGD Symbol;Acc:1309204]
ENSRNOG00000009921	0.32	1	4.52	4.84	4.67	4.67	0.39	4.58	4.35	4.23	4.35	0.41	0.33	0.41	0.8	ENSRNOG00000009921	Serpina3m	serine (or cysteine) proteinase inhibitor, clade A, member 3M [Source:RGD Symbol;Acc:735068]
ENSRNOG00000010155	0.32	1	10.31	10.5	10.55	10.5	0.17	10.11	10.18	10.37	10.18	0.21	0.33	0.2	1.67	ENSRNOG00000010155	Pcm1	pericentriolar material 1 [Source:RGD Symbol;Acc:620901]
ENSRNOG00000011151	0.32	1	7.79	7.43	7.48	7.48	0.34	7.27	6.73	7.16	7.16	0.37	0.32	0.36	0.88	ENSRNOG00000011151	Tenm4	teneurin transmembrane protein 4 [Source:RGD Symbol;Acc:1304658]
ENSRNOG00000011613	0.32	1	8.58	8.88	9.05	8.88	0.28	8.56	8.76	8.08	8.56	0.33	0.32	0.31	1.04	ENSRNOG00000011613	Ppip5k2	diphosphoinositol pentakisphosphate kinase 2 [Source:RGD Symbol;Acc:1590765]
ENSRNOG00000012037	0.32	1	8.21	8.61	8.69	8.61	0.29	7.64	8.64	8.29	8.29	0.34	0.32	0.33	0.98	ENSRNOG00000012037	Galnt7	polypeptide N-acetylgalactosaminyltransferase 7 [Source:RGD Symbol;Acc:620362]
ENSRNOG00000012054	0.32	1	8.27	8.46	8.51	8.46	0.3	7.31	8.37	8.14	8.14	0.35	0.32	0.33	0.96	ENSRNOG00000012054	Zmpste24	zinc metallopeptidase STE24 [Source:RGD Symbol;Acc:1305570]
ENSRNOG00000012473	0.32	1	7.02	7.25	7.33	7.25	0.35	6.93	7.12	6.88	6.93	0.38	0.32	0.37	0.86	ENSRNOG00000012473	Cflar	CASP8 and FADD-like apoptosis regulator [Source:RGD Symbol;Acc:620847]
ENSRNOG00000013321	0.32	1	7.45	7.44	7.44	7.44	0.34	6.88	7.12	7.39	7.12	0.37	0.31	0.37	0.86	ENSRNOG00000013321	Dock11	dedicator of cytokinesis 11 [Source:RGD Symbol;Acc:1564707]
ENSRNOG00000013339	0.32	1	7.34	7.36	7.18	7.34	0.34	6.97	7.07	7.02	7.02	0.38	0.32	0.37	0.87	ENSRNOG00000013339	Gmeb2	glucocorticoid modulatory element binding protein 2 [Source:RGD Symbol;Acc:620481]
ENSRNOG00000015425	0.32	1	9.14	8.97	8.91	8.97	0.27	8.64	8.93	8.65	8.65	0.32	0.32	0.31	1.05	ENSRNOG00000015425	Ssx2ip	synovial sarcoma, X breakpoint 2 interacting protein [Source:RGD Symbol;Acc:708490]
ENSRNOG00000015631	0.32	1	5.62	7.2	6.78	6.78	0.37	6.27	6.46	6.67	6.46	0.4	0.32	0.4	0.81	ENSRNOG00000015631	Ippk	inositol 1,3,4,5,6-pentakisphosphate 2-kinase [Source:RGD Symbol;Acc:1311271]
ENSRNOG00000015660	0.32	1	6.84	7.46	6.48	6.84	0.36	5.4	6.52	6.93	6.52	0.4	0.33	0.39	0.83	ENSRNOG00000015660	Pex3	peroxisomal biogenesis factor 3 [Source:RGD Symbol;Acc:621636]
ENSRNOG00000016576	0.32	1	7.15	7.52	7.41	7.41	0.34	6.95	7.22	7.09	7.09	0.38	0.32	0.37	0.86	ENSRNOG00000016576	Lrrc16a	leucine rich repeat containing 16A [Source:RGD Symbol;Acc:1306623]
ENSRNOG00000017408	0.32	1	6.42	6.07	6.45	6.42	0.38	6.35	5.91	6.1	6.1	0.41	0.32	0.41	0.78	ENSRNOG00000017408	Fam160a2	family with sequence similarity 160, member A2 [Source:RGD Symbol;Acc:1359585]
ENSRNOG00000019434	0.32	1	5.74	6.04	6.2	6.04	0.39	5.68	5.84	5.72	5.72	0.42	0.32	0.41	0.79	ENSRNOG00000019434	Adat1	adenosine deaminase, tRNA-specific 1 [Source:RGD Symbol;Acc:1591020]
ENSRNOG00000019697	0.32	1	8.77	8.08	8.8	8.77	0.29	8.09	8.56	8.45	8.45	0.33	0.31	0.32	0.99	ENSRNOG00000019697	Ankrd28	ankyrin repeat domain 28 [Source:RGD Symbol;Acc:1559931]
ENSRNOG00000019704	0.32	1	6.99	6.9	7.06	6.99	0.36	6.51	7.18	6.67	6.67	0.39	0.32	0.39	0.82	ENSRNOG00000019704	Resp18	regulated endocrine-specific protein 18 [Source:RGD Symbol;Acc:3555]
ENSRNOG00000019971	0.32	1	7.78	7.71	7.69	7.71	0.33	7.32	7.7	7.39	7.39	0.37	0.32	0.36	0.91	ENSRNOG00000019971	Kxd1	KxDL motif containing 1 [Source:RGD Symbol;Acc:1562866]
ENSRNOG00000021201	0.32	1	7.87	7.87	7.69	7.87	0.32	6.94	7.55	7.76	7.55	0.37	0.32	0.35	0.9	ENSRNOG00000021201	Txnip	thioredoxin interacting protein [Source:RGD Symbol;Acc:620886]
ENSRNOG00000021573	0.32	1	6.95	5.84	6.9	6.9	0.36	6.54	6.58	7.3	6.58	0.4	0.31	0.39	0.8	ENSRNOG00000021573	Dpy19l3	dpy-19-like 3 (C. elegans) [Source:RGD Symbol;Acc:1308334]
ENSRNOG00000021847	0.32	1	6.87	5.52	6.16	6.16	0.39	5.84	6.35	5.67	5.84	0.42	0.31	0.41	0.76	ENSRNOG00000021847	Ska3	spindle and kinetochore associated complex subunit 3 [Source:RGD Symbol;Acc:1307201]
ENSRNOG00000024089	0.32	1	7.12	6.46	7.15	7.12	0.35	6.71	6.85	6.8	6.8	0.39	0.32	0.38	0.84	ENSRNOG00000024089	Fndc3b	fibronectin type III domain containing 3B [Source:RGD Symbol;Acc:1311673]
ENSRNOG00000024335	0.32	1	7.25	6.33	7.7	7.25	0.35	6.93	7.58	6.12	6.93	0.38	0.33	0.37	0.87	ENSRNOG00000024335	Fastkd1	FAST kinase domains 1 [Source:RGD Symbol;Acc:1563531]
ENSRNOG00000024580	0.32	1	4.06	4.38	4.67	4.38	0.39	4.06	4.05	4.2	4.06	0.41	0.32	0.41	0.79	ENSRNOG00000024580	Mamstr	MEF2 activating motif and SAP domain containing transcriptional regulator [Source:RGD Symbol;Acc:1588652]
ENSRNOG00000025028	0.32	1	7.16	7.35	7.25	7.25	0.35	6.33	6.93	6.94	6.93	0.38	0.32	0.37	0.85	ENSRNOG00000025028	Prkdc	protein kinase, DNA activated, catalytic polypeptide [Source:RGD Symbol;Acc:1308982]
ENSRNOG00000025898	0.32	1	2.91	2.96	2.89	2.91	0.39	2.59	2.54	2.73	2.59	0.41	0.32	0.41	0.78	ENSRNOG00000025898	LOC690142	hypothetical protein LOC690142 [Source:RGD Symbol;Acc:1584027]
ENSRNOG00000026162	0.32	1	5.36	3.89	5.69	5.36	0.39	5.04	6.08	4.98	5.04	0.41	0.32	0.41	0.78	ENSRNOG00000026162	Cetn4	centrin 4 [Source:RGD Symbol;Acc:1586489]
ENSRNOG00000027711	0.32	1	9.74	9.52	9.75	9.74	0.22	9.35	9.42	9.44	9.42	0.27	0.33	0.25	1.3	ENSRNOG00000027711	Usp32	ubiquitin specific peptidase 32 [Source:RGD Symbol;Acc:1306657]
ENSRNOG00000027871	0.32	1	8.8	8.32	8.02	8.32	0.31	7.63	8	8.05	8	0.35	0.32	0.34	0.94	ENSRNOG00000027871	Rapgefl1	Rapgefl1 protein [Source:UniProtKB/TrEMBL;Acc:Q5BJR9]
ENSRNOG00000028092	0.32	1	5	5.7	5.65	5.65	0.39	5.49	5.33	4.73	5.33	0.42	0.32	0.41	0.77	ENSRNOG00000028092	Cpa2	carboxypeptidase A2 (pancreatic) [Source:RGD Symbol;Acc:1305563]
ENSRNOG00000028703	0.32	1	9.46	9.21	9.35	9.35	0.25	8.98	9.03	9.34	9.03	0.29	0.31	0.28	1.11	ENSRNOG00000028703	Slc39a6	solute carrier family 39 (zinc transporter), member 6 [Source:RGD Symbol;Acc:1304664]
ENSRNOG00000030993	0.32	1	2.64	2.84	2.86	2.84	0.39	2.64	2.5	2.52	2.52	0.41	0.33	0.41	0.79	ENSRNOG00000030993	Tas2r102	taste receptor, type 2, member 102 [Source:RGD Symbol;Acc:1564838]
ENSRNOG00000048938	0.32	1	5.13	5.57	4.85	5.13	0.39	4.74	4.81	5.24	4.81	0.41	0.31	0.41	0.76	ENSRNOG00000048938	Olr1437	olfactory receptor 1437 [Source:RGD Symbol;Acc:1332708]
ENSRNOG00000051442	0.32	1	4.16	5.74	5.11	5.11	0.39	4.19	5.2	4.79	4.79	0.41	0.32	0.41	0.77	ENSRNOG00000051442	AABR07036019.1
ENSRNOG00000053303	0.32	1	6.77	7.11	6.99	6.99	0.36	6.57	6.74	6.67	6.67	0.39	0.32	0.39	0.83	ENSRNOG00000053303	Bend4	BEN domain containing 4 [Source:MGI Symbol;Acc:MGI:3648414]
ENSRNOG00000053500	0.32	1	3.49	3.22	3.73	3.49	0.39	2.94	3.17	6.48	3.17	0.41	0.32	0.41	0.76	ENSRNOG00000053500	SNORA8	Small nucleolar RNA SNORA8 [Source:RFAM;Acc:RF00393]
ENSRNOG00000053733	0.32	1	2.86	3	2.56	2.86	0.39	2.54	2.96	2.2	2.54	0.41	0.32	0.41	0.78	ENSRNOG00000053733	U7	U7 small nuclear RNA [Source:RFAM;Acc:RF00066]
ENSRNOG00000054736	0.32	1	5.62	5.85	5.5	5.62	0.39	5.3	5.96	5.2	5.3	0.42	0.32	0.41	0.77	ENSRNOG00000054736	Vom2r16	vomeronasal 2 receptor, 16 [Source:RGD Symbol;Acc:1593384]
ENSRNOG00000054772	0.32	1	3.51	4.98	3.42	3.51	0.39	3.19	3.26	3.19	3.19	0.41	0.32	0.41	0.77	ENSRNOG00000054772	AABR07069336.1
ENSRNOG00000057701	0.32	1	5.03	4.62	4.87	4.87	0.39	4.6	4.54	4.55	4.55	0.41	0.32	0.41	0.78	ENSRNOG00000057701	Myom1	myomesin 1 [Source:RGD Symbol;Acc:631436]
ENSRNOG00000058057	0.32	1	7.46	8.35	7.67	7.67	0.33	6.89	7.35	7.45	7.35	0.37	0.31	0.36	0.88	ENSRNOG00000058057	Uggt2	UDP-glucose glycoprotein glucosyltransferase 2 [Source:MGI Symbol;Acc:MGI:1913685]
ENSRNOG00000060294	0.32	1	2.61	2.67	3.04	2.67	0.39	2.35	2.56	2.31	2.35	0.41	0.32	0.41	0.78	ENSRNOG00000060294	AC106191.1
ENSRNOG00000060869	0.32	1	6.99	7.16	7.2	7.16	0.35	6.84	7.07	6.76	6.84	0.39	0.32	0.38	0.84	ENSRNOG00000060869	Irak1	Interleukin-1 receptor-associated kinase 1 (Predicted); Irak1 protein; Protein Irak1 [Source:UniProtKB/TrEMBL;Acc:B2RYH5]
ENSRNOG00000000408	0.32	1	8.9	9.34	8.95	8.95	0.28	8.42	8.63	9.46	8.63	0.32	0.32	0.31	1.04	ENSRNOG00000000408	Gopc	golgi associated PDZ and coiled-coil motif containing [Source:RGD Symbol;Acc:1309512]
ENSRNOG00000003247	0.32	1	7.11	6.93	6.92	6.93	0.36	6.16	6.61	7.34	6.61	0.4	0.32	0.39	0.82	ENSRNOG00000003247	Sde2	SDE2 telomere maintenance homolog (S. pombe) [Source:RGD Symbol;Acc:1305572]
ENSRNOG00000003694	0.32	1	4.74	4.93	5	4.93	0.39	4.61	4.52	4.8	4.61	0.41	0.32	0.41	0.77	ENSRNOG00000003694	Prox1	prospero homeobox 1 [Source:RGD Symbol;Acc:1306890]
ENSRNOG00000003855	0.32	1	8.12	8.02	7.88	8.02	0.32	7.92	7.7	7.34	7.7	0.36	0.31	0.35	0.89	ENSRNOG00000003855	Dnaja3	DnaJ (Hsp40) homolog, subfamily A, member 3 [Source:RGD Symbol;Acc:1306527]
ENSRNOG00000004585	0.32	1	7.31	6.76	7.49	7.31	0.35	6.75	7.21	6.99	6.99	0.38	0.31	0.37	0.85	ENSRNOG00000004585	Tmtc2	transmembrane and tetratricopeptide repeat containing 2 [Source:RGD Symbol;Acc:1309848]
ENSRNOG00000005149	0.32	1	9.55	8.75	9.37	9.37	0.25	8.82	9.05	9.64	9.05	0.29	0.32	0.28	1.16	ENSRNOG00000005149	Sacm1l	SAC1 suppressor of actin mutations 1-like (yeast) [Source:RGD Symbol;Acc:69223]
ENSRNOG00000005618	0.32	1	7.05	6.53	7.3	7.05	0.36	6.73	7.32	6.71	6.73	0.39	0.33	0.38	0.86	ENSRNOG00000005618	Fmc1	formation of mitochondrial complexes 1 homolog (S. cerevisiae) [Source:RGD Symbol;Acc:1559476]
ENSRNOG00000008533	0.32	1	8.2	8.27	8.17	8.2	0.31	7.87	8.05	7.88	7.88	0.36	0.33	0.34	0.95	ENSRNOG00000008533	Ago2	argonaute RISC catalytic component 2 [Source:RGD Symbol;Acc:621255]
ENSRNOG00000010152	0.32	1	5.56	5.21	5.62	5.56	0.39	5.24	5.27	5.16	5.24	0.42	0.31	0.41	0.76	ENSRNOG00000010152	RGD1306233	similar to hypothetical protein MGC29761 [Source:RGD Symbol;Acc:1306233]
ENSRNOG00000015480	0.32	1	8.87	8.78	8.46	8.78	0.29	8.46	8.46	8.83	8.46	0.33	0.32	0.32	1	ENSRNOG00000015480	Prkcz	protein kinase C, zeta [Source:RGD Symbol;Acc:3399]
ENSRNOG00000017597	0.32	1	5.24	5.76	5.3	5.3	0.39	4.89	4.98	4.98	4.98	0.41	0.33	0.41	0.79	ENSRNOG00000017597	Fbp1	fructose-1,6-bisphosphatase 1 [Source:RGD Symbol;Acc:2595]
ENSRNOG00000019670	0.32	1	7.8	7.58	8.05	7.8	0.33	7.48	7.8	7.46	7.48	0.37	0.32	0.36	0.89	ENSRNOG00000019670	Wdr3	WD repeat domain 3 [Source:RGD Symbol;Acc:1307480]
ENSRNOG00000020689	0.32	1	7.45	7.05	7.01	7.05	0.36	6.73	6.69	6.97	6.73	0.39	0.32	0.38	0.84	ENSRNOG00000020689	Cpeb3	cytoplasmic polyadenylation element binding protein 3 [Source:RGD Symbol;Acc:1564670]
ENSRNOG00000027847	0.32	1	5.05	5.22	5.29	5.22	0.39	4.46	4.9	5.4	4.9	0.41	0.32	0.41	0.79	ENSRNOG00000027847	Nxpe2	neurexophilin and PC-esterase domain family, member 2 [Source:RGD Symbol;Acc:2323193]
ENSRNOG00000028892	0.32	1	7.26	7.56	6.95	7.26	0.35	7.31	6.94	6.87	6.94	0.38	0.32	0.37	0.85	ENSRNOG00000028892	Prr36	proline rich 36 [Source:RGD Symbol;Acc:1566084]
ENSRNOG00000029826	0.32	1	6.3	6.37	5.94	6.3	0.39	6.04	5.98	5.88	5.98	0.41	0.31	0.41	0.76	ENSRNOG00000029826	Cep164	centrosomal protein 164 [Source:RGD Symbol;Acc:1561243]
ENSRNOG00000043426	0.32	1	7.27	6.71	7.47	7.27	0.35	6.15	7.48	6.95	6.95	0.38	0.32	0.37	0.87	ENSRNOG00000043426	Ccbl2	cysteine conjugate-beta lyase 2 [Source:RGD Symbol;Acc:1359262]
ENSRNOG00000047635	0.32	1	8.92	9.04	9.03	9.03	0.27	9.35	8.71	8.56	8.71	0.32	0.33	0.3	1.09	ENSRNOG00000047635	Tmem178b	transmembrane protein 178B [Source:RGD Symbol;Acc:1585938]
ENSRNOG00000049024	0.32	1	5.85	5.34	5.85	5.85	0.39	5.53	5.64	5.27	5.53	0.42	0.32	0.41	0.77	ENSRNOG00000049024	AABR07051611.1	Uncharacterized protein [Source:UniProtKB/TrEMBL;Acc:M0RD98]
ENSRNOG00000050317	0.32	1	10.35	9.85	10.2	10.2	0.19	9.88	9.95	9.74	9.88	0.23	0.33	0.22	1.51	ENSRNOG00000050317	Uhrf1bp1l	UHRF1 binding protein 1-like [Source:RGD Symbol;Acc:1594520]
ENSRNOG00000052839	0.32	1	5.1	5.66	5.07	5.1	0.39	4.92	4.77	4.78	4.78	0.41	0.32	0.41	0.77	ENSRNOG00000052839	Olr1739	olfactory receptor 1739 [Source:RGD Symbol;Acc:1333738]
ENSRNOG00000053859	0.32	1	9.79	9.49	9.86	9.79	0.22	9.32	9.47	9.48	9.47	0.26	0.32	0.25	1.3	ENSRNOG00000053859	Ranbp6	RAN binding protein 6 [Source:RGD Symbol;Acc:1305165]
ENSRNOG00000054902	0.32	1	8.12	8.54	8.57	8.54	0.3	7.14	8.22	8.23	8.22	0.34	0.33	0.33	0.99	ENSRNOG00000054902	Trpc1	transient receptor potential cation channel, subfamily C, member 1 [Source:MGI Symbol;Acc:MGI:109528]
ENSRNOG00000058752	0.32	1	6.6	6.64	6.48	6.6	0.38	6.46	6.28	6.23	6.28	0.41	0.32	0.4	0.81	ENSRNOG00000058752	Popdc2	Popeye domain containing 2; Protein Popdc2 [Source:UniProtKB/TrEMBL;Acc:Q6P722]
ENSRNOG00000060308	0.32	1	5.27	5.47	5.59	5.47	0.39	5.15	5.48	4.95	5.15	0.41	0.32	0.41	0.78	ENSRNOG00000060308
ENSRNOG00000061641	0.32	1	6.31	6.53	6.15	6.31	0.39	6.47	5.99	5.9	5.99	0.41	0.32	0.41	0.78	ENSRNOG00000061641	SNORA70	Small nucleolar RNA SNORA70 [Source:RFAM;Acc:RF00156]
ENSRNOG00000001191	0.31	1	8.31	8.27	8.32	8.31	0.31	7.91	8	8.3	8	0.35	0.3	0.34	0.9	ENSRNOG00000001191	Tchp	trichoplein, keratin filament binding [Source:RGD Symbol;Acc:1310813]
ENSRNOG00000001518	0.31	1	8.04	8.23	8.11	8.11	0.32	7.44	7.8	7.85	7.8	0.36	0.31	0.35	0.89	ENSRNOG00000001518	Itga6	integrin, alpha 6 [Source:RGD Symbol;Acc:621633]
ENSRNOG00000002126	0.31	1	9.71	9.78	9.71	9.71	0.22	9.36	9.4	9.51	9.4	0.27	0.31	0.25	1.23	ENSRNOG00000002126	Ncam2	neural cell adhesion molecule 2 [Source:RGD Symbol;Acc:1303131]
ENSRNOG00000002129	0.31	1	8.03	8.62	8.12	8.12	0.32	7.36	7.84	7.81	7.81	0.36	0.3	0.35	0.88	ENSRNOG00000002129	Lrrc8b	leucine rich repeat containing 8 family, member B [Source:RGD Symbol;Acc:1563429]
ENSRNOG00000002215	0.31	1	5.93	5.93	5.5	5.93	0.39	6	5.56	5.62	5.62	0.42	0.31	0.41	0.74	ENSRNOG00000002215	Mylk	myosin light chain kinase [Source:RGD Symbol;Acc:1310915]
ENSRNOG00000002256	0.31	1	6.52	7.34	6.83	6.83	0.36	5.53	6.52	7.7	6.52	0.4	0.31	0.39	0.8	ENSRNOG00000002256	Art3	ADP-ribosyltransferase 3 [Source:RGD Symbol;Acc:628833]
ENSRNOG00000002750	0.31	1	8.82	8.77	8.85	8.82	0.28	8.51	8.7	8.4	8.51	0.33	0.31	0.31	0.99	ENSRNOG00000002750	Rc3h1	ring finger and CCCH-type domains 1 [Source:RGD Symbol;Acc:1563512]
ENSRNOG00000003065	0.31	1	9.92	10.21	9.98	9.98	0.2	9.36	9.67	10.04	9.67	0.25	0.31	0.23	1.34	ENSRNOG00000003065	Glyr1	glyoxylate reductase 1 homolog (Arabidopsis) [Source:RGD Symbol;Acc:1309459]
ENSRNOG00000003569	0.31	1	5.32	5.05	5.29	5.29	0.39	4.5	5.46	4.98	4.98	0.41	0.3	0.41	0.74	ENSRNOG00000003569	Gabra6	gamma-aminobutyric acid (GABA) A receptor, alpha 6 [Source:RGD Symbol;Acc:61861]
ENSRNOG00000004085	0.31	1	6.67	6.41	6.74	6.67	0.37	6.53	6.36	6.36	6.36	0.41	0.3	0.4	0.76	ENSRNOG00000004085	Tcaim	T cell activation inhibitor, mitochondrial [Source:RGD Symbol;Acc:1560717]
ENSRNOG00000005561	0.31	1	10.16	9.87	9.92	9.92	0.21	9.57	9.61	9.76	9.61	0.25	0.32	0.24	1.34	ENSRNOG00000005561	Brinp1	bone morphogenetic protein/retinoic acid inducible neural-specific 1 [Source:RGD Symbol;Acc:708519]
ENSRNOG00000005623	0.31	1	9.75	9.77	9.56	9.75	0.22	9.92	9.32	9.44	9.44	0.26	0.31	0.25	1.25	ENSRNOG00000005623	Ankmy2	ankyrin repeat and MYND domain containing 2 [Source:RGD Symbol;Acc:1306017]
ENSRNOG00000005686	0.31	1	6.75	5.52	6.88	6.75	0.37	6.44	6.79	6.37	6.44	0.4	0.3	0.4	0.77	ENSRNOG00000005686	Suclg2	succinate-CoA ligase, GDP-forming, beta subunit [Source:RGD Symbol;Acc:1305008]
ENSRNOG00000005794	0.31	1	4.81	4.81	4.48	4.81	0.39	4.73	4.36	4.5	4.5	0.41	0.31	0.41	0.75	ENSRNOG00000005794	Slc10a1	solute carrier family 10 (sodium/bile acid cotransporter), member 1 [Source:RGD Symbol;Acc:3681]
ENSRNOG00000006583	0.31	1	6.05	4.11	5.42	5.42	0.39	3.91	5.18	5.11	5.11	0.41	0.31	0.41	0.76	ENSRNOG00000006583	Hpgds	hematopoietic prostaglandin D synthase [Source:RGD Symbol;Acc:69251]
ENSRNOG00000007230	0.31	1	6.91	7.66	7.18	7.18	0.35	6.68	6.87	7.31	6.87	0.39	0.31	0.38	0.82	ENSRNOG00000007230	Kank3	KN motif and ankyrin repeat domains 3 [Source:RGD Symbol;Acc:1308853]
ENSRNOG00000007495	0.31	1	4.41	4.94	5.27	4.94	0.39	4.63	4.51	4.67	4.63	0.41	0.32	0.41	0.76	ENSRNOG00000007495	Smpx	small muscle protein, X-linked [Source:RGD Symbol;Acc:69233]
ENSRNOG00000007763	0.31	1	6.44	5.69	6.18	6.18	0.39	6.02	5.87	5.64	5.87	0.41	0.31	0.41	0.76	ENSRNOG00000007763	Plod1	procollagen-lysine, 2-oxoglutarate 5-dioxygenase 1 [Source:RGD Symbol;Acc:621382]
ENSRNOG00000008314	0.31	1	8.5	8.5	8.36	8.5	0.3	8.21	8.19	8.14	8.19	0.35	0.31	0.33	0.94	ENSRNOG00000008314	Orc3	origin recognition complex, subunit 3 [Source:RGD Symbol;Acc:1308457]
ENSRNOG00000008628	0.31	1	7.15	6.96	7.34	7.15	0.35	6.69	6.84	7.03	6.84	0.39	0.31	0.38	0.82	ENSRNOG00000008628	Ica1	islet cell autoantigen 1 [Source:RGD Symbol;Acc:621465]
ENSRNOG00000008945	0.31	1	7.73	7.09	7.4	7.4	0.34	6.7	7.09	7.19	7.09	0.38	0.31	0.37	0.84	ENSRNOG00000008945	Nans	N-acetylneuraminic acid synthase [Source:RGD Symbol;Acc:1311943]
ENSRNOG00000008965	0.31	1	7	7.35	8.1	7.35	0.34	7.04	7.62	6.5	7.04	0.38	0.32	0.37	0.86	ENSRNOG00000008965	Socs2	suppressor of cytokine signaling 2 [Source:RGD Symbol;Acc:69273]
ENSRNOG00000009339	0.31	1	6.75	6.66	7.11	6.75	0.37	6.44	6.8	6.39	6.44	0.4	0.31	0.4	0.78	ENSRNOG00000009339	Cenpe	centromere protein E [Source:RGD Symbol;Acc:1307115]
ENSRNOG00000009406	0.31	1	8.45	8.41	8.32	8.41	0.3	7.71	8.1	8.44	8.1	0.35	0.31	0.34	0.93	ENSRNOG00000009406	Tm9sf4	transmembrane 9 superfamily protein member 4 [Source:RGD Symbol;Acc:1307768]
ENSRNOG00000009643	0.31	1	10.23	10.37	10.18	10.23	0.18	9.92	9.94	9.85	9.92	0.23	0.31	0.21	1.47	ENSRNOG00000009643	Msl1	male-specific lethal 1 homolog (Drosophila) [Source:RGD Symbol;Acc:1564778]
ENSRNOG00000009760	0.31	1	7.98	7.57	7.53	7.57	0.34	7.26	7.26	8.14	7.26	0.37	0.3	0.36	0.84	ENSRNOG00000009760	Palm	paralemmin [Source:RGD Symbol;Acc:620341]
ENSRNOG00000009848	0.31	1	4.59	5.38	4.73	4.73	0.39	4.21	5.19	4.42	4.42	0.41	0.3	0.41	0.73	ENSRNOG00000009848	Il18	interleukin 18 [Source:RGD Symbol;Acc:2889]
ENSRNOG00000009889	0.31	1	7.29	7.11	7.33	7.29	0.35	6.98	7.16	6.7	6.98	0.38	0.3	0.37	0.82	ENSRNOG00000009889	Pgm1	phosphoglucomutase 1 [Source:RGD Symbol;Acc:3316]
ENSRNOG00000010572	0.31	1	7.9	6.77	6.92	6.92	0.36	6.35	6.91	6.61	6.61	0.4	0.31	0.39	0.8	ENSRNOG00000010572	Pus7	pseudouridylate synthase 7 [Source:RGD Symbol;Acc:1307054]
ENSRNOG00000010575	0.31	1	4.67	4.94	4.91	4.91	0.39	4.81	4.59	4.6	4.6	0.41	0.31	0.41	0.76	ENSRNOG00000010575	Dapp1	dual adaptor of phosphotyrosine and 3-phosphoinositides [Source:RGD Symbol;Acc:1310189]
ENSRNOG00000010645	0.31	1	6.23	5.65	6.17	6.17	0.39	5.76	5.86	6.55	5.86	0.42	0.31	0.41	0.75	ENSRNOG00000010645	Lgals3	lectin, galactoside-binding, soluble, 3 [Source:RGD Symbol;Acc:69356]
ENSRNOG00000011057	0.31	1	9.65	8.93	9.89	9.65	0.23	9.34	9.83	9.13	9.34	0.27	0.32	0.26	1.23	ENSRNOG00000011057	Mfn1	mitofusin 1 [Source:RGD Symbol;Acc:621460]
ENSRNOG00000011073	0.31	1	7.91	8.14	8.29	8.14	0.31	7.78	7.83	7.93	7.83	0.36	0.31	0.35	0.91	ENSRNOG00000011073	Htt	huntingtin [Source:RGD Symbol;Acc:68337]
ENSRNOG00000011543	0.31	1	7.47	8.31	7.67	7.67	0.33	7.04	7.36	7.9	7.36	0.37	0.31	0.36	0.86	ENSRNOG00000011543	Fam118b	family with sequence similarity 118, member B [Source:RGD Symbol;Acc:1307173]
ENSRNOG00000011655	0.31	1	6.91	6.37	6.87	6.87	0.36	6.56	7.04	6.11	6.56	0.4	0.31	0.39	0.81	ENSRNOG00000011655	Dcaf10	DDB1 and CUL4 associated factor 10 [Source:RGD Symbol;Acc:1304730]
ENSRNOG00000012264	0.31	1	6.85	6.78	7.21	6.85	0.36	6.08	6.77	6.54	6.54	0.4	0.31	0.39	0.79	ENSRNOG00000012264	Alkbh1	alkB, alkylation repair homolog 1 (E. coli) [Source:RGD Symbol;Acc:1308327]
ENSRNOG00000012278	0.31	1	6.42	6.25	6.47	6.42	0.38	6.11	6.11	6.16	6.11	0.41	0.31	0.41	0.76	ENSRNOG00000012278	Fgf10	fibroblast growth factor 10 [Source:RGD Symbol;Acc:2606]
ENSRNOG00000012505	0.31	1	8.43	7.9	8.59	8.43	0.3	8.12	7.88	8.25	8.12	0.35	0.31	0.33	0.92	ENSRNOG00000012505	Ppwd1	peptidylprolyl isomerase domain and WD repeat containing 1 [Source:RGD Symbol;Acc:1310204]
ENSRNOG00000013229	0.31	1	7.81	5.83	6.18	6.18	0.39	6.13	5.86	5.87	5.87	0.41	0.31	0.41	0.76	ENSRNOG00000013229	Mthfs	5,10-methenyltetrahydrofolate synthetase (5-formyltetrahydrofolate cyclo-ligase) [Source:RGD Symbol;Acc:1306876]
ENSRNOG00000013248	0.31	1	5.13	5.22	5.23	5.22	0.39	4.81	5.14	4.91	4.91	0.41	0.31	0.41	0.75	ENSRNOG00000013248	Wwc2	WW and C2 domain containing 2 [Source:RGD Symbol;Acc:1559427]
ENSRNOG00000013594	0.31	1	7.16	7.38	7.12	7.16	0.35	6.34	6.85	7.1	6.85	0.39	0.31	0.38	0.82	ENSRNOG00000013594	Acp2	acid phosphatase 2, lysosomal [Source:RGD Symbol;Acc:2021]
ENSRNOG00000014204	0.31	1	8.02	7.58	7.34	7.58	0.33	7.27	7.17	7.8	7.27	0.37	0.31	0.36	0.86	ENSRNOG00000014204	Pacsin3	protein kinase C and casein kinase substrate in neurons 3 [Source:RGD Symbol;Acc:1307327]
ENSRNOG00000015479	0.31	1	7.53	7.35	7.21	7.35	0.34	7.04	7.39	6.95	7.04	0.38	0.31	0.37	0.84	ENSRNOG00000015479	Mrps34	mitochondrial ribosomal protein S34 [Source:RGD Symbol;Acc:1305623]
ENSRNOG00000015777	0.31	1	8.77	9.31	9.37	9.31	0.25	9	9.69	8.94	9	0.3	0.32	0.28	1.13	ENSRNOG00000015777	Mex3c	mex-3 RNA binding family member C [Source:RGD Symbol;Acc:1309023]
ENSRNOG00000016064	0.31	1	8.29	8.74	8.56	8.56	0.3	8.25	8.14	8.39	8.25	0.34	0.31	0.33	0.95	ENSRNOG00000016064	Tkt	transketolase [Source:RGD Symbol;Acc:621036]
ENSRNOG00000016816	0.31	1	7.86	7.57	7.59	7.59	0.33	7.16	7.28	7.47	7.28	0.37	0.31	0.36	0.85	ENSRNOG00000016816	Phf2	PHD finger protein 2 [Source:RGD Symbol;Acc:1305228]
ENSRNOG00000016989	0.31	1	6.87	7.17	7.05	7.05	0.36	6.74	6.76	6.69	6.74	0.39	0.3	0.38	0.79	ENSRNOG00000016989	Dolk	dolichol kinase [Source:RGD Symbol;Acc:1310821]
ENSRNOG00000017039	0.31	1	4.84	5.13	4.48	4.84	0.39	5.57	4.53	4.5	4.53	0.41	0.31	0.41	0.76	ENSRNOG00000017039	RGD1310717	similar to RIKEN cDNA E030002O03 [Source:RGD Symbol;Acc:1310717]
ENSRNOG00000017387	0.31	1	4.83	4.83	4.3	4.83	0.39	4.7	4.42	4.52	4.52	0.41	0.31	0.41	0.76	ENSRNOG00000017387	Olr201	olfactory receptor 201 [Source:RGD Symbol;Acc:1333229]
ENSRNOG00000017925	0.31	1	9.82	9.81	9.65	9.81	0.22	9.82	9.12	9.5	9.5	0.26	0.31	0.24	1.28	ENSRNOG00000017925	Gapvd1	GTPase activating protein and VPS9 domains 1 [Source:RGD Symbol;Acc:1307479]
ENSRNOG00000017940	0.31	1	8.04	7.95	7.83	7.95	0.32	7.38	7.64	7.88	7.64	0.36	0.31	0.35	0.87	ENSRNOG00000017940	Rere	arginine-glutamic acid dipeptide (RE) repeats [Source:RGD Symbol;Acc:629475]
ENSRNOG00000018019	0.31	1	8.45	8.17	8.26	8.26	0.31	8.19	7.59	7.95	7.95	0.35	0.3	0.34	0.89	ENSRNOG00000018019	Hspa12a	heat shock protein 12A [Source:RGD Symbol;Acc:1305531]
ENSRNOG00000018166	0.31	1	7.98	8.38	8.43	8.38	0.31	8.48	8.07	7.64	8.07	0.35	0.31	0.34	0.92	ENSRNOG00000018166	Prkab2	protein kinase, AMP-activated, beta 2 non-catalytic subunit [Source:RGD Symbol;Acc:620905]
ENSRNOG00000018836	0.31	1	6.43	6.59	6.7	6.59	0.38	6.28	6.22	6.59	6.28	0.41	0.31	0.4	0.77	ENSRNOG00000018836	RGD1559896	similar to RIKEN cDNA 2310022B05 [Source:RGD Symbol;Acc:1559896]
ENSRNOG00000019742	0.31	1	7.45	7.85	7.67	7.67	0.33	6.87	7.36	7.49	7.36	0.37	0.31	0.36	0.86	ENSRNOG00000019742	Stat3	signal transducer and activator of transcription 3 (acute-phase response factor) [Source:RGD Symbol;Acc:3772]
ENSRNOG00000020028	0.31	1	6.56	6.53	6.69	6.56	0.38	4.95	6.25	7.77	6.25	0.41	0.31	0.4	0.77	ENSRNOG00000020028	Pcdhb22	protocadherin beta 22 [Source:RGD Symbol;Acc:1310328]
ENSRNOG00000020372	0.31	1	7.08	7.69	7.32	7.32	0.34	7.22	7.01	6.99	7.01	0.38	0.31	0.37	0.84	ENSRNOG00000020372	Hdac4	histone deacetylase 4 [Source:RGD Symbol;Acc:619979]
ENSRNOG00000020386	0.31	1	9.99	10.38	10.58	10.38	0.17	10.43	10.07	10.04	10.07	0.22	0.31	0.2	1.52	ENSRNOG00000020386	Ash1l	ash1 (absent, small, or homeotic)-like (Drosophila) [Source:RGD Symbol;Acc:1306350]
ENSRNOG00000021131	0.31	1	6.5	5.6	6.46	6.46	0.38	6.15	6.76	6.11	6.15	0.41	0.31	0.41	0.76	ENSRNOG00000021131	Fam63a	family with sequence similarity 63, member A [Source:RGD Symbol;Acc:1559660]
ENSRNOG00000021324	0.31	1	5.83	7.04	6.53	6.53	0.38	6.22	6.59	6.17	6.22	0.41	0.31	0.4	0.77	ENSRNOG00000021324	RGD1565059	similar to hypothetical protein E130311K13 [Source:RGD Symbol;Acc:1565059]
ENSRNOG00000022402	0.31	1	8.23	8.12	8.04	8.12	0.32	7.89	7.61	7.81	7.81	0.36	0.31	0.35	0.9	ENSRNOG00000022402	Luzp1	leucine zipper protein 1 [Source:RGD Symbol;Acc:61839]
ENSRNOG00000022745	0.31	1	7.71	8.35	8.23	8.23	0.31	7.92	7.96	7.61	7.92	0.36	0.31	0.34	0.9	ENSRNOG00000022745	RGD1306502	similar to hypothetical protein FLJ11193 [Source:RGD Symbol;Acc:1306502]
ENSRNOG00000024237	0.31	1	7.21	6.6	7.59	7.21	0.35	7.2	6.58	6.9	6.9	0.38	0.31	0.37	0.82	ENSRNOG00000024237	Scel	sciellin [Source:RGD Symbol;Acc:1305102]
ENSRNOG00000025145	0.31	1	6.95	6.86	7.02	6.95	0.36	6.17	6.97	6.64	6.64	0.4	0.32	0.39	0.82	ENSRNOG00000025145	Rmdn1	regulator of microtubule dynamics 1 [Source:RGD Symbol;Acc:1563085]
ENSRNOG00000027770	0.31	1	8.1	6.87	8.19	8.1	0.32	7.79	7.63	7.97	7.79	0.36	0.31	0.35	0.9	ENSRNOG00000027770	Trpm3	transient receptor potential cation channel, subfamily M, member 3 [Source:RGD Symbol;Acc:1304888]
ENSRNOG00000027833	0.31	1	6.66	5.71	6.42	6.42	0.38	6.11	6.33	5.61	6.11	0.41	0.31	0.41	0.75	ENSRNOG00000027833	Fnip2	folliculin interacting protein 2 [Source:RGD Symbol;Acc:1562174]
ENSRNOG00000029038	0.31	1	7.22	6.22	6.63	6.63	0.37	6.32	6.45	6.18	6.32	0.41	0.3	0.4	0.76	ENSRNOG00000029038	Gemin8	gem (nuclear organelle) associated protein 8 [Source:RGD Symbol;Acc:1359160]
ENSRNOG00000030151	0.31	1	10.3	10.06	10.23	10.23	0.18	9.92	9.54	10.02	9.92	0.23	0.32	0.21	1.48	ENSRNOG00000030151	Thsd7a	thrombospondin, type I, domain containing 7A [Source:RGD Symbol;Acc:1566201]
ENSRNOG00000030276	0.31	1	2.79	3.43	3.26	3.26	0.39	3.33	2.95	2.88	2.95	0.41	0.31	0.41	0.75	ENSRNOG00000030276	Ctsm	cathepsin M [Source:RGD Symbol;Acc:631420]
ENSRNOG00000030719	0.31	1	6.69	6.98	6.86	6.86	0.36	6.59	6.55	6.52	6.55	0.4	0.31	0.39	0.79	ENSRNOG00000030719	Csmd1	CUB and Sushi multiple domains 1 [Source:RGD Symbol;Acc:1305103]
ENSRNOG00000032828	0.31	1	8.68	8.6	8.24	8.6	0.29	8.29	7.49	8.73	8.29	0.34	0.31	0.33	0.96	ENSRNOG00000032828	Mapk8ip2	mitogen-activated protein kinase 8 interacting protein 2 [Source:RGD Symbol;Acc:1309727]
ENSRNOG00000035630	0.31	1	4.31	3.73	4.88	4.31	0.39	3.76	4	4.66	4	0.41	0.31	0.41	0.76	ENSRNOG00000035630	Mir181a2	microRNA 181a-2 [Source:RGD Symbol;Acc:2325335]
ENSRNOG00000042848	0.31	1	8.4	8.08	8.56	8.4	0.3	7.95	8.27	8.09	8.09	0.35	0.31	0.34	0.92	ENSRNOG00000042848	Jam2	junctional adhesion molecule 2 [Source:RGD Symbol;Acc:1561692]
ENSRNOG00000043419	0.31	1	6.84	6.52	7.04	6.84	0.36	6.34	6.53	6.76	6.53	0.4	0.31	0.39	0.8	ENSRNOG00000043419	Hist3h2ba	histone cluster 3, H2ba [Source:RGD Symbol;Acc:1307520]
ENSRNOG00000046182	0.31	1	3.83	4.13	4.18	4.13	0.39	3.82	4.33	3.75	3.82	0.41	0.3	0.41	0.73	ENSRNOG00000046182	Olr1395	olfactory receptor 1395 [Source:RGD Symbol;Acc:1333858]
ENSRNOG00000047606	0.31	1	7.44	7.55	6.93	7.44	0.34	6.76	7.13	8.32	7.13	0.37	0.32	0.37	0.86	ENSRNOG00000047606	Bcl2a1	BCL2-related protein A1 [Source:RGD Symbol;Acc:620621]
ENSRNOG00000048317	0.31	1	5.2	5.12	4.7	5.12	0.39	3.78	5.2	4.81	4.81	0.41	0.31	0.41	0.76	ENSRNOG00000048317	Hist2h2ab	histone cluster 2, H2ab [Source:RGD Symbol;Acc:1584064]
ENSRNOG00000048617	0.31	1	9	8.76	8.63	8.76	0.29	8.16	8.76	8.45	8.45	0.33	0.3	0.32	0.96	ENSRNOG00000048617	Ensa	endosulfine alpha [Source:RGD Symbol;Acc:62007]
ENSRNOG00000048626	0.31	1	2.22	2.66	2.74	2.66	0.39	2.71	2.35	2.34	2.35	0.41	0.31	0.41	0.75	ENSRNOG00000048626	LOC100912204	olfactory receptor 183-like [Source:RGD Symbol;Acc:6488362]
ENSRNOG00000048736	0.31	1	6.16	6.15	5.8	6.15	0.39	5.84	5.75	5.85	5.84	0.42	0.31	0.41	0.75	ENSRNOG00000048736	Mllt1	myeloid/lymphoid or mixed-lineage leukemia (trithorax homolog, Drosophila); translocated to, 1 [Source:RGD Symbol;Acc:1588581]
ENSRNOG00000049387	0.31	1	3.64	3.74	3.49	3.64	0.39	3.52	3.33	3.17	3.33	0.41	0.31	0.41	0.74	ENSRNOG00000049387	Vom2r70	vomeronasal 2 receptor, 70 [Source:RGD Symbol;Acc:1562647]
ENSRNOG00000053080	0.31	1	2.92	2.57	2.93	2.92	0.39	2.95	2.61	2.3	2.61	0.41	0.31	0.41	0.75	ENSRNOG00000053080	U1	U1 spliceosomal RNA [Source:RFAM;Acc:RF00003]
ENSRNOG00000054275	0.31	1	8.17	7.44	7.5	7.5	0.34	7.34	7.19	7.12	7.19	0.37	0.31	0.36	0.84	ENSRNOG00000054275	Nsun3	NOL1/NOP2/Sun domain family member 3 [Source:MGI Symbol;Acc:MGI:2146565]
ENSRNOG00000055669	0.31	1	3.28	3.34	3.07	3.28	0.39	2.98	2.97	2.84	2.97	0.41	0.31	0.41	0.75	ENSRNOG00000055669	AABR07052768.2
ENSRNOG00000055915	0.31	1	7.36	7.19	7.33	7.33	0.34	6.95	7.2	7.02	7.02	0.38	0.31	0.37	0.83	ENSRNOG00000055915	Ago1	argonaute RISC catalytic subunit 1 [Source:MGI Symbol;Acc:MGI:2446630]
ENSRNOG00000056984	0.31	1	8.16	8	8.24	8.16	0.31	7.95	7.76	7.85	7.85	0.36	0.31	0.34	0.9	ENSRNOG00000056984	Baz2b	bromodomain adjacent to zinc finger domain, 2B [Source:MGI Symbol;Acc:MGI:2442782]
ENSRNOG00000058119	0.31	1	3.27	3.3	3.17	3.27	0.39	3.49	2.89	2.96	2.96	0.41	0.31	0.41	0.75	ENSRNOG00000058119	Rn60_20_0038.3
ENSRNOG00000058776	0.31	1	2.86	3.17	3.31	3.17	0.39	2.86	2.88	2.79	2.86	0.41	0.31	0.41	0.76	ENSRNOG00000058776	Olr1734	olfactory receptor 1734 [Source:RGD Symbol;Acc:1334232]
ENSRNOG00000060694	0.31	1	7.69	7.3	7.22	7.3	0.35	6.99	7.09	5.74	6.99	0.38	0.31	0.37	0.84	ENSRNOG00000060694	Adam17	ADAM metallopeptidase domain 17 [Source:RGD Symbol;Acc:620404]
ENSRNOG00000061415	0.31	1	6.82	8.1	7.19	7.19	0.35	6.88	6.29	7.73	6.88	0.38	0.31	0.38	0.83	ENSRNOG00000061415	Taf1b	TATA box-binding protein-associated factor RNA polymerase I subunit B [Source:UniProtKB/Swiss-Prot;Acc:D3ZYB7]
ENSRNOG00000000396	0.31	1	9.11	9.4	9.28	9.28	0.25	8.83	9.38	8.97	8.97	0.3	0.31	0.28	1.08	ENSRNOG00000000396	Ddx50	DEAD (Asp-Glu-Ala-Asp) box polypeptide 50 [Source:RGD Symbol;Acc:1310934]
ENSRNOG00000004288	0.31	1	10.13	10.29	10.27	10.27	0.18	9.94	10.42	9.96	9.96	0.23	0.3	0.21	1.44	ENSRNOG00000004288	Ptrh2	peptidyl-tRNA hydrolase 2 [Source:RGD Symbol;Acc:1306819]
ENSRNOG00000005309	0.31	1	8.53	8.49	8.53	8.53	0.3	8.22	8	8.24	8.22	0.34	0.3	0.33	0.92	ENSRNOG00000005309	Scn8a	sodium channel, voltage gated, type VIII, alpha subunit [Source:RGD Symbol;Acc:3638]
ENSRNOG00000014058	0.31	1	9.24	9.77	9.82	9.77	0.22	9.46	9.35	9.51	9.46	0.26	0.31	0.25	1.26	ENSRNOG00000014058	Tomm22	translocase of outer mitochondrial membrane 22 homolog (yeast) [Source:RGD Symbol;Acc:1303260]
ENSRNOG00000014331	0.31	1	8.53	9.1	8.35	8.53	0.3	7.96	8.22	8.23	8.22	0.34	0.31	0.33	0.94	ENSRNOG00000014331	Zfp717	zinc finger protein 717 [Source:RGD Symbol;Acc:2319964]
ENSRNOG00000014648	0.31	1	8.94	8.9	9.05	8.94	0.28	7.88	8.63	9.06	8.63	0.32	0.31	0.31	1.02	ENSRNOG00000014648	Efnb2	ephrin B2 [Source:RGD Symbol;Acc:1309497]
ENSRNOG00000014908	0.31	1	9.28	9.34	8.85	9.28	0.25	8.99	8.97	8.59	8.97	0.3	0.31	0.28	1.1	ENSRNOG00000014908	Sf3b5	splicing factor 3b, subunit 5 [Source:RGD Symbol;Acc:1586993]
ENSRNOG00000019840	0.31	1	9.13	7.29	8.86	8.86	0.28	8.85	8.55	8.47	8.55	0.33	0.3	0.31	0.97	ENSRNOG00000019840	Mdp1	magnesium-dependent phosphatase 1 [Source:RGD Symbol;Acc:1311147]
ENSRNOG00000000532	0.3	1	8.4	8.42	8.26	8.4	0.3	8.24	7.91	8.1	8.1	0.35	0.29	0.34	0.88	ENSRNOG00000000532	Cmtr1	cap methyltransferase 1 [Source:RGD Symbol;Acc:1307801]
ENSRNOG00000000657	0.3	1	8.3	8.58	8.47	8.47	0.3	8.28	8.02	8.17	8.17	0.35	0.29	0.33	0.89	ENSRNOG00000000657	Nek7	NIMA-related kinase 7 [Source:RGD Symbol;Acc:1311160]
ENSRNOG00000001622	0.3	1	4.53	4.69	4.73	4.69	0.39	4.58	4.39	4.19	4.39	0.41	0.3	0.41	0.74	ENSRNOG00000001622	Impg2	interphotoreceptor matrix proteoglycan 2 [Source:RGD Symbol;Acc:708358]
ENSRNOG00000003834	0.3	1	10.15	9.88	10.13	10.13	0.19	9.83	9.99	9.6	9.83	0.24	0.3	0.22	1.36	ENSRNOG00000003834	Map2k4	mitogen activated protein kinase kinase 4 [Source:RGD Symbol;Acc:1307040]
ENSRNOG00000004781	0.3	1	10.21	10.08	9.87	10.08	0.2	9.9	9.56	9.78	9.78	0.24	0.3	0.22	1.34	ENSRNOG00000004781	Crmp1	collapsin response mediator protein 1 [Source:RGD Symbol;Acc:2407]
ENSRNOG00000005662	0.3	1	7.86	7.25	8.06	7.86	0.32	7.24	7.56	7.65	7.56	0.37	0.29	0.35	0.83	ENSRNOG00000005662	Grm7	glutamate receptor, metabotropic 7 [Source:RGD Symbol;Acc:619857]
ENSRNOG00000009567	0.3	1	6.48	5.67	6.51	6.48	0.38	6.18	6.11	6.78	6.18	0.41	0.3	0.41	0.75	ENSRNOG00000009567	Mrpl10	mitochondrial ribosomal protein L10 [Source:RGD Symbol;Acc:1588626]
ENSRNOG00000010598	0.3	1	8.79	8.61	8.75	8.75	0.29	8.33	8.47	8.45	8.45	0.33	0.29	0.32	0.92	ENSRNOG00000010598	Hs3st1	heparan sulfate (glucosamine) 3-O-sulfotransferase 1 [Source:RGD Symbol;Acc:71084]
ENSRNOG00000012210	0.3	1	9.46	9.73	9.49	9.49	0.24	9.02	9.31	9.19	9.19	0.28	0.3	0.27	1.1	ENSRNOG00000012210	Sptlc2	serine palmitoyltransferase, long chain base subunit 2 [Source:RGD Symbol;Acc:1305447]
ENSRNOG00000012240	0.3	1	10.34	10.24	10.24	10.24	0.18	10.2	9.74	9.94	9.94	0.23	0.3	0.21	1.41	ENSRNOG00000012240	Supt6h	suppressor of Ty 6 homolog (S. cerevisiae) [Source:RGD Symbol;Acc:1309290]
ENSRNOG00000014766	0.3	1	6.65	6.11	6.73	6.65	0.37	6.35	6.78	6.34	6.35	0.41	0.31	0.4	0.76	ENSRNOG00000014766	Galt	galactose-1-phosphate uridylyltransferase [Source:RGD Symbol;Acc:1306483]
ENSRNOG00000015655	0.3	1	7.15	7.36	6.96	7.15	0.35	7.08	6.85	6.84	6.85	0.39	0.3	0.38	0.79	ENSRNOG00000015655	Ptgfrn	prostaglandin F2 receptor inhibitor [Source:RGD Symbol;Acc:3437]
ENSRNOG00000018387	0.3	1	8.67	8.93	8.8	8.8	0.28	8.5	8.06	8.56	8.5	0.33	0.3	0.31	0.96	ENSRNOG00000018387	Wdr7	WD repeat domain 7 [Source:RGD Symbol;Acc:619836]
ENSRNOG00000019245	0.3	1	7.1	7.58	7.19	7.19	0.35	6.89	6.93	6.33	6.89	0.38	0.3	0.38	0.8	ENSRNOG00000019245	Ccdc101	coiled-coil domain containing 101 [Source:RGD Symbol;Acc:1310609]
ENSRNOG00000022060	0.3	1	8.64	8.9	8.92	8.9	0.28	8.6	8.59	8.77	8.6	0.32	0.31	0.31	0.99	ENSRNOG00000022060	Magi1	membrane associated guanylate kinase, WW and PDZ domain containing 1 [Source:RGD Symbol;Acc:1586025]
ENSRNOG00000026643	0.3	1	9.92	9.98	9.86	9.92	0.21	9.12	9.9	9.62	9.62	0.25	0.31	0.24	1.3	ENSRNOG00000026643	Chordc1	cysteine and histidine-rich domain (CHORD)-containing 1 [Source:RGD Symbol;Acc:1304679]
ENSRNOG00000027183	0.3	1	7.94	8.26	7.83	7.94	0.32	7.6	7.81	7.64	7.64	0.36	0.3	0.35	0.86	ENSRNOG00000027183	Zfyve9	zinc finger, FYVE domain containing 9 [Source:RGD Symbol;Acc:1310856]
ENSRNOG00000030285	0.3	1	8.93	9.09	9.1	9.09	0.27	8.84	8.79	8.68	8.79	0.31	0.3	0.3	1.01	ENSRNOG00000030285	Epha3	Eph receptor A3 [Source:RGD Symbol;Acc:68389]
ENSRNOG00000030568	0.3	1	6.86	7.2	6.54	6.86	0.36	6.56	6.45	6.63	6.56	0.4	0.3	0.39	0.77	ENSRNOG00000030568	Rgs12	regulator of G-protein signaling 12 [Source:RGD Symbol;Acc:3564]
ENSRNOG00000031671	0.3	1	7.58	7.28	7.32	7.32	0.34	6.84	7.02	7.75	7.02	0.38	0.3	0.37	0.81	ENSRNOG00000031671	Rasgef1a	RasGEF domain family, member 1A [Source:RGD Symbol;Acc:1305836]
ENSRNOG00000032350	0.3	1	10.5	9.85	10.52	10.5	0.17	10.2	10.48	10.18	10.2	0.21	0.3	0.19	1.56	ENSRNOG00000032350	Kcnip4	Kv channel interacting protein 4 [Source:RGD Symbol;Acc:708539]
ENSRNOG00000033351	0.3	1	8.5	8.39	8.12	8.39	0.3	7.5	8.09	8.4	8.09	0.35	0.3	0.34	0.9	ENSRNOG00000033351	Zfp869	zinc finger protein 869 [Source:RGD Symbol;Acc:2320746]
ENSRNOG00000038597	0.3	1	9.31	8.82	9.38	9.31	0.25	8.91	9.15	9.01	9.01	0.3	0.29	0.28	1.05	ENSRNOG00000038597	Dlg1	discs, large homolog 1 (Drosophila) [Source:RGD Symbol;Acc:2505]
ENSRNOG00000038789	0.3	1	7.25	8.3	7.86	7.86	0.32	7.56	7.53	7.95	7.56	0.37	0.3	0.35	0.86	ENSRNOG00000038789	Cenpl	centromere protein L [Source:RGD Symbol;Acc:1311868]
ENSRNOG00000038973	0.3	1	7.52	6.91	7.19	7.19	0.35	6.81	7.33	6.89	6.89	0.38	0.3	0.38	0.79	ENSRNOG00000038973	Acd	adrenocortical dysplasia homolog (mouse) [Source:RGD Symbol;Acc:1565053]
ENSRNOG00000061450	0.3	1	8.63	8.34	8.58	8.58	0.3	8.25	8.28	8.72	8.28	0.34	0.3	0.33	0.93	ENSRNOG00000061450	Homer2	homer scaffolding protein 2 [Source:RGD Symbol;Acc:620705]
ENSRNOG00000000249	0.3	1	7.31	6.91	7.12	7.12	0.35	6.82	7.04	6.43	6.82	0.39	0.3	0.38	0.8	ENSRNOG00000000249	Mettl23	methyltransferase like 23 [Source:RGD Symbol;Acc:1306284]
ENSRNOG00000000413	0.3	1	4.62	6.44	4.66	4.66	0.39	4.6	4.36	4.18	4.36	0.41	0.3	0.41	0.73	ENSRNOG00000000413	Pln	phospholamban [Source:RGD Symbol;Acc:619894]
ENSRNOG00000000802	0.3	1	6.97	6.94	7.62	6.97	0.36	6.58	6.67	6.91	6.67	0.39	0.3	0.39	0.78	ENSRNOG00000000802	Tbc1d32	TBC1 domain family, member 32 [Source:RGD Symbol;Acc:2323599]
ENSRNOG00000001004	0.3	1	7.01	7.25	7.17	7.17	0.35	6.97	6.72	6.87	6.87	0.38	0.3	0.38	0.79	ENSRNOG00000001004	Ncor2	nuclear receptor co-repressor 2 [Source:RGD Symbol;Acc:1310293]
ENSRNOG00000001823	0.3	1	7.78	6.97	7.91	7.78	0.33	7.48	7.5	7.45	7.48	0.37	0.3	0.36	0.83	ENSRNOG00000001823	St6gal1	ST6 beta-galactosamide alpha-2,6-sialyltranferase 1 [Source:RGD Symbol;Acc:3676]
ENSRNOG00000002092	0.3	1	7.94	7.19	7.63	7.63	0.33	7.69	7.33	6	7.33	0.37	0.3	0.36	0.82	ENSRNOG00000002092	Hunk	hormonally upregulated Neu-associated kinase [Source:RGD Symbol;Acc:1565091]
ENSRNOG00000003205	0.3	1	4.7	5.24	5.02	5.02	0.39	4.5	4.72	4.75	4.72	0.41	0.3	0.41	0.73	ENSRNOG00000003205	Ldb2	LIM domain binding 2 [Source:RGD Symbol;Acc:1307921]
ENSRNOG00000004410	0.3	1	7.25	7.66	7.6	7.6	0.33	6.25	7.3	7.57	7.3	0.37	0.3	0.36	0.82	ENSRNOG00000004410	Pax6	paired box 6 [Source:RGD Symbol;Acc:3258]
ENSRNOG00000004521	0.3	1	8.08	8.19	8.16	8.16	0.31	7.86	8.12	7.65	7.86	0.36	0.3	0.34	0.87	ENSRNOG00000004521	Prpf39	pre-mRNA processing factor 39 [Source:RGD Symbol;Acc:1308702]
ENSRNOG00000005701	0.3	1	5.06	4.93	4.55	4.93	0.39	4.94	4.55	4.63	4.63	0.41	0.3	0.41	0.73	ENSRNOG00000005701	Il36g	interleukin 36, gamma [Source:RGD Symbol;Acc:1563019]
ENSRNOG00000007523	0.3	1	4.05	3.4	4.15	4.05	0.39	3.75	4.22	3.56	3.75	0.41	0.3	0.41	0.74	ENSRNOG00000007523	Cct6b	chaperonin containing Tcp1, subunit 6B (zeta 2) [Source:RGD Symbol;Acc:1359453]
ENSRNOG00000009729	0.3	1	7.35	6.75	7.54	7.35	0.34	7.05	7.14	6.98	7.05	0.38	0.31	0.37	0.83	ENSRNOG00000009729	Ubp1	upstream binding protein 1 (LBP-1a) [Source:RGD Symbol;Acc:1564700]
ENSRNOG00000010174	0.3	1	6.51	7.15	6.7	6.7	0.37	6.4	6.51	5.92	6.4	0.41	0.31	0.4	0.77	ENSRNOG00000010174	Enpp4	ectonucleotide pyrophosphatase/phosphodiesterase 4 [Source:RGD Symbol;Acc:1308689]
ENSRNOG00000010922	0.3	1	7.06	6.69	7.1	7.06	0.35	6.76	7.04	6.61	6.76	0.39	0.3	0.38	0.78	ENSRNOG00000010922	Ppp2r1b	protein phosphatase 2, regulatory subunit A, beta [Source:RGD Symbol;Acc:1304764]
ENSRNOG00000011411	0.3	1	5.51	5.62	5.6	5.6	0.39	5.18	5.77	5.3	5.3	0.42	0.3	0.41	0.72	ENSRNOG00000011411	Adgrg6	adhesion G protein-coupled receptor G6 [Source:RGD Symbol;Acc:1308551]
ENSRNOG00000011829	0.3	1	8.24	8.17	8.72	8.24	0.31	7.62	7.94	8.07	7.94	0.36	0.3	0.34	0.87	ENSRNOG00000011829	Rpgrip1l	Rpgrip1-like [Source:RGD Symbol;Acc:1311099]
ENSRNOG00000013948	0.3	1	5	5.67	4.97	5	0.39	4.61	4.87	4.7	4.7	0.41	0.31	0.41	0.74	ENSRNOG00000013948	Zc3hav1	zinc finger CCCH type, antiviral 1 [Source:RGD Symbol;Acc:628694]
ENSRNOG00000014866	0.3	1	6.34	5.89	6.98	6.34	0.38	6.04	6.7	5.78	6.04	0.41	0.3	0.41	0.74	ENSRNOG00000014866	Pign	phosphatidylinositol glycan anchor biosynthesis, class N [Source:RGD Symbol;Acc:1311346]
ENSRNOG00000015886	0.3	1	6.57	6.77	6.8	6.77	0.37	6.48	6.47	5.92	6.47	0.4	0.3	0.39	0.75	ENSRNOG00000015886	Cnnm4	cyclin and CBS domain divalent metal cation transport mediator 4 [Source:RGD Symbol;Acc:1305571]
ENSRNOG00000016046	0.3	1	7.54	5.96	7.68	7.54	0.34	7.24	7.22	7.63	7.24	0.37	0.3	0.36	0.83	ENSRNOG00000016046	Hecw1	HECT, C2 and WW domain containing E3 ubiquitin protein ligase 1 [Source:RGD Symbol;Acc:1561038]
ENSRNOG00000016612	0.3	1	8.1	8.29	8.09	8.1	0.32	7.8	8.06	6.5	7.8	0.36	0.3	0.35	0.87	ENSRNOG00000016612	Trim36	tripartite motif-containing 36 [Source:RGD Symbol;Acc:1308714]
ENSRNOG00000016855	0.3	1	6.43	7.71	7.01	7.01	0.36	6.59	7.37	6.71	6.71	0.39	0.3	0.38	0.78	ENSRNOG00000016855	B3galnt2	beta-1,3-N-acetylgalactosaminyltransferase 2 [Source:RGD Symbol;Acc:1306946]
ENSRNOG00000018746	0.3	1	8.19	8.38	8.09	8.19	0.31	7.89	8.22	7.34	7.89	0.36	0.3	0.34	0.88	ENSRNOG00000018746	Slc30a5	solute carrier family 30 (zinc transporter), member 5 [Source:RGD Symbol;Acc:1306931]
ENSRNOG00000019363	0.3	1	5.73	6.13	6.16	6.13	0.39	5.83	6.49	5.77	5.83	0.42	0.3	0.41	0.73	ENSRNOG00000019363	Fam212a	family with sequence similarity 212, member A [Source:RGD Symbol;Acc:1560778]
ENSRNOG00000021445	0.3	1	3.3	2.98	3.28	3.28	0.39	3.16	2.95	2.98	2.98	0.41	0.3	0.41	0.73	ENSRNOG00000021445	Tas2r120	taste receptor, type 2, member 120 [Source:RGD Symbol;Acc:1596060]
ENSRNOG00000021839	0.3	1	4.86	7.11	6.03	6.03	0.39	5.94	5.73	5.69	5.73	0.42	0.3	0.41	0.73	ENSRNOG00000021839	Cep126	centrosomal protein 126kDa [Source:RGD Symbol;Acc:1563556]
ENSRNOG00000024594	0.3	1	8.03	6.65	6.76	6.76	0.37	7.45	6.46	6.26	6.46	0.4	0.3	0.4	0.76	ENSRNOG00000024594	Fhdc1	FH2 domain containing 1 [Source:RGD Symbol;Acc:1311955]
ENSRNOG00000036830	0.3	1	4.11	4.17	3.94	4.11	0.39	3.74	3.81	3.86	3.81	0.41	0.3	0.41	0.73	ENSRNOG00000036830	LOC688130	similar to UPF0224 protein C20orf65 [Source:RGD Symbol;Acc:1592429]
ENSRNOG00000038980	0.3	1	4.84	5.35	5.55	5.35	0.39	6.61	5.01	5.05	5.05	0.41	0.3	0.41	0.73	ENSRNOG00000038980	Lypd6	LY6/PLAUR domain containing 6 [Source:RGD Symbol;Acc:1587119]
ENSRNOG00000051196	0.3	1	6.8	6.18	6.91	6.8	0.37	6.5	6.3	7.01	6.5	0.4	0.3	0.39	0.77	ENSRNOG00000051196	Parp4	poly (ADP-ribose) polymerase family, member 4 [Source:RGD Symbol;Acc:1310524]
ENSRNOG00000052407	0.3	1	3.72	3.88	3.96	3.88	0.39	3.5	3.61	3.58	3.58	0.41	0.31	0.41	0.74	ENSRNOG00000052407	Btk	Bruton agammaglobulinemia tyrosine kinase [Source:EntrezGene;Acc:367901]
ENSRNOG00000052477	0.3	1	7.96	7.71	7.67	7.71	0.33	7.76	7.41	7.32	7.41	0.37	0.3	0.36	0.85	ENSRNOG00000052477	Tbrg4	Protein TBRG4 [Source:UniProtKB/Swiss-Prot;Acc:Q5M9G9]
ENSRNOG00000053881	0.3	1	6.88	6.72	6.87	6.87	0.36	6.8	6.57	6.46	6.57	0.4	0.3	0.39	0.78	ENSRNOG00000053881	Baz2a	bromodomain adjacent to zinc finger domain, 2A [Source:RGD Symbol;Acc:1305037]
ENSRNOG00000055373	0.3	1	5.95	6.03	6.03	6.03	0.39	5.73	5.55	5.85	5.73	0.42	0.3	0.41	0.73	ENSRNOG00000055373	U1	U1 spliceosomal RNA [Source:RFAM;Acc:RF00003]
ENSRNOG00000055606	0.3	1	3.87	3.9	4.04	3.9	0.39	4.05	3.6	3.55	3.6	0.41	0.3	0.41	0.72	ENSRNOG00000055606	AABR07038624.1
ENSRNOG00000055727	0.3	1	5.8	5.87	5.81	5.81	0.39	6.04	5.37	5.51	5.51	0.42	0.29	0.41	0.71	ENSRNOG00000055727	5S_rRNA	5S ribosomal RNA [Source:RFAM;Acc:RF00001]
ENSRNOG00000056376	0.3	1	8.56	7.12	8.08	8.08	0.32	7.78	8.01	7.57	7.78	0.36	0.3	0.35	0.85	ENSRNOG00000056376	Dusp22	Dual specificity phosphatase 22 (Predicted), isoform CRA_a; Protein Dusp22 [Source:UniProtKB/TrEMBL;Acc:D3ZC16]
ENSRNOG00000057900	0.3	1	3.67	3.7	3.61	3.67	0.39	3.61	3.32	3.37	3.37	0.41	0.3	0.41	0.73	ENSRNOG00000057900	U1	U1 spliceosomal RNA [Source:RFAM;Acc:RF00003]
ENSRNOG00000059582	0.3	1	6.99	6.01	6.49	6.49	0.38	6.19	6.92	6.19	6.19	0.41	0.3	0.4	0.73	ENSRNOG00000059582	Gm1045	predicted gene 1045 [Source:MGI Symbol;Acc:MGI:2685891]
ENSRNOG00000060588	0.3	1	4.57	6.41	5.71	5.71	0.39	4.6	5.41	5.55	5.41	0.42	0.3	0.41	0.72	ENSRNOG00000060588	AC128154.1
ENSRNOG00000003226	0.3	1	9.09	8.9	9.01	9.01	0.27	8.59	8.71	8.92	8.71	0.32	0.3	0.3	1.01	ENSRNOG00000003226	Mprip	myosin phosphatase Rho interacting protein [Source:RGD Symbol;Acc:619947]
ENSRNOG00000006400	0.3	1	9.65	9.16	9.54	9.54	0.24	8.9	9.24	9.48	9.24	0.28	0.3	0.26	1.15	ENSRNOG00000006400	Tbc1d14	TBC1 domain family, member 14 [Source:RGD Symbol;Acc:1309993]
ENSRNOG00000006913	0.3	1	8.41	9.03	8.94	8.94	0.28	7.81	8.96	8.64	8.64	0.32	0.3	0.31	0.98	ENSRNOG00000006913	Rpain	RPA interacting protein [Source:RGD Symbol;Acc:1308492]
ENSRNOG00000009102	0.3	1	8.41	8.7	8.81	8.7	0.29	8.38	8.4	8.61	8.4	0.33	0.3	0.32	0.93	ENSRNOG00000009102	Fermt2	fermitin family member 2 [Source:RGD Symbol;Acc:1311799]
ENSRNOG00000014051	0.3	1	8.35	8.23	8.62	8.35	0.31	8.05	7.91	8.06	8.05	0.35	0.3	0.34	0.88	ENSRNOG00000014051	Pgrmc2	progesterone receptor membrane component 2 [Source:RGD Symbol;Acc:1308804]
ENSRNOG00000015540	0.3	1	9.91	10.29	10.11	10.11	0.19	9.43	9.81	10.21	9.81	0.24	0.3	0.22	1.35	ENSRNOG00000015540	Ppp6r3	protein phosphatase 6, regulatory subunit 3 [Source:RGD Symbol;Acc:1307145]
ENSRNOG00000018011	0.3	1	8.2	7.97	8.27	8.2	0.31	7.49	8.03	7.9	7.9	0.36	0.3	0.34	0.87	ENSRNOG00000018011	Fam208b	family with sequence similarity 208, member B [Source:RGD Symbol;Acc:1564456]
ENSRNOG00000019298	0.3	1	8.98	7.8	8.68	8.68	0.29	8.42	8.38	8.11	8.38	0.34	0.3	0.32	0.93	ENSRNOG00000019298	Dctn4	dynactin 4 (p62) [Source:RGD Symbol;Acc:71023]
ENSRNOG00000052959	0.3	1	8.61	8.54	8.18	8.54	0.3	8.31	8.24	7.66	8.24	0.34	0.31	0.33	0.94	ENSRNOG00000052959	Zscan12	zinc finger and SCAN domain containing 12 [Source:MGI Symbol;Acc:MGI:1099444]
ENSRNOG00000000635	0.29	1	7.82	8.14	8.45	8.14	0.31	7.85	7.78	7.96	7.85	0.36	0.29	0.34	0.84	ENSRNOG00000000635	Arid5b	AT rich interactive domain 5B (Mrf1 like) [Source:RGD Symbol;Acc:1311735]
ENSRNOG00000001256	0.29	1	9.37	9.41	9.42	9.41	0.25	9.12	9.04	9.14	9.12	0.29	0.29	0.27	1.05	ENSRNOG00000001256	Atxn2	ataxin 2 [Source:RGD Symbol;Acc:1306637]
ENSRNOG00000001782	0.29	1	8.13	8.35	8.14	8.14	0.31	7.56	8.09	7.85	7.85	0.36	0.29	0.35	0.84	ENSRNOG00000001782	Osbpl11	oxysterol binding protein-like 11 [Source:RGD Symbol;Acc:1307294]
ENSRNOG00000003031	0.29	1	9.55	9.41	9.39	9.41	0.25	9.36	8.94	9.12	9.12	0.29	0.29	0.27	1.05	ENSRNOG00000003031	Atp2b4	ATPase, Ca++ transporting, plasma membrane 4 [Source:RGD Symbol;Acc:621305]
ENSRNOG00000003177	0.29	1	9.15	9.43	9.13	9.15	0.26	8.42	9.29	8.86	8.86	0.31	0.29	0.29	1.01	ENSRNOG00000003177	Mat2b	methionine adenosyltransferase II, beta [Source:RGD Symbol;Acc:1593534]
ENSRNOG00000004035	0.29	1	8.58	8.55	8.44	8.55	0.3	7.9	8.53	8.26	8.26	0.34	0.28	0.33	0.86	ENSRNOG00000004035	Krr1	KRR1, small subunit (SSU) processome component, homolog (yeast) [Source:RGD Symbol;Acc:1306183]
ENSRNOG00000005330	0.29	1	8.93	9.08	9.05	9.05	0.27	8.76	8.7	9.2	8.76	0.31	0.29	0.3	0.96	ENSRNOG00000005330	Crebbp	CREB binding protein [Source:RGD Symbol;Acc:2401]
ENSRNOG00000005369	0.29	1	9.32	9.45	9.28	9.32	0.25	9.03	8.86	9.23	9.03	0.29	0.29	0.28	1.02	ENSRNOG00000005369	Kcnj3	potassium channel, inwardly rectifying subfamily J, member 3 [Source:RGD Symbol;Acc:2958]
ENSRNOG00000005916	0.29	1	10.4	10.32	10.24	10.32	0.18	10.03	10.15	9.85	10.03	0.22	0.29	0.21	1.4	ENSRNOG00000005916	Ppm1a	protein phosphatase, Mg2+/Mn2+ dependent, 1A [Source:RGD Symbol;Acc:3373]
ENSRNOG00000005927	0.29	1	9.15	8.98	9.15	9.15	0.26	8.55	8.97	8.86	8.86	0.31	0.28	0.29	0.96	ENSRNOG00000005927	Cpsf6	cleavage and polyadenylation specific factor 6, 68kDa [Source:RGD Symbol;Acc:1304640]
ENSRNOG00000006763	0.29	1	9.37	9.81	9.64	9.64	0.23	9.12	9.65	9.35	9.35	0.27	0.29	0.26	1.13	ENSRNOG00000006763	Rbm18	RNA binding motif protein 18 [Source:RGD Symbol;Acc:1307411]
ENSRNOG00000007323	0.29	1	8.43	9.12	8.72	8.72	0.29	8.43	8.59	8.23	8.43	0.33	0.3	0.32	0.92	ENSRNOG00000007323	Ric8b	RIC8 guanine nucleotide exchange factor B [Source:RGD Symbol;Acc:631419]
ENSRNOG00000011756	0.29	1	9.32	9.25	9.49	9.32	0.25	9.03	8.98	9.29	9.03	0.29	0.29	0.28	1.03	ENSRNOG00000011756	Phf3	PHD finger protein 3 [Source:RGD Symbol;Acc:1304925]
ENSRNOG00000012148	0.29	1	9.01	8.81	8.9	8.9	0.28	8.61	8.53	8.88	8.61	0.32	0.3	0.31	0.96	ENSRNOG00000012148	Trio	trio Rho guanine nucleotide exchange factor [Source:RGD Symbol;Acc:1308360]
ENSRNOG00000014368	0.29	1	9.58	9.34	9.59	9.58	0.23	9.29	9.13	9.71	9.29	0.28	0.29	0.26	1.11	ENSRNOG00000014368	Eif4g3	eukaryotic translation initiation factor 4 gamma, 3 [Source:RGD Symbol;Acc:1311370]
ENSRNOG00000014856	0.29	1	8.13	7.97	8.43	8.13	0.32	8.47	7.84	7.49	7.84	0.36	0.29	0.35	0.85	ENSRNOG00000014856	Etnk1	ethanolamine kinase 1 [Source:RGD Symbol;Acc:1308204]
ENSRNOG00000016939	0.29	1	9.49	9.72	9.77	9.72	0.22	9.29	9.62	9.43	9.43	0.27	0.29	0.25	1.15	ENSRNOG00000016939	Chmp7	charged multivesicular body protein 7 [Source:RGD Symbol;Acc:1308779]
ENSRNOG00000017858	0.29	1	8.91	9.12	8.73	8.91	0.28	8.75	8.62	8.39	8.62	0.32	0.3	0.31	0.96	ENSRNOG00000017858	Tsr3	TSR3, 20S rRNA accumulation [Source:RGD Symbol;Acc:1565744]
ENSRNOG00000019105	0.29	1	9.68	9.18	9.65	9.65	0.23	9.36	9.19	9.59	9.36	0.27	0.29	0.26	1.15	ENSRNOG00000019105	Dpp8	dipeptidylpeptidase 8 [Source:RGD Symbol;Acc:1310901]
ENSRNOG00000038868	0.29	1	7.95	8.48	8.38	8.38	0.31	7.09	8.2	8.09	8.09	0.35	0.29	0.34	0.86	ENSRNOG00000038868	Iqcb1	IQ motif containing B1 [Source:RGD Symbol;Acc:1310069]
ENSRNOG00000043069	0.29	1	8.42	7.66	8.38	8.38	0.31	7.75	8.15	8.09	8.09	0.35	0.29	0.34	0.86	ENSRNOG00000043069	Sec22a	SEC22 vesicle trafficking protein homolog A (S. cerevisiae) [Source:RGD Symbol;Acc:621659]
ENSRNOG00000058271	0.29	1	8.3	7.94	8.35	8.3	0.31	7.75	8.43	8.01	8.01	0.35	0.28	0.34	0.84	ENSRNOG00000058271	Chpt1	Cholinephosphotransferase 1 [Source:UniProtKB/Swiss-Prot;Acc:Q66H21]
ENSRNOG00000060979	0.29	1	10.01	10.08	10.17	10.08	0.2	9.55	9.98	9.79	9.79	0.24	0.29	0.22	1.29	ENSRNOG00000060979	Hspa13	heat shock protein 70 family, member 13 [Source:RGD Symbol;Acc:3775]
ENSRNOG00000000308	0.29	1	5.19	5.84	5.01	5.19	0.39	4.37	4.9	5.74	4.9	0.41	0.29	0.41	0.69	ENSRNOG00000000308	Zbtb24	zinc finger and BTB domain containing 24 [Source:RGD Symbol;Acc:1306951]
ENSRNOG00000001033	0.29	1	6.99	6.91	6.86	6.91	0.36	6.48	6.85	6.62	6.62	0.4	0.29	0.39	0.74	ENSRNOG00000001033	Nufip1	nuclear fragile X mental retardation protein interacting protein 1 [Source:RGD Symbol;Acc:1359440]
ENSRNOG00000001111	0.29	1	6.04	5.87	6.62	6.04	0.39	5.61	6.01	5.75	5.75	0.42	0.29	0.41	0.71	ENSRNOG00000001111	Brca2	breast cancer 2, early onset [Source:RGD Symbol;Acc:2219]
ENSRNOG00000001531	0.29	1	5.91	6.85	7.57	6.85	0.36	6.56	7.46	6.17	6.56	0.4	0.29	0.39	0.75	ENSRNOG00000001531	Chac2	ChaC, cation transport regulator homolog 2 (E. coli) [Source:RGD Symbol;Acc:1309120]
ENSRNOG00000002040	0.29	1	6.65	6.19	6.86	6.65	0.37	6.03	6.53	6.36	6.36	0.41	0.29	0.4	0.73	ENSRNOG00000002040	Bmp2k	BMP2 inducible kinase [Source:MGI Symbol;Acc:MGI:2155456]
ENSRNOG00000005023	0.29	1	4.75	5.03	5.16	5.03	0.39	4.74	5.41	4.67	4.74	0.41	0.28	0.41	0.69	ENSRNOG00000005023	Agr2	anterior gradient 2 [Source:RGD Symbol;Acc:1304606]
ENSRNOG00000005248	0.29	1	6.18	5.92	6.27	6.18	0.39	5.89	5.35	6.41	5.89	0.41	0.28	0.41	0.69	ENSRNOG00000005248	Slc1a4	solute carrier family 1 (glutamate/neutral amino acid transporter), member 4 [Source:RGD Symbol;Acc:735146]
ENSRNOG00000005665	0.29	1	6.2	5.76	6.09	6.09	0.39	6.23	5.8	5.67	5.8	0.42	0.29	0.41	0.7	ENSRNOG00000005665	AABR07041481.1	Uncharacterized protein [Source:UniProtKB/TrEMBL;Acc:F1M4P7]
ENSRNOG00000006079	0.29	1	5.01	5.21	5.16	5.16	0.39	5.2	4.8	4.87	4.87	0.41	0.29	0.41	0.71	ENSRNOG00000006079	Psd4	pleckstrin and Sec7 domain containing 4 [Source:RGD Symbol;Acc:1310289]
ENSRNOG00000006410	0.29	1	7.94	8.11	7.77	7.94	0.32	7.81	7.52	7.65	7.65	0.36	0.29	0.35	0.82	ENSRNOG00000006410	Akap5	A kinase (PRKA) anchor protein 5 [Source:RGD Symbol;Acc:620829]
ENSRNOG00000007033	0.29	1	6.3	6.41	5.96	6.3	0.39	6.21	5.82	6.01	6.01	0.41	0.28	0.41	0.69	ENSRNOG00000007033	Sorcs2	sortilin-related VPS10 domain containing receptor 2 [Source:RGD Symbol;Acc:1310621]
ENSRNOG00000007365	0.29	1	4.97	4.98	4.65	4.97	0.39	4.68	5.39	4.61	4.68	0.41	0.28	0.41	0.68	ENSRNOG00000007365	Il22	interleukin 22 [Source:RGD Symbol;Acc:1561292]
ENSRNOG00000007454	0.29	1	5.89	5.87	5.97	5.89	0.39	5.6	5.64	5.53	5.6	0.42	0.3	0.41	0.71	ENSRNOG00000007454	Aloxe3	arachidonate lipoxygenase 3 [Source:RGD Symbol;Acc:1306252]
ENSRNOG00000008416	0.29	1	4.99	5.19	4.53	4.99	0.39	4.78	4.7	4.68	4.7	0.41	0.29	0.41	0.71	ENSRNOG00000008416	Gimap5	GTPase, IMAP family member 5 [Source:RGD Symbol;Acc:628871]
ENSRNOG00000008674	0.29	1	5.76	5.97	5.98	5.97	0.39	6.33	5.68	5.64	5.68	0.42	0.3	0.41	0.72	ENSRNOG00000008674	Prdm11	PR domain containing 11 [Source:RGD Symbol;Acc:1597330]
ENSRNOG00000009503	0.29	1	3.67	3.57	3.15	3.57	0.39	3.28	4.22	3.26	3.28	0.41	0.29	0.41	0.71	ENSRNOG00000009503	Depdc1	DEP domain containing 1 [Source:RGD Symbol;Acc:1306987]
ENSRNOG00000010538	0.29	1	6.73	7.02	6.4	6.73	0.37	6.34	6.89	6.44	6.44	0.4	0.29	0.4	0.74	ENSRNOG00000010538	Commd7	COMM domain containing 7 [Source:RGD Symbol;Acc:1307786]
ENSRNOG00000011241	0.29	1	7.38	7.63	7.44	7.44	0.34	6.2	7.55	7.15	7.15	0.37	0.29	0.37	0.8	ENSRNOG00000011241	Tfdp2	transcription factor Dp-2 (E2F dimerization partner 2) [Source:RGD Symbol;Acc:1305814]
ENSRNOG00000011277	0.29	1	4.08	3.99	3.96	3.99	0.39	3.7	4.5	3.64	3.7	0.41	0.29	0.41	0.69	ENSRNOG00000011277	Btg4	B-cell translocation gene 4 [Source:RGD Symbol;Acc:1308809]
ENSRNOG00000011560	0.29	1	8.26	8.23	8.29	8.26	0.31	7.97	7.73	8.05	7.97	0.35	0.29	0.34	0.86	ENSRNOG00000011560	Mtmr9	myotubularin related protein 9 [Source:RGD Symbol;Acc:628840]
ENSRNOG00000011611	0.29	1	7.77	7.71	7.62	7.71	0.33	7.91	7.42	7.06	7.42	0.37	0.29	0.36	0.82	ENSRNOG00000011611	Mapk1ip1l	mitogen-activated protein kinase 1 interacting protein 1-like [Source:RGD Symbol;Acc:1311455]
ENSRNOG00000011720	0.29	1	7.61	7.98	7.93	7.93	0.32	7.64	7.35	8.22	7.64	0.36	0.29	0.35	0.83	ENSRNOG00000011720	L3mbtl3	l(3)mbt-like 3 (Drosophila) [Source:RGD Symbol;Acc:1305474]
ENSRNOG00000011752	0.29	1	6.13	6.36	5.74	6.13	0.39	5.78	5.84	5.93	5.84	0.42	0.29	0.41	0.71	ENSRNOG00000011752	Sh3d19	SH3 domain containing 19 [Source:RGD Symbol;Acc:1304885]
ENSRNOG00000012163	0.29	1	5.67	6.38	5.8	5.8	0.39	5.54	5.45	5.51	5.51	0.42	0.3	0.41	0.71	ENSRNOG00000012163	Plekhm2	pleckstrin homology domain containing, family M (with RUN domain) member 2 [Source:RGD Symbol;Acc:1307005]
ENSRNOG00000013148	0.29	1	4.61	5.25	5.75	5.25	0.39	4.88	5.04	4.96	4.96	0.41	0.29	0.41	0.69	ENSRNOG00000013148	Rad54l	RAD54 like (S. cerevisiae) [Source:RGD Symbol;Acc:1310600]
ENSRNOG00000014008	0.29	1	6.24	6.91	6.04	6.24	0.39	5.95	6.35	5.89	5.95	0.41	0.29	0.41	0.72	ENSRNOG00000014008	Mfsd2a	major facilitator superfamily domain containing 2A [Source:RGD Symbol;Acc:1310174]
ENSRNOG00000014619	0.29	1	7.11	6.74	7.12	7.11	0.35	6.82	6.57	6.82	6.82	0.39	0.29	0.38	0.75	ENSRNOG00000014619	Dhx38	DEAH (Asp-Glu-Ala-His) box polypeptide 38 [Source:RGD Symbol;Acc:1310345]
ENSRNOG00000015029	0.29	1	7.82	7.54	7.83	7.82	0.33	7.53	7.93	7.46	7.53	0.37	0.28	0.35	0.8	ENSRNOG00000015029	Dbt	dihydrolipoamide branched chain transacylase E2 [Source:RGD Symbol;Acc:68403]
ENSRNOG00000015781	0.29	1	7.06	5.43	7.69	7.06	0.36	6.77	7.45	6.58	6.77	0.39	0.29	0.38	0.75	ENSRNOG00000015781	Ndst3	N-deacetylase/N-sulfotransferase (heparan glucosaminyl) 3 [Source:RGD Symbol;Acc:1310960]
ENSRNOG00000016497	0.29	1	6.56	7.22	6.75	6.75	0.37	6.45	6.48	6.46	6.46	0.4	0.29	0.4	0.72	ENSRNOG00000016497	Bloc1s5	biogenesis of lysosomal organelles complex-1, subunit 5, muted [Source:RGD Symbol;Acc:1306846]
ENSRNOG00000016696	0.29	1	5.86	5.62	5.99	5.86	0.39	5.57	6.76	5.47	5.57	0.42	0.28	0.41	0.68	ENSRNOG00000016696	Angpt2	angiopoietin 2 [Source:RGD Symbol;Acc:621861]
ENSRNOG00000017349	0.29	1	7.39	6.99	6.5	6.99	0.36	6.7	6.54	6.9	6.7	0.39	0.29	0.38	0.74	ENSRNOG00000017349	Tbc1d10b	TBC1 domain family, member 10b [Source:RGD Symbol;Acc:1309191]
ENSRNOG00000017619	0.29	1	5	4.37	4.79	4.79	0.39	4.46	4.5	4.59	4.5	0.41	0.29	0.41	0.69	ENSRNOG00000017619	Aldh1a1	aldehyde dehydrogenase 1 family, member A1 [Source:RGD Symbol;Acc:2087]
ENSRNOG00000017914	0.29	1	7.62	7.72	7.51	7.62	0.33	7.33	7.46	7.15	7.33	0.37	0.29	0.36	0.81	ENSRNOG00000017914	Prkcdbp	protein kinase C, delta binding protein [Source:RGD Symbol;Acc:628755]
ENSRNOG00000018000	0.29	1	7.01	6.79	7.12	7.01	0.36	6.41	6.72	7.32	6.72	0.39	0.29	0.38	0.76	ENSRNOG00000018000	Ranbp10	RAN binding protein 10 [Source:RGD Symbol;Acc:1311587]
ENSRNOG00000019099	0.29	1	7.63	7.97	7.88	7.88	0.32	7.59	7.64	7.58	7.59	0.36	0.3	0.35	0.84	ENSRNOG00000019099	Zfp334	zinc finger protein 334 [Source:RGD Symbol;Acc:1592574]
ENSRNOG00000019120	0.29	1	5.46	5.56	5.5	5.5	0.39	5.21	5.1	5.35	5.21	0.42	0.3	0.41	0.72	ENSRNOG00000019120	Hmgcs2	3-hydroxy-3-methylglutaryl-CoA synthase 2 (mitochondrial) [Source:RGD Symbol;Acc:2804]
ENSRNOG00000019817	0.29	1	6.39	6.2	6.72	6.39	0.38	5.66	6.1	6.5	6.1	0.41	0.29	0.41	0.72	ENSRNOG00000019817	Ddx28	DEAD (Asp-Glu-Ala-Asp) box polypeptide 28 [Source:RGD Symbol;Acc:1311976]
ENSRNOG00000024863	0.29	1	7.16	8.3	7.16	7.16	0.35	7.19	6.87	6.86	6.87	0.38	0.29	0.38	0.77	ENSRNOG00000024863	Fam76b	family with sequence similarity 76, member B [Source:RGD Symbol;Acc:1311077]
ENSRNOG00000025416	0.29	1	6.77	7.6	7.48	7.48	0.34	6.34	7.19	7.58	7.19	0.37	0.28	0.36	0.78	ENSRNOG00000025416	Dpy19l4	dpy-19-like 4 (C. elegans) [Source:RGD Symbol;Acc:1305828]
ENSRNOG00000026705	0.29	1	7.54	7.03	7.74	7.54	0.34	7.02	7.25	7.71	7.25	0.37	0.28	0.36	0.78	ENSRNOG00000026705	Dgki	diacylglycerol kinase, iota [Source:RGD Symbol;Acc:735049]
ENSRNOG00000028882	0.29	1	3.61	4.99	3.83	3.83	0.39	3.14	4.62	3.54	3.54	0.41	0.29	0.41	0.71	ENSRNOG00000028882	Vom1r45	vomeronasal 1 receptor 45 [Source:RGD Symbol;Acc:1359121]
ENSRNOG00000030314	0.29	1	7.81	7.66	7.73	7.73	0.33	7.74	7.43	7.44	7.44	0.37	0.29	0.36	0.8	ENSRNOG00000030314	Golgb1	golgin B1 [Source:RGD Symbol;Acc:708429]
ENSRNOG00000034938	0.29	1	6.17	6.27	6.11	6.17	0.39	5.8	5.88	6.35	5.88	0.41	0.29	0.41	0.69	ENSRNOG00000034938	5S_rRNA	5S ribosomal RNA [Source:RFAM;Acc:RF00001]
ENSRNOG00000035491	0.29	1	2.89	3.17	3.79	3.17	0.39	2.81	2.92	2.88	2.88	0.41	0.3	0.41	0.72	ENSRNOG00000035491	Mir137	microRNA 137 [Source:RGD Symbol;Acc:2325570]
ENSRNOG00000037518	0.29	1	6.63	7.98	7.57	7.57	0.33	7.28	6.9	7.36	7.28	0.37	0.29	0.36	0.8	ENSRNOG00000037518	Hyi	hydroxypyruvate isomerase [Source:RGD Symbol;Acc:1561416]
ENSRNOG00000039076	0.29	1	5.29	6.15	5.82	5.82	0.39	5.53	5.91	5.45	5.53	0.42	0.29	0.41	0.71	ENSRNOG00000039076	LOC688452	hypothetical protein LOC688452 [Source:RGD Symbol;Acc:1588836]
ENSRNOG00000039469	0.29	1	6.76	6.99	7.43	6.99	0.36	6.7	6.89	6.68	6.7	0.39	0.29	0.38	0.75	ENSRNOG00000039469	Pcdhb19	protocadherin beta 19 [Source:RGD Symbol;Acc:1549697]
ENSRNOG00000042261	0.29	1	7.57	7.04	7.41	7.41	0.34	6.85	7.44	7.12	7.12	0.38	0.29	0.37	0.79	ENSRNOG00000042261	Hdgf	hepatoma-derived growth factor [Source:RGD Symbol;Acc:70961]
ENSRNOG00000048035	0.29	1	2.89	3.5	2.91	2.91	0.39	2.62	2.59	3.23	2.62	0.41	0.29	0.41	0.72	ENSRNOG00000048035	Spata4	spermatogenesis associated 4 [Source:RGD Symbol;Acc:1303065]
ENSRNOG00000048739	0.29	1	3.37	3.72	3.76	3.72	0.39	3.62	3.43	3.39	3.43	0.41	0.29	0.41	0.71	ENSRNOG00000048739	Olr447	olfactory receptor 447 [Source:RGD Symbol;Acc:1333128]
ENSRNOG00000050681	0.29	1	3.15	3.38	3.12	3.15	0.39	2.83	2.86	3.03	2.86	0.41	0.29	0.41	0.7	ENSRNOG00000050681	Olr587	olfactory receptor 587 [Source:RGD Symbol;Acc:1334356]
ENSRNOG00000051625	0.29	1	2.58	2.86	2.78	2.78	0.39	2.48	2.49	2.62	2.49	0.41	0.29	0.41	0.7	ENSRNOG00000051625	Y_RNA	Y RNA [Source:RFAM;Acc:RF00019]
ENSRNOG00000052033	0.29	1	6.03	6.2	6.23	6.2	0.39	5.94	5.91	5.72	5.91	0.41	0.29	0.41	0.71	ENSRNOG00000052033	SNORA73	Small nucleolar RNA SNORA73 family [Source:RFAM;Acc:RF00045]
ENSRNOG00000054729	0.29	1	3.25	3.72	3.15	3.25	0.39	2.96	3.06	2.95	2.96	0.41	0.29	0.41	0.69	ENSRNOG00000054729	Olr1492	olfactory receptor 1492 [Source:RGD Symbol;Acc:1332844]
ENSRNOG00000056321	0.29	1	4.79	5.2	5.1	5.1	0.39	5.17	4.77	4.81	4.81	0.41	0.29	0.41	0.7	ENSRNOG00000056321	AC093965.2
ENSRNOG00000059057	0.29	1	6.6	6.63	7.04	6.63	0.37	6.34	6.81	5.87	6.34	0.41	0.29	0.4	0.73	ENSRNOG00000059057	Fam35a	family with sequence similarity 35, member A [Source:MGI Symbol;Acc:MGI:1922948]
ENSRNOG00000059456	0.29	1	7.24	7.49	7.15	7.24	0.35	7.02	6.95	6.59	6.95	0.38	0.29	0.37	0.77	ENSRNOG00000059456	Adrbk2	adrenergic receptor kinase, beta 2 [Source:MGI Symbol;Acc:MGI:87941]
ENSRNOG00000059810	0.29	1	6.43	5.98	6	6	0.39	6	5.71	5.5	5.71	0.42	0.3	0.41	0.72	ENSRNOG00000059810	Txnrd3	thioredoxin reductase 3 [Source:RGD Symbol;Acc:1308363]
ENSRNOG00000059820	0.29	1	2.48	2.4	2.74	2.48	0.39	1.96	2.27	2.19	2.19	0.41	0.3	0.41	0.72	ENSRNOG00000059820	SNORA4	Small nucleolar RNA SNORA4 [Source:RFAM;Acc:RF00394]
ENSRNOG00000000322	0.29	1	7.92	8.02	8.2	8.02	0.32	7.53	8.28	7.73	7.73	0.36	0.3	0.35	0.85	ENSRNOG00000000322	Atg5	autophagy related 5 [Source:RGD Symbol;Acc:1359580]
ENSRNOG00000000888	0.29	1	9.11	8.52	9.2	9.11	0.27	8.82	9.17	8.57	8.82	0.31	0.29	0.29	0.97	ENSRNOG00000000888	Sbds	Shwachman-Bodian-Diamond syndrome [Source:RGD Symbol;Acc:1311043]
ENSRNOG00000001479	0.29	1	10.34	10.24	10.37	10.34	0.18	10.27	10.04	10.05	10.05	0.22	0.29	0.2	1.41	ENSRNOG00000001479	Gtf2i	general transcription factor II I [Source:RGD Symbol;Acc:727961]
ENSRNOG00000001557	0.29	1	9.36	8.93	9.42	9.36	0.25	8.91	9.07	9.1	9.07	0.29	0.29	0.28	1.04	ENSRNOG00000001557	Cxadr	coxsackie virus and adenovirus receptor [Source:RGD Symbol;Acc:619794]
ENSRNOG00000002991	0.29	1	10.25	9.7	10.18	10.18	0.19	9.71	9.98	9.89	9.89	0.23	0.29	0.22	1.33	ENSRNOG00000002991	Srr	serine racemase [Source:RGD Symbol;Acc:735094]
ENSRNOG00000003003	0.29	1	8.44	8.29	8.48	8.44	0.3	8.15	8.18	8	8.15	0.35	0.3	0.33	0.9	ENSRNOG00000003003	Tbc1d19	TBC1 domain family, member 19 [Source:RGD Symbol;Acc:1304958]
ENSRNOG00000003769	0.29	1	10.88	10.72	10.78	10.78	0.15	10.19	10.73	10.49	10.49	0.19	0.29	0.18	1.64	ENSRNOG00000003769	Tmem163	transmembrane protein 163 [Source:RGD Symbol;Acc:1306212]
ENSRNOG00000004918	0.29	1	9.98	10.18	10.09	10.09	0.19	9.8	10.03	9.79	9.8	0.24	0.29	0.22	1.29	ENSRNOG00000004918	Kcna4	potassium channel, voltage gated shaker related subfamily A, member 4 [Source:RGD Symbol;Acc:2952]
ENSRNOG00000005703	0.29	1	9.85	10.02	10.2	10.02	0.2	9.54	9.73	9.89	9.73	0.24	0.29	0.23	1.27	ENSRNOG00000005703	Arfgef1	ADP-ribosylation factor guanine nucleotide-exchange factor 1(brefeldin A-inhibited) [Source:RGD Symbol;Acc:1560793]
ENSRNOG00000006338	0.29	1	9.03	8.88	9.3	9.03	0.27	8.56	8.87	8.74	8.74	0.31	0.28	0.3	0.95	ENSRNOG00000006338	Lrp6	low density lipoprotein receptor-related protein 6 [Source:RGD Symbol;Acc:1304749]
ENSRNOG00000006576	0.29	1	8.66	9.13	8.95	8.95	0.28	8.66	8.79	8.42	8.66	0.32	0.29	0.31	0.95	ENSRNOG00000006576	Bms1	BMS1 ribosome biogenesis factor [Source:RGD Symbol;Acc:1308043]
ENSRNOG00000006810	0.29	1	11.14	11.2	11.24	11.2	0.12	10.77	10.91	11.13	10.91	0.17	0.28	0.15	1.87	ENSRNOG00000006810	Lancl2	LanC lantibiotic synthetase component C-like 2 (bacterial) [Source:RGD Symbol;Acc:1310809]
ENSRNOG00000009196	0.29	1	10.18	10.17	10.22	10.18	0.19	9.89	10.04	9.83	9.89	0.23	0.29	0.22	1.32	ENSRNOG00000009196	Rc3h2	ring finger and CCCH-type domains 2 [Source:RGD Symbol;Acc:1304833]
ENSRNOG00000015840	0.29	1	8.86	8.81	8.95	8.86	0.28	8.93	8.57	8.56	8.57	0.32	0.29	0.31	0.92	ENSRNOG00000015840	Hsd17b4	hydroxysteroid (17-beta) dehydrogenase 4 [Source:RGD Symbol;Acc:621806]
ENSRNOG00000017060	0.29	1	8.42	8.67	8.77	8.67	0.29	8.38	8.3	8.5	8.38	0.34	0.29	0.32	0.91	ENSRNOG00000017060	Ryr2	ryanodine receptor 2, cardiac [Source:RGD Symbol;Acc:620314]
ENSRNOG00000029885	0.29	1	9.36	9.54	9.16	9.36	0.25	8.36	9.19	9.07	9.07	0.29	0.29	0.28	1.05	ENSRNOG00000029885	Stag2	stromal antigen 2 [Source:RGD Symbol;Acc:1562042]
ENSRNOG00000031997	0.29	1	9.86	9.51	9.85	9.85	0.21	9.61	9.34	9.56	9.56	0.26	0.29	0.24	1.21	ENSRNOG00000031997	Ttll7	tubulin tyrosine ligase-like family, member 7 [Source:RGD Symbol;Acc:1566117]
ENSRNOG00000039815	0.29	1	8.66	8.31	8.42	8.42	0.3	8.01	8.29	8.13	8.13	0.35	0.29	0.33	0.87	ENSRNOG00000039815	Zfp512	zinc finger protein 512 [Source:RGD Symbol;Acc:1561526]
[truncated: 17,536 more rows]
