# Supplementary material for: Learning-induced mRNA alterations in olfactory bulb mitral cells in neonatal rats
Source: Learn Mem. 2020 May;27(5):209–21. doi: 10.1101/lm.051177.119 (PMC7164515; doi:10.1101/lm.051177.119)
Supplement: Supplemental Material [file supp_27.5.209_Supplemental_Spreadsheet_2.xls]

## Sheet: Sheet1
Ensembl ID	log2FoldChange	FDR_pvalue	x.RaExon1_0305W_JMc02_GW.3.2.CEL	x.RaExon1_0305W_JMc06_GW.2.2.CEL	x.RaExon1_0305W_JMc04_GW.3.4.CEL	median.1	std.dev.1	y.RaExon1_0305W_JMc01_GW.3.1.CEL	y.RaExon1_0305W_JMc05_GW.2.1.CEL	y.RaExon1_0305W_JMc03_GW.3.3.CEL	median.2	std.dev.2	median.diff	pooled.std.dev	z.stats	Ensembl.Gene.ID	Associated.Gene.Name	Description
ENSRNOG00000051257	6.13	0	7.39	12.9	12.98	12.9	0.11	6.69	6.77	12.87	6.77	0.17	6.14	0.14	42.61	ENSRNOG00000051257	Rn60_X_0752.3
ENSRNOG00000055225	4.78	0	4.81	9.96	10.8	9.96	0.15	4.5	5.18	10.17	5.18	0.25	4.78	0.21	22.84	ENSRNOG00000055225	XIST_intron	XIST 3' intron conserved motif [Source:RFAM;Acc:RF02266]
ENSRNOG00000010079	1.54	0	10.34	9.01	10.25	10.25	0.15	10.41	8.71	8.66	8.71	0.11	1.54	0.14	11.41	ENSRNOG00000010079	Car3	carbonic anhydrase 3 [Source:RGD Symbol;Acc:2241]
ENSRNOG00000053494	-0.99	9.44961e-09	9.39	8.29	8.09	8.29	0.15	8.61	9.28	9.3	9.28	0.12	-0.99	0.14	-7.13	ENSRNOG00000053494	Mcpt1	Mast cell protease 1 [Source:UniProtKB/Swiss-Prot;Acc:P09650]
ENSRNOG00000015703	1	1.29003e-07	8.45	8.47	8.53	8.47	0.15	7.29	8.51	7.47	7.47	0.15	1	0.15	6.67	ENSRNOG00000015703	Hypk	Huntingtin interacting protein K [Source:RGD Symbol;Acc:1311457]
ENSRNOG00000059167	-1.89	2.94195e-07	5.09	3.81	3.5	3.81	0.33	5.71	5.36	5.7	5.7	0.22	-1.89	0.29	-6.52	ENSRNOG00000059167	AABR07071622.1
ENSRNOG00000058893	2.02	1.1365e-06	5.31	5.7	3.33	5.31	0.24	4.58	3.29	2.81	3.29	0.38	2.01	0.32	6.28	ENSRNOG00000058893	AABR07002382.1
ENSRNOG00000053546	-0.94	1.1365e-06	7	7.54	7.2	7.2	0.16	7.71	8.43	8.14	8.14	0.12	-0.94	0.15	-6.35	ENSRNOG00000053546	AABR07070069.1
ENSRNOG00000022227	1.27	9.193e-05	5.22	6.38	6.3	6.3	0.19	5.03	4.49	5.35	5.03	0.26	1.27	0.23	5.51	ENSRNOG00000022227	AABR07002564.1
ENSRNOG00000055240	1.27	0.000298762	6.11	6.86	5.82	6.11	0.19	6.56	4.76	4.84	4.84	0.27	1.27	0.24	5.27	ENSRNOG00000055240	AABR07032237.1
ENSRNOG00000001756	1.75	0.000635473	4.75	4.86	5.17	4.86	0.26	3.11	2.84	4.6	3.11	0.38	1.74	0.34	5.19	ENSRNOG00000001756	LOC100911374	UBX domain-containing protein 7-like [Source:RGD Symbol;Acc:6493076]
ENSRNOG00000047055	-1.29	0.000635473	4.84	4.05	4.67	4.67	0.27	6	5.96	4.74	5.96	0.2	-1.28	0.25	-5.19	ENSRNOG00000047055	AABR07061821.1
ENSRNOG00000055287	-1.16	0.00254578	3.85	4.86	5.24	4.86	0.26	6.02	6.28	5.29	6.02	0.2	-1.16	0.24	-4.86	ENSRNOG00000055287	AABR07061408.1
ENSRNOG00000060709	0.91	0.00294414	7.04	6.27	6.92	6.92	0.17	6.55	6.01	5.85	6.01	0.2	0.91	0.19	4.8	ENSRNOG00000060709	AABR07046866.1
ENSRNOG00000039721	0.81	0.0031079	7.58	7.28	7.76	7.58	0.16	6.73	7.75	6.77	6.77	0.17	0.81	0.17	4.88	ENSRNOG00000039721	AC123251.1
ENSRNOG00000047571	-0.88	0.00432961	5.89	6.49	5.85	5.89	0.21	6.77	6.83	5.62	6.77	0.17	-0.89	0.19	-4.65	ENSRNOG00000047571	RGD1563231	similar to immunoglobulin kappa-chain VK-1 [Source:RGD Symbol;Acc:1563231]
ENSRNOG00000058209	0.65	0.00498235	8.27	8.84	8.83	8.83	0.14	7.87	8.41	8.18	8.18	0.12	0.65	0.14	4.77	ENSRNOG00000058209	AABR07063893.1
ENSRNOG00000061339	-0.63	0.00881571	8.01	7.67	7.27	7.67	0.16	7.55	8.3	8.5	8.3	0.12	-0.63	0.14	-4.4	ENSRNOG00000061339	U6	U6 spliceosomal RNA [Source:RFAM;Acc:RF00026]
ENSRNOG00000046094	-0.73	0.00881571	7.45	6.77	6.66	6.77	0.17	6.79	7.58	7.5	7.5	0.14	-0.72	0.16	-4.46	ENSRNOG00000046094	LOC100911730	CD151 antigen-like [Source:RGD Symbol;Acc:6491394]
ENSRNOG00000061932	-1.39	0.00903398	3.59	3.51	3.81	3.59	0.35	2.67	4.98	5.24	4.98	0.26	-1.39	0.31	-4.44	ENSRNOG00000061932	AABR07053849.3
ENSRNOG00000045795	-0.63	0.0106281	7.7	8.72	7.62	7.7	0.16	6.38	8.46	8.33	8.33	0.12	-0.62	0.14	-4.35	ENSRNOG00000045795	Pddc1	Parkinson disease 7 domain containing 1 [Source:RGD Symbol;Acc:1304836]
ENSRNOG00000051044	-1.64	0.0106281	3.76	1.99	2.24	2.24	0.38	3.88	2.84	4.72	3.88	0.34	-1.64	0.37	-4.44	ENSRNOG00000051044	Rn60_X_0746.1
ENSRNOG00000046079	-1.36	0.0142712	2.17	3.67	4.98	3.67	0.34	5.6	5.03	3.42	5.03	0.26	-1.35	0.31	-4.36	ENSRNOG00000046079	Olr774	olfactory receptor 774 [Source:RGD Symbol;Acc:1334162]
ENSRNOG00000047776	-1.06	0.0229564	4.68	5.98	4.38	4.68	0.27	3.95	6.22	5.74	5.74	0.22	-1.06	0.25	-4.19	ENSRNOG00000047776	AABR07027753.2
ENSRNOG00000046967	1.43	0.0246552	4.64	4.75	4.69	4.69	0.27	3.24	3.26	3.62	3.26	0.38	1.43	0.34	4.26	ENSRNOG00000046967	Olr1416	olfactory receptor 1416 [Source:RGD Symbol;Acc:1332603]
ENSRNOG00000046430	-0.81	0.0246552	6.33	5.85	5.9	5.9	0.2	6.35	6.71	6.79	6.71	0.17	-0.8	0.19	-4.21	ENSRNOG00000046430	AC136847.1
ENSRNOG00000051002	0.79	0.0293226	6.15	6.8	6.75	6.75	0.17	5.83	5.96	6.04	5.96	0.2	0.79	0.19	4.08	ENSRNOG00000051002	RT1-DMb	RT1 class II, locus DMb [Source:RGD Symbol;Acc:735096]
ENSRNOG00000055222	-1.41	0.0336952	3.18	3.1	3.4	3.18	0.36	5.43	4.53	4.59	4.59	0.29	-1.4	0.34	-4.19	ENSRNOG00000055222	AC094212.1	triosephosphate isomerase [Source:RefSeq peptide;Acc:NP_001028244]
ENSRNOG00000054429	1.55	0.0384525	3.85	2.58	4.02	3.85	0.33	1.85	2.3	4.77	2.3	0.41	1.55	0.38	4.06	ENSRNOG00000054429	AABR07011697.1
ENSRNOG00000035482	0.93	0.0432705	4.82	6.07	6.24	6.07	0.2	5.14	5.06	6.17	5.14	0.25	0.93	0.23	4.02	ENSRNOG00000035482	Mir194-1	microRNA 194-1 [Source:RGD Symbol;Acc:2325555]
ENSRNOG00000054614	1.16	0.047313	5.3	5.15	5.54	5.3	0.24	3.61	5.76	4.14	4.14	0.32	1.16	0.29	4.02	ENSRNOG00000054614	AABR07002779.1
ENSRNOG00000006365	-0.56	0.047313	7.96	7.87	8.68	7.96	0.16	8.74	8.01	8.52	8.52	0.11	-0.56	0.14	-3.95	ENSRNOG00000006365	Asb15	ankyrin repeat and SOCS box containing 15 [Source:RGD Symbol;Acc:727860]
ENSRNOG00000051341	-0.57	0.047313	8.5	8.67	8.45	8.5	0.15	9.24	8.92	9.07	9.07	0.11	-0.56	0.14	-4.17	ENSRNOG00000051341	Rn60_X_0635.2
ENSRNOG00000039500	-0.63	0.0596904	6.91	6.74	6.57	6.74	0.17	7.42	7.37	6.68	7.37	0.15	-0.63	0.16	-3.86	ENSRNOG00000039500	Rnase13	ribonuclease, RNase A family, 13 (non-active) [Source:RGD Symbol;Acc:1359386]
ENSRNOG00000052968	0.51	0.0598596	8.74	9.26	9.5	9.26	0.14	8.78	8.72	8.75	8.75	0.11	0.51	0.13	3.92	ENSRNOG00000052968	Hnrnpa3	Heterogeneous nuclear ribonucleoprotein A3 [Source:UniProtKB/Swiss-Prot;Acc:Q6URK4]
ENSRNOG00000011250	-0.55	0.0598596	7.72	8.01	7.61	7.72	0.16	8.18	8.39	8.27	8.27	0.12	-0.55	0.14	-3.85	ENSRNOG00000011250	Inmt	indolethylamine N-methyltransferase [Source:RGD Symbol;Acc:1597087]
ENSRNOG00000035542	0.7	0.0670881	7.33	7.14	6.57	7.14	0.16	7.69	6.44	6.41	6.44	0.18	0.7	0.18	3.97	ENSRNOG00000035542	Mir129-2	microRNA 129-2 [Source:RGD Symbol;Acc:2325612]
ENSRNOG00000037206	-0.62	0.0673895	6.82	7.64	6.96	6.96	0.17	7.04	7.58	7.58	7.58	0.14	-0.62	0.16	-3.89	ENSRNOG00000037206	Ccdc77	coiled-coil domain containing 77 [Source:RGD Symbol;Acc:1310710]
ENSRNOG00000051673	-0.62	0.0673895	7.31	6.85	6.54	6.85	0.17	6.98	7.49	7.47	7.47	0.14	-0.62	0.16	-3.86	ENSRNOG00000051673	SNORA17	Small nucleolar RNA SNORA17 [Source:RFAM;Acc:RF00560]
ENSRNOG00000011422	1.47	0.0675028	2.97	3.78	4.9	3.78	0.34	1.91	2.31	4.24	2.31	0.41	1.47	0.38	3.85	ENSRNOG00000011422	Atmin	ATM interactor [Source:RGD Symbol;Acc:1305781]
ENSRNOG00000060885	0.96	0.0739676	5.71	5.02	5.8	5.71	0.21	4.75	5.4	4.44	4.75	0.28	0.96	0.25	3.79	ENSRNOG00000060885	U6atac	U6atac minor spliceosomal RNA [Source:RFAM;Acc:RF00619]
ENSRNOG00000035546	0.76	0.0849194	6.64	6.51	6.34	6.51	0.18	5.7	5.75	6.69	5.75	0.22	0.76	0.2	3.73	ENSRNOG00000035546	Mir421	microRNA mir-421 [Source:RGD Symbol;Acc:2325538]
ENSRNOG00000035496	0.82	0.087449	5.53	6.15	6.15	6.15	0.19	6.26	5	5.33	5.33	0.24	0.83	0.22	3.71	ENSRNOG00000035496	Mir103-2	microRNA mir-103-2 [Source:RGD Symbol;Acc:7489028]
ENSRNOG00000003620	0.68	0.087449	6.89	6.15	6.91	6.89	0.17	6.1	6.21	6.88	6.21	0.19	0.68	0.18	3.69	ENSRNOG00000003620	Fmo3	flavin containing monooxygenase 3 [Source:RGD Symbol;Acc:619761]
ENSRNOG00000054953	0.64	0.087449	6.59	7.39	7.42	7.39	0.16	7.41	6.37	6.75	6.75	0.17	0.64	0.17	3.83	ENSRNOG00000054953	AC094605.2
ENSRNOG00000053090	-0.49	0.087449	10.25	10.81	10.16	10.25	0.15	10.74	10.82	9.85	10.74	0.11	-0.49	0.13	-3.63	ENSRNOG00000053090	AABR07025051.2
ENSRNOG00000051251	-0.53	0.087449	7.97	7.8	8.41	7.97	0.16	8.5	8.03	8.61	8.5	0.11	-0.53	0.14	-3.74	ENSRNOG00000051251	Rn60_10_0702.4
ENSRNOG00000038478	0.6	0.0908082	7.41	8.04	7.78	7.78	0.16	7.18	8.01	7.12	7.18	0.15	0.6	0.16	3.78	ENSRNOG00000038478	RGD1563668	similar to High mobility group protein 1 (HMG-1) [Source:RGD Symbol;Acc:1563668]
ENSRNOG00000028477	-0.52	0.102509	7.82	7.82	8.4	7.82	0.16	8.34	7.96	8.35	8.34	0.12	-0.52	0.14	-3.64	ENSRNOG00000028477	Med8	mediator complex subunit 8 [Source:RGD Symbol;Acc:1305552]
ENSRNOG00000060065	-0.74	0.106286	5.81	5.74	6.34	5.81	0.21	6.63	6.55	6.16	6.55	0.17	-0.74	0.2	-3.78	ENSRNOG00000060065	AABR07063682.1
ENSRNOG00000039455	0.58	0.10735	7.49	7.62	7.08	7.49	0.16	6.91	7.62	6.6	6.91	0.16	0.59	0.16	3.56	ENSRNOG00000039455	Pcdhgb6	protocadherin gamma subfamily B, 6 [Source:RGD Symbol;Acc:1591730]
ENSRNOG00000045961	0.48	0.10735	9.45	9.83	9.06	9.45	0.14	8.97	9.67	8.91	8.97	0.11	0.48	0.13	3.67	ENSRNOG00000045961	Lyrm7	LYR motif containing 7 [Source:RGD Symbol;Acc:1596391]
ENSRNOG00000002953	0.99	0.110128	5.48	5.66	5.47	5.48	0.23	5.04	4.49	4.49	4.49	0.3	0.99	0.27	3.67	ENSRNOG00000002953	P2ry4	pyrimidinergic receptor P2Y, G-protein coupled, 4 [Source:RGD Symbol;Acc:61798]
ENSRNOG00000049731	0.99	0.110128	5.62	5.4	4.62	5.4	0.23	4.33	4.98	4.41	4.41	0.3	0.99	0.27	3.62	ENSRNOG00000049731	AC094643.1
ENSRNOG00000029956	0.55	0.110128	7.43	8.11	8.3	8.11	0.16	7.68	7.56	7.52	7.56	0.14	0.55	0.15	3.6	ENSRNOG00000029956	Zfp654	zinc finger protein 654 [Source:RGD Symbol;Acc:1308321]
ENSRNOG00000031273	0.51	0.11868	8.3	8.71	9.02	8.71	0.15	8.2	8.13	8.39	8.2	0.12	0.51	0.14	3.73	ENSRNOG00000031273	RGD1559972	similar to ribosomal protein L27a [Source:RGD Symbol;Acc:1559972]
ENSRNOG00000055617	-0.98	0.122738	4.38	3.91	5.29	4.38	0.3	5.31	5.63	5.36	5.36	0.24	-0.98	0.27	-3.58	ENSRNOG00000055617	AABR07044171.2
ENSRNOG00000054322	-0.65	0.129572	6.58	6.31	6.27	6.31	0.19	6.09	7.08	6.96	6.96	0.16	-0.65	0.18	-3.67	ENSRNOG00000054322	AABR07025051.3
ENSRNOG00000054643	0.72	0.130729	6.87	6.59	6.57	6.59	0.18	6.9	5.87	5.85	5.87	0.21	0.72	0.2	3.63	ENSRNOG00000054643	AABR07034183.1
ENSRNOG00000051884	-0.54	0.130729	7.75	6.94	7.41	7.41	0.16	8.1	7.52	7.95	7.95	0.13	-0.54	0.15	-3.61	ENSRNOG00000051884	AABR07026503.1
ENSRNOG00000060781	1.22	0.132359	4.62	4.61	3.28	4.61	0.28	3.39	4.34	3.23	3.39	0.37	1.22	0.34	3.64	ENSRNOG00000060781	AABR07018764.1
ENSRNOG00000059301	-0.61	0.132359	6.53	6.33	6.41	6.41	0.18	7.08	7.02	6.75	7.02	0.16	-0.61	0.17	-3.53	ENSRNOG00000059301	7SK	7SK RNA [Source:RFAM;Acc:RF00100]
ENSRNOG00000022766	1.18	0.136632	4.65	4.75	2.88	4.65	0.28	3.47	3.73	3.42	3.47	0.37	1.18	0.33	3.56	ENSRNOG00000022766	Ccdc89	coiled-coil domain containing 89 [Source:RGD Symbol;Acc:1305335]
ENSRNOG00000048077	0.9	0.142831	5.16	5.76	6.16	5.76	0.21	4.86	4.68	5.49	4.86	0.27	0.89	0.25	3.61	ENSRNOG00000048077	AABR07035541.1
ENSRNOG00000058820	0.64	0.143033	6.98	7.62	7.09	7.09	0.17	6.54	6.45	6.41	6.45	0.18	0.64	0.18	3.65	ENSRNOG00000058820	Olr1768	olfactory receptor 1768 [Source:RGD Symbol;Acc:1333290]
ENSRNOG00000057323	0.92	0.150309	5.54	5.93	5.38	5.54	0.22	5.54	4.61	4.62	4.62	0.29	0.92	0.26	3.5	ENSRNOG00000057323	AABR07012051.2
ENSRNOG00000058989	-1.21	0.153223	3.11	3.13	5.46	3.13	0.36	3.11	5.25	4.34	4.34	0.31	-1.2	0.34	-3.5	ENSRNOG00000058989	AABR07001764.1
ENSRNOG00000061729	-1.06	0.168649	3.15	4.62	3.96	3.96	0.32	5.02	5.07	4.11	5.02	0.26	-1.05	0.3	-3.5	ENSRNOG00000061729	AABR07032155.1
ENSRNOG00000045569	-0.8	0.180287	5.4	4.92	5.21	5.21	0.24	6.01	6.06	5.37	6.01	0.2	-0.8	0.23	-3.51	ENSRNOG00000045569	LOC100912253	nucleolar protein 8-like [Source:RGD Symbol;Acc:6488015]
ENSRNOG00000061154	-0.6	0.182867	6.71	6.38	6.1	6.38	0.18	6.98	6.71	7.23	6.98	0.16	-0.59	0.17	-3.39	ENSRNOG00000061154	AABR07069821.1
ENSRNOG00000053385	0.97	0.184569	5.31	5.25	5.05	5.25	0.24	4.28	5.34	4.12	4.28	0.31	0.97	0.28	3.42	ENSRNOG00000053385	SNORA17	Small nucleolar RNA SNORA17 [Source:RFAM;Acc:RF00560]
ENSRNOG00000061311	0.69	0.191915	5.88	6.54	6.42	6.42	0.18	5.73	6.15	5.69	5.73	0.22	0.69	0.2	3.38	ENSRNOG00000061311	AABR07066875.1
ENSRNOG00000055063	0.62	0.193219	6.52	6.88	7.03	6.88	0.17	6.24	6.65	6.26	6.26	0.19	0.62	0.18	3.4	ENSRNOG00000055063	AABR07047089.1
ENSRNOG00000012659	-0.48	0.202111	9.79	9.87	9.64	9.79	0.14	10.34	10.27	10.07	10.27	0.12	-0.48	0.14	-3.55	ENSRNOG00000012659	Vamp5	vesicle-associated membrane protein 5 [Source:RGD Symbol;Acc:620419]
ENSRNOG00000057995	0.65	0.205012	6.99	6.84	6.7	6.84	0.17	6.61	6.19	6.05	6.19	0.19	0.65	0.19	3.5	ENSRNOG00000057995	AABR07007861.1
ENSRNOG00000043451	0.43	0.228173	10.17	11.86	10.94	10.94	0.14	10.51	11.26	10.28	10.51	0.11	0.44	0.13	3.3	ENSRNOG00000043451	Spp1	secreted phosphoprotein 1 [Source:RGD Symbol;Acc:3752]
ENSRNOG00000058510	-0.44	0.228173	8.88	8.64	8.81	8.81	0.14	9.05	9.25	9.25	9.25	0.12	-0.44	0.13	-3.32	ENSRNOG00000058510	AC127140.1
ENSRNOG00000053921	0.54	0.230314	7.15	7.48	7.45	7.45	0.16	6.88	7.53	6.91	6.91	0.16	0.54	0.16	3.29	ENSRNOG00000053921	SNORA17	Small nucleolar RNA SNORA17 [Source:RFAM;Acc:RF00560]
ENSRNOG00000053313	-0.55	0.230314	7.42	7.09	7.04	7.09	0.17	7.87	7.61	7.64	7.64	0.14	-0.54	0.16	-3.47	ENSRNOG00000053313	SNORA2	Small nucleolar RNA SNORA2/SNORA34 family [Source:RFAM;Acc:RF00410]
ENSRNOG00000037401	0.94	0.237455	4.83	5.4	5.29	5.29	0.24	6.26	4.35	4.23	4.35	0.31	0.94	0.28	3.35	ENSRNOG00000037401	AABR07058413.1
ENSRNOG00000050982	0.58	0.237455	6.48	7.45	7.44	7.44	0.16	6.86	7.25	6.71	6.86	0.16	0.57	0.17	3.48	ENSRNOG00000050982	AABR07014301.2
ENSRNOG00000058535	0.47	0.237455	8.37	8.41	8.28	8.37	0.15	8.34	7.82	7.9	7.9	0.13	0.47	0.14	3.22	ENSRNOG00000058535	SNORA26	Small nucleolar RNA SNORA26 [Source:RFAM;Acc:RF00568]
ENSRNOG00000020830	-0.57	0.237455	6.3	6.48	6.67	6.48	0.18	7.05	6.92	7.28	7.05	0.16	-0.57	0.17	-3.31	ENSRNOG00000020830	Syne4	spectrin repeat containing, nuclear envelope family member 4 [Source:RGD Symbol;Acc:1304580]
ENSRNOG00000030162	-0.69	0.251807	5.54	5.63	6.49	5.63	0.22	5.32	6.32	6.39	6.32	0.19	-0.7	0.21	-3.36	ENSRNOG00000030162	LOC102554167	40S ribosomal protein S17-like [Source:RGD Symbol;Acc:7611735]
ENSRNOG00000055336	-0.83	0.26104	4.75	4.8	5.4	4.8	0.27	5.63	5.51	5.87	5.63	0.22	-0.83	0.25	-3.32	ENSRNOG00000055336	U6	U6 spliceosomal RNA [Source:RFAM;Acc:RF00026]
ENSRNOG00000029172	0.63	0.261923	6.15	6.82	6.91	6.82	0.17	5.97	6.19	6.35	6.19	0.19	0.63	0.19	3.39	ENSRNOG00000029172	LOC100361944	hypothetical protein LOC100361944 [Source:RGD Symbol;Acc:2319136]
ENSRNOG00000056064	1.18	0.268556	4.08	4.26	2.5	4.08	0.32	2.9	2.84	3.42	2.9	0.39	1.19	0.36	3.25	ENSRNOG00000056064	AABR07004189.1
ENSRNOG00000045634	-1.12	0.276548	3.14	3.22	3.25	3.22	0.36	3.52	4.34	4.64	4.34	0.31	-1.12	0.34	-3.28	ENSRNOG00000045634	Olr496	olfactory receptor 496 [Source:RGD Symbol;Acc:1334187]
ENSRNOG00000005561	0.37	0.294999	11.91	11.91	11.54	11.91	0.12	11.96	11.54	11.41	11.54	0.09	0.36	0.11	3.22	ENSRNOG00000005561	Brinp1	bone morphogenetic protein/retinoic acid inducible neural-specific 1 [Source:RGD Symbol;Acc:708519]
ENSRNOG00000060418	-0.62	0.301753	6.62	5.8	5.93	5.93	0.2	6.6	6.16	6.55	6.55	0.17	-0.62	0.19	-3.2	ENSRNOG00000060418	AABR07058011.1
ENSRNOG00000055615	0.91	0.309198	5	5.21	5.34	5.21	0.24	4.88	4.3	3.65	4.3	0.31	0.91	0.28	3.21	ENSRNOG00000055615	U6	U6 spliceosomal RNA [Source:RFAM;Acc:RF00026]
ENSRNOG00000050496	0.78	0.309198	5.89	5.75	5.61	5.75	0.21	5.64	4.7	4.97	4.97	0.26	0.78	0.24	3.21	ENSRNOG00000050496	Olr60	olfactory receptor 60 [Source:RGD Symbol;Acc:1333240]
ENSRNOG00000052721	0.42	0.320327	8.91	9.38	9.35	9.35	0.14	8.93	8.85	9.3	8.93	0.11	0.42	0.13	3.24	ENSRNOG00000052721	Kdm6a	lysine (K)-specific demethylase 6A [Source:MGI Symbol;Acc:MGI:1095419]
ENSRNOG00000001837	0.42	0.320327	9.22	9.44	8.38	9.22	0.14	9.04	8.72	8.8	8.8	0.11	0.42	0.13	3.23	ENSRNOG00000001837	Sst	somatostatin [Source:RGD Symbol;Acc:3761]
ENSRNOG00000002790	0.42	0.320327	8.49	8.86	8.84	8.84	0.14	8.41	8.42	8.68	8.42	0.12	0.42	0.13	3.14	ENSRNOG00000002790	Abcb7	ATP-binding cassette, subfamily B (MDR/TAP), member 7 [Source:RGD Symbol;Acc:1303086]
ENSRNOG00000030252	-0.74	0.33215	4.74	5.36	5.13	5.13	0.25	4.85	5.87	5.97	5.87	0.21	-0.74	0.23	-3.18	ENSRNOG00000030252	Rn60_8_0402.1
ENSRNOG00000041305	-0.45	0.332303	7.76	7.85	8	7.85	0.16	8.39	7.97	8.3	8.3	0.12	-0.45	0.14	-3.15	ENSRNOG00000041305	Mir873	microRNA 873 [Source:RGD Symbol;Acc:2325356]
ENSRNOG00000059848	0.77	0.332405	5.95	5.78	5.56	5.78	0.21	5.86	4.98	5.01	5.01	0.26	0.77	0.24	3.17	ENSRNOG00000059848	U6	U6 spliceosomal RNA [Source:RFAM;Acc:RF00026]
ENSRNOG00000018448	-0.61	0.332405	6.14	5.96	5.78	5.96	0.2	6.48	6.57	6.58	6.57	0.17	-0.61	0.19	-3.17	ENSRNOG00000018448	Cend1	cell cycle exit and neuronal differentiation 1 [Source:RGD Symbol;Acc:1309401]
ENSRNOG00000059835	-0.48	0.338745	7.26	8.02	7.17	7.26	0.16	7.38	7.74	7.74	7.74	0.14	-0.48	0.15	-3.13	ENSRNOG00000059835	AABR07005028.2
ENSRNOG00000002475	0.42	0.389391	8.79	8.82	8.84	8.82	0.14	8.4	8.92	8.4	8.4	0.12	0.41	0.13	3.09	ENSRNOG00000002475	AABR07058831.1
ENSRNOG00000018645	-0.42	0.389391	8.55	8.53	7.92	8.53	0.15	8.95	9.01	8.59	8.95	0.11	-0.41	0.13	-3.08	ENSRNOG00000018645	Rpsa	ribosomal protein SA [Source:RGD Symbol;Acc:71026]
ENSRNOG00000051853	0.66	0.396535	6.15	6.31	6.28	6.28	0.19	6.01	5.62	5.42	5.62	0.22	0.66	0.21	3.12	ENSRNOG00000051853	AABR07028469.2
ENSRNOG00000005960	0.44	0.396535	8.42	8.02	8.47	8.42	0.15	8.54	7.98	7.91	7.98	0.13	0.44	0.14	3.06	ENSRNOG00000005960	RGD1311744	similar to RIKEN cDNA 5830475I06 [Source:RGD Symbol;Acc:1311744]
ENSRNOG00000061356	0.75	0.397658	4.65	6.21	5.77	5.77	0.21	4.8	5.02	5.56	5.02	0.26	0.75	0.24	3.12	ENSRNOG00000061356	U6	U6 spliceosomal RNA [Source:RFAM;Acc:RF00026]
ENSRNOG00000050377	0.53	0.397658	7.34	6.89	7.29	7.29	0.16	6.81	6.76	6.75	6.76	0.17	0.53	0.17	3.17	ENSRNOG00000050377	LOC684171	similar to olfactory receptor 555 [Source:RGD Symbol;Acc:1593885]
ENSRNOG00000048003	0.5	0.397658	7.02	8.34	7.4	7.4	0.16	6.79	7.39	6.9	6.9	0.16	0.5	0.16	3.06	ENSRNOG00000048003	RGD1566270	similar to ribosomal protein L21 [Source:RGD Symbol;Acc:1566270]
ENSRNOG00000051284	0.5	0.397658	7.5	7.4	7.4	7.4	0.16	7.02	6.9	6.6	6.9	0.16	0.5	0.16	3.02	ENSRNOG00000051284	Rn60_1_0913.2
ENSRNOG00000057786	0.47	0.397658	8.33	8.06	8.3	8.3	0.15	8.35	7.82	7.83	7.83	0.13	0.47	0.15	3.21	ENSRNOG00000057786	uc_338	TUC338 [Source:RFAM;Acc:RF02271]
ENSRNOG00000045840	0.47	0.397658	8.09	8.14	8.37	8.14	0.15	7.87	7.67	7.63	7.67	0.14	0.47	0.15	3.13	ENSRNOG00000045840	Hist1h4b	histone cluster 1, H4b [Source:RGD Symbol;Acc:620814]
ENSRNOG00000060523	-0.47	0.397658	8.12	7.47	7.58	7.58	0.16	8.15	8.05	7.78	8.05	0.13	-0.47	0.15	-3.18	ENSRNOG00000060523	Rps2-ps2
ENSRNOG00000053507	-0.52	0.397658	6.49	6.82	6.73	6.73	0.17	7.45	7.2	7.25	7.25	0.15	-0.53	0.17	-3.19	ENSRNOG00000053507	AABR07001455.1
ENSRNOG00000051117	-0.53	0.397658	7.03	6.51	6.7	6.7	0.17	6.83	7.47	7.23	7.23	0.15	-0.53	0.17	-3.21	ENSRNOG00000051117	Rn60_X_0730.3
ENSRNOG00000054828	-0.65	0.425206	5.62	6.21	5.57	5.62	0.22	6.04	6.32	6.27	6.27	0.19	-0.65	0.21	-3.1	ENSRNOG00000054828	AABR07051708.1	Uncharacterized protein [Source:UniProtKB/TrEMBL;Acc:D3ZHM9]
ENSRNOG00000056670	1.08	0.434961	4.35	4.47	2.75	4.35	0.3	3.7	3.22	3.27	3.27	0.38	1.08	0.35	3.11	ENSRNOG00000056670	AABR07000902.1
ENSRNOG00000033874	0.74	0.434961	5.99	5.85	5.58	5.85	0.21	5.43	5.11	4.96	5.11	0.25	0.74	0.24	3.13	ENSRNOG00000033874	AABR07059632.1	Uncharacterized protein [Source:UniProtKB/TrEMBL;Acc:F1LZE6]
ENSRNOG00000058908	0.43	0.448816	8.26	8.68	8.77	8.68	0.15	8.06	8.67	8.25	8.25	0.12	0.43	0.14	3.15	ENSRNOG00000058908	AC135696.1	high mobility group box 1 (Hmgb1), mRNA [Source:RefSeq mRNA;Acc:NM_012963]
ENSRNOG00000054880	-0.46	0.450864	7.44	8.23	7.39	7.44	0.16	7.81	7.97	7.9	7.9	0.13	-0.46	0.15	-3.03	ENSRNOG00000054880	7SK	7SK RNA [Source:RFAM;Acc:RF00100]
ENSRNOG00000036249	-0.48	0.450864	6.99	6.45	6.77	6.77	0.17	7.25	6.72	7.27	7.25	0.15	-0.49	0.16	-2.94	ENSRNOG00000036249	Mir485	microRNA mir-485 [Source:RGD Symbol;Acc:2325519]
ENSRNOG00000051975	-0.49	0.450864	7.02	6.91	6.92	6.92	0.17	7.41	7.44	7.32	7.41	0.15	-0.49	0.16	-3.02	ENSRNOG00000051975	AABR07021430.1
ENSRNOG00000023154	-0.55	0.450926	6.65	6.33	6.28	6.33	0.19	6.88	6.92	6.86	6.88	0.16	-0.55	0.18	-3.09	ENSRNOG00000023154	Defb21	defensin beta 21 [Source:RGD Symbol;Acc:1562393]
ENSRNOG00000061278	-0.58	0.450926	6.03	6.02	6.63	6.03	0.2	6.61	6.97	6.45	6.61	0.17	-0.58	0.19	-3.08	ENSRNOG00000061278	7SK	7SK RNA [Source:RFAM;Acc:RF00100]
ENSRNOG00000053746	-0.58	0.450926	5.94	6.14	5.99	5.99	0.2	6.65	6.57	6.06	6.57	0.17	-0.58	0.19	-3.02	ENSRNOG00000053746	Olr1668	olfactory receptor 1668 [Source:RGD Symbol;Acc:1332634]
ENSRNOG00000050438	-1.04	0.450926	3.19	3.69	3.26	3.26	0.36	4.3	3.53	4.78	4.3	0.31	-1.04	0.34	-3.03	ENSRNOG00000050438	Rn60_20_0009.5
ENSRNOG00000049817	-0.6	0.451257	5.98	5.83	5.85	5.85	0.21	6.71	6.45	5.86	6.45	0.18	-0.61	0.2	-3.06	ENSRNOG00000049817	AABR07064538.1	RCG61730; Uncharacterized protein [Source:UniProtKB/TrEMBL;Acc:M0RA14]
ENSRNOG00000042441	0.71	0.453892	5.2	6.1	5.99	5.99	0.2	5.28	5.56	4.87	5.28	0.24	0.7	0.23	3.08	ENSRNOG00000042441	Tpd52l3	tumor protein D52-like 3 [Source:RGD Symbol;Acc:1309391]
ENSRNOG00000053025	-0.7	0.453892	5.25	5.05	5.3	5.25	0.24	4.98	5.95	6.38	5.95	0.21	-0.7	0.23	-3.05	ENSRNOG00000053025	AC130391.3	TCP binding protein 2 [Source:UniProtKB/TrEMBL;Acc:B2BF95]
ENSRNOG00000054742	0.85	0.462105	5.23	5.66	4.95	5.23	0.24	4.06	4.81	4.38	4.38	0.3	0.85	0.28	3.04	ENSRNOG00000054742	AABR07066188.1
ENSRNOG00000045900	1.05	0.469502	4.3	4.38	2.98	4.3	0.3	3.18	3.34	3.25	3.25	0.38	1.06	0.35	3.03	ENSRNOG00000045900	Olr791	olfactory receptor 791 [Source:RGD Symbol;Acc:1334294]
ENSRNOG00000046390	1.06	0.471966	4.21	5.43	4.24	4.24	0.31	3.8	3.18	3.04	3.18	0.38	1.05	0.35	2.99	ENSRNOG00000046390	Tceal6	transcription elongation factor A (SII)-like 6 [Source:RGD Symbol;Acc:1598096]
ENSRNOG00000057631	0.72	0.471966	5.96	5.82	5.3	5.82	0.21	5.09	5.6	5.1	5.1	0.25	0.72	0.24	3.04	ENSRNOG00000057631	U6	U6 spliceosomal RNA [Source:RFAM;Acc:RF00026]
ENSRNOG00000052275	0.66	0.471966	6.09	5.28	6.11	6.09	0.2	5.43	5.2	5.91	5.43	0.23	0.66	0.22	2.98	ENSRNOG00000052275	H2afv	Protein LOC689408; RCG35761, isoform CRA_b [Source:UniProtKB/TrEMBL;Acc:D4AEC0]
ENSRNOG00000005338	0.6	0.471966	6.46	6.68	6.17	6.46	0.18	5.82	6.08	5.86	5.86	0.21	0.6	0.2	3.01	ENSRNOG00000005338	Drd5	dopamine receptor D5 [Source:RGD Symbol;Acc:2523]
ENSRNOG00000060749	0.58	0.471966	5.87	8.21	6.58	6.58	0.18	6.1	5.35	6	6	0.2	0.57	0.19	2.95	ENSRNOG00000060749	Gpx6	glutathione peroxidase 6 [Source:RGD Symbol;Acc:628789]
ENSRNOG00000028883	0.54	0.471966	7.03	7.39	6.74	7.03	0.17	6.47	7.17	6.49	6.49	0.18	0.54	0.18	3.06	ENSRNOG00000028883	LOC679823	similar to 60S ribosomal protein L37a [Source:RGD Symbol;Acc:1583665]
ENSRNOG00000025536	0.47	0.471966	7.81	7.85	7.64	7.81	0.16	7.34	7.74	7.14	7.34	0.15	0.48	0.16	3.03	ENSRNOG00000025536	LOC100359986	ribosomal protein L31-like [Source:RGD Symbol;Acc:2323059]
ENSRNOG00000010105	-0.39	0.471966	10.49	11.12	9.65	10.49	0.15	10.96	10.88	10.53	10.88	0.11	-0.39	0.13	-2.95	ENSRNOG00000010105	S100a11	S100 calcium binding protein A11 [Source:RGD Symbol;Acc:1303295]
ENSRNOG00000016625	-0.42	0.471966	7.79	8.95	8.34	8.34	0.15	8.61	8.76	8.76	8.76	0.11	-0.42	0.14	-3.08	ENSRNOG00000016625	Slc22a2	solute carrier family 22 (organic cation transporter), member 2 [Source:RGD Symbol;Acc:61936]
ENSRNOG00000042851	-0.48	0.471966	7.3	6.93	6.66	6.93	0.17	7.41	7.03	7.47	7.41	0.15	-0.48	0.16	-2.96	ENSRNOG00000042851	AC109942.1
ENSRNOG00000056729	-0.51	0.471966	6.17	6.82	6.44	6.44	0.18	7.1	6.95	6.58	6.95	0.16	-0.51	0.17	-2.93	ENSRNOG00000056729	AABR07001780.1
ENSRNOG00000059895	-0.51	0.471966	6.46	6.57	6.47	6.47	0.18	7.01	6.98	6.8	6.98	0.16	-0.51	0.17	-2.93	ENSRNOG00000059895	SNORA70	Small nucleolar RNA SNORA70 [Source:RFAM;Acc:RF00156]
ENSRNOG00000059467	0.71	0.533155	5.97	5.65	5.78	5.78	0.21	5.57	5.07	4.88	5.07	0.26	0.71	0.24	2.96	ENSRNOG00000059467	AABR07033564.1
ENSRNOG00000051834	-0.71	0.533155	4.65	5.17	5.04	5.04	0.25	5.39	6.04	5.75	5.75	0.22	-0.71	0.24	-2.96	ENSRNOG00000051834	AABR07027287.1
ENSRNOG00000054237	0.63	0.539768	5.96	6.44	6.29	6.29	0.19	5.63	5.7	5.66	5.66	0.22	0.62	0.21	2.97	ENSRNOG00000054237	SNORA36	Small nucleolar RNA SNORA36 family [Source:RFAM;Acc:RF00340]
ENSRNOG00000051323	0.59	0.540194	5.76	6.45	6.46	6.45	0.18	5.28	6.49	5.86	5.86	0.21	0.59	0.2	2.94	ENSRNOG00000051323	Olr1214	olfactory receptor 1214 [Source:RGD Symbol;Acc:1333397]
ENSRNOG00000057912	1.02	0.548261	2.79	4.35	4.47	4.35	0.3	3.16	3.33	4.28	3.33	0.37	1.03	0.35	2.98	ENSRNOG00000057912	SNORD115	Small nucleolar RNA SNORD115 [Source:RFAM;Acc:RF00105]
ENSRNOG00000060928	-0.51	0.548261	6.46	6.5	6.74	6.5	0.18	7.03	7.01	5.99	7.01	0.16	-0.5	0.17	-2.92	ENSRNOG00000060928	AABR07068285.1
ENSRNOG00000053702	0.78	0.553286	5.42	5.41	4.95	5.41	0.23	4.78	4.5	4.63	4.63	0.29	0.79	0.27	2.97	ENSRNOG00000053702	U6	U6 spliceosomal RNA [Source:RFAM;Acc:RF00026]
ENSRNOG00000010408	0.43	0.553286	8.23	8.36	7.87	8.23	0.15	7.72	8.09	7.8	7.8	0.13	0.44	0.15	2.95	ENSRNOG00000010408	Polr2k	polymerase (RNA) II (DNA directed) polypeptide K [Source:RGD Symbol;Acc:2319895]
ENSRNOG00000026969	-0.41	0.553286	8.28	8.38	8.82	8.38	0.15	8.36	8.79	8.79	8.79	0.11	-0.41	0.14	-2.99	ENSRNOG00000026969	RGD1564836	similar to HMGA1b [Source:RGD Symbol;Acc:1564836]
ENSRNOG00000021155	-0.41	0.553286	9.47	11.18	9.64	9.64	0.14	10.05	10.44	9.58	10.05	0.12	-0.41	0.14	-3.02	ENSRNOG00000021155	Ctsk	cathepsin K [Source:RGD Symbol;Acc:61810]
ENSRNOG00000033492	-0.44	0.553286	7.47	7.5	7.69	7.5	0.16	7.78	7.94	8.05	7.94	0.13	-0.44	0.15	-2.95	ENSRNOG00000033492	Olr1452	olfactory receptor 1452 [Source:RGD Symbol;Acc:1333990]
ENSRNOG00000039197	-0.79	0.553286	4.87	4.28	4.55	4.55	0.28	5.02	5.34	5.37	5.34	0.24	-0.79	0.27	-2.97	ENSRNOG00000039197	Col15a1	collagen, type XV, alpha 1 [Source:RGD Symbol;Acc:1310820]
ENSRNOG00000052564	-0.38	0.554748	8.57	9.84	8.43	8.57	0.15	8.95	9.12	8.72	8.95	0.11	-0.38	0.13	-2.81	ENSRNOG00000052564	Gpx3	glutathione peroxidase 3 [Source:RGD Symbol;Acc:69224]
ENSRNOG00000060328	-0.7	0.562623	4.63	4.98	5.46	4.98	0.25	5.68	5.54	5.91	5.68	0.22	-0.7	0.24	-2.86	ENSRNOG00000060328	AABR07072262.1	Protein LOC680329 [Source:UniProtKB/TrEMBL;Acc:M0R936]
ENSRNOG00000058821	0.58	0.585865	6.94	6.38	5.8	6.38	0.18	5.8	6.41	5.35	5.8	0.21	0.58	0.2	2.86	ENSRNOG00000058821	AABR07061345.4
ENSRNOG00000052867	0.58	0.585865	6.24	6.37	7.28	6.37	0.18	5.71	5.79	6.49	5.79	0.21	0.58	0.2	2.83	ENSRNOG00000052867	AABR07067404.1
ENSRNOG00000031304	0.55	0.588284	6.61	6.81	6.29	6.61	0.18	5.78	6.43	6.06	6.06	0.2	0.55	0.19	2.86	ENSRNOG00000031304	Mcpt1l4	mast cell protease 1-like 4 [Source:RGD Symbol;Acc:1303300]
ENSRNOG00000061537	0.55	0.588284	5.92	6.67	6.62	6.62	0.18	5.76	6.07	6.86	6.07	0.2	0.55	0.19	2.85	ENSRNOG00000061537	AABR07032439.1
ENSRNOG00000061324	0.48	0.608087	7.33	7.26	7.26	7.26	0.16	6.78	5.77	6.89	6.78	0.16	0.49	0.17	2.89	ENSRNOG00000061324	AABR07065740.1	Uncharacterized protein [Source:UniProtKB/TrEMBL;Acc:D3ZXZ8]
ENSRNOG00000056592	0.46	0.618564	6.7	7.6	7.7	7.6	0.16	7.14	6.93	7.37	7.14	0.15	0.46	0.16	2.85	ENSRNOG00000056592	AABR07008977.1
ENSRNOG00000018301	0.44	0.623469	7.67	8.05	8.04	8.04	0.16	7.44	7.9	7.6	7.6	0.14	0.43	0.15	2.85	ENSRNOG00000018301	Rn60_X_0752.4
ENSRNOG00000046763	-0.43	0.623469	7.47	7.97	7.48	7.48	0.16	7.86	7.91	7.93	7.91	0.13	-0.43	0.15	-2.89	ENSRNOG00000046763	Adssl1	adenylosuccinate synthase like 1 [Source:RGD Symbol;Acc:1590342]
ENSRNOG00000055536	-0.44	0.623469	7.28	7.34	7.39	7.34	0.16	7.79	7.78	7.32	7.78	0.14	-0.43	0.15	-2.84	ENSRNOG00000055536	AABR07026441.1
ENSRNOG00000058674	0.6	0.62719	5.83	6.27	6.27	6.27	0.19	5.67	5.61	5.7	5.67	0.22	0.6	0.21	2.87	ENSRNOG00000058674	AABR07031380.1
ENSRNOG00000054795	-0.4	0.62719	8.59	8.14	8.23	8.23	0.15	8.75	8.63	8.13	8.63	0.11	-0.4	0.14	-2.92	ENSRNOG00000054795	AABR07041096.1
ENSRNOG00000048641	-0.6	0.62719	5.54	5.42	5.55	5.54	0.22	5.74	6.14	6.75	6.14	0.19	-0.6	0.21	-2.82	ENSRNOG00000048641	AABR07007086.1
ENSRNOG00000053513	-0.83	0.62719	4.08	4.32	4.21	4.21	0.31	5.07	4.71	5.04	5.04	0.26	-0.83	0.29	-2.86	ENSRNOG00000053513	AABR07007584.2
ENSRNOG00000054244	0.75	0.637859	5.3	5.8	5.53	5.53	0.22	4.78	4.53	5.36	4.78	0.27	0.74	0.26	2.91	ENSRNOG00000054244	AABR07054752.1
ENSRNOG00000030237	0.38	0.637859	9.49	9.66	8.41	9.49	0.14	8.4	9.43	9.11	9.11	0.11	0.37	0.13	2.84	ENSRNOG00000030237	Cox7c	cytochrome c oxidase, subunit VIIc [Source:RGD Symbol;Acc:2300145]
ENSRNOG00000051815	-0.37	0.637859	9.41	9.1	9.01	9.1	0.14	9.47	9.37	9.48	9.47	0.12	-0.37	0.13	-2.75	ENSRNOG00000051815	AC093995.1
ENSRNOG00000048952	0.71	0.646514	5.74	5.56	5.48	5.56	0.22	5.22	4.83	4.85	4.85	0.27	0.71	0.25	2.82	ENSRNOG00000048952	Olr825	olfactory receptor 825 [Source:RGD Symbol;Acc:1333814]
ENSRNOG00000059176	-0.85	0.656338	4.07	4.09	3.92	4.07	0.32	4.92	4.94	4.91	4.92	0.27	-0.85	0.3	-2.85	ENSRNOG00000059176	AABR07060963.2
ENSRNOG00000057888	1	0.662354	3.2	4.33	5.06	4.33	0.3	3.33	3.17	3.33	3.33	0.37	0.99	0.35	2.87	ENSRNOG00000057888	U6	U6 spliceosomal RNA [Source:RFAM;Acc:RF00026]
ENSRNOG00000055505	-0.79	0.673415	4.29	5.36	4.41	4.41	0.29	5.2	5.67	4.66	5.2	0.25	-0.79	0.28	-2.83	ENSRNOG00000055505	U6	U6 spliceosomal RNA [Source:RFAM;Acc:RF00026]
ENSRNOG00000002382	-0.44	0.687054	6.58	6.84	7.01	6.84	0.17	7.28	7.45	7.09	7.28	0.15	-0.45	0.16	-2.72	ENSRNOG00000002382	Mfap4	microfibrillar-associated protein 4 [Source:RGD Symbol;Acc:1307841]
ENSRNOG00000034230	-0.59	0.687054	5.59	5.87	5.35	5.59	0.22	6.18	5.7	6.23	6.18	0.19	-0.59	0.21	-2.8	ENSRNOG00000034230	Fcrl1	Fc receptor-like 1 [Source:RGD Symbol;Acc:1589411]
ENSRNOG00000058931	-0.59	0.687054	5.51	5.84	5.54	5.54	0.22	6.13	6.4	5.5	6.13	0.2	-0.59	0.21	-2.74	ENSRNOG00000058931	AABR07007088.2
ENSRNOG00000061044	0.73	0.687113	4.45	5.46	5.62	5.46	0.23	4.73	5.63	4.7	4.73	0.28	0.73	0.26	2.8	ENSRNOG00000061044	SNORA17	Small nucleolar RNA SNORA17 [Source:RFAM;Acc:RF00560]
ENSRNOG00000060942	-0.55	0.695927	5.78	6.07	5.92	5.92	0.2	6.47	6.27	6.49	6.47	0.18	-0.56	0.2	-2.85	ENSRNOG00000060942	SNORA48	Small nucleolar RNA SNORA48 [Source:RFAM;Acc:RF00554]
ENSRNOG00000053860	-0.97	0.695927	3.11	3.26	3.54	3.26	0.36	3.6	4.23	4.68	4.23	0.31	-0.98	0.35	-2.83	ENSRNOG00000053860	Olr1742	olfactory receptor 1742 [Source:RGD Symbol;Acc:1333568]
ENSRNOG00000032454	0.67	0.702461	5.59	5.87	5.8	5.8	0.21	4.78	5.13	5.42	5.13	0.25	0.67	0.24	2.85	ENSRNOG00000032454	RGD1562265	similar to ribosomal protein S12 [Source:RGD Symbol;Acc:1562265]
ENSRNOG00000036549	-0.66	0.702461	4.98	5.52	4.88	4.98	0.25	5.64	5.68	4.28	5.64	0.22	-0.67	0.24	-2.73	ENSRNOG00000036549	AABR07067042.1
ENSRNOG00000056829	-1.08	0.702461	5.87	1.8	1.92	1.92	0.38	3.55	3	1.73	3	0.39	-1.09	0.39	-2.76	ENSRNOG00000056829	U4	U4 spliceosomal RNA [Source:RFAM;Acc:RF00015]
ENSRNOG00000052783	0.4	0.707796	8.72	8.71	7.98	8.71	0.15	8.27	8.31	8.56	8.31	0.12	0.39	0.14	2.89	ENSRNOG00000052783	AABR07066636.1
ENSRNOG00000013412	0.39	0.707796	8.2	8.94	8.38	8.38	0.15	7.57	8.15	7.99	7.99	0.13	0.39	0.14	2.73	ENSRNOG00000013412	Creb1	cAMP responsive element binding protein 1 [Source:RGD Symbol;Acc:620218]
ENSRNOG00000036377	0.64	0.710785	5.56	6.04	5.89	5.89	0.2	5.25	5.43	5.2	5.25	0.24	0.64	0.23	2.75	ENSRNOG00000036377	AABR07014722.1
ENSRNOG00000061096	0.5	0.713804	6.91	6.71	7.01	6.91	0.17	6.41	6.28	6.5	6.41	0.18	0.5	0.18	2.8	ENSRNOG00000061096	LOC102723236	RNA, 7SL, cytoplasmic 1 [Source:RGD Symbol;Acc:8157638]
ENSRNOG00000054598	-0.75	0.713804	4.42	4.57	5.49	4.57	0.28	5.86	5.32	4.48	5.32	0.24	-0.75	0.27	-2.81	ENSRNOG00000054598	7SK	7SK RNA [Source:RFAM;Acc:RF00100]
ENSRNOG00000030330	0.36	0.72513	9.66	9.33	9.75	9.66	0.14	9.3	9.03	9.41	9.3	0.12	0.36	0.13	2.67	ENSRNOG00000030330	Pcdh11x	protocadherin 11 X-linked [Source:RGD Symbol;Acc:1562864]
ENSRNOG00000059522	0.35	0.72513	10.72	11.08	11.15	11.08	0.14	10.73	10.71	10.89	10.73	0.11	0.36	0.13	2.76	ENSRNOG00000059522	U6	U6 spliceosomal RNA [Source:RFAM;Acc:RF00026]
ENSRNOG00000059692	0.47	0.727645	7.17	6.99	7.31	7.17	0.16	6.7	6.68	7	6.7	0.17	0.47	0.17	2.74	ENSRNOG00000059692	U6	U6 spliceosomal RNA [Source:RFAM;Acc:RF00026]
ENSRNOG00000054321	-0.47	0.727645	6.7	7.55	6.63	6.7	0.17	6.51	8.11	7.17	7.17	0.15	-0.47	0.17	-2.81	ENSRNOG00000054321	AABR07043698.1
ENSRNOG00000051791	-0.69	0.734405	4.88	5.43	4.93	4.93	0.26	5.86	5.62	5.01	5.62	0.22	-0.69	0.25	-2.79	ENSRNOG00000051791	AABR07042668.1
ENSRNOG00000007998	0.44	0.745667	7.1	7.67	7.89	7.67	0.16	7.23	7.31	7.03	7.23	0.15	0.44	0.16	2.76	ENSRNOG00000007998	Ssb	Sjogren syndrome antigen B [Source:RGD Symbol;Acc:620804]
ENSRNOG00000021435	0.44	0.745667	7.31	7.72	7.56	7.56	0.16	7.08	7.54	7.12	7.12	0.15	0.44	0.16	2.71	ENSRNOG00000021435	AC141966.1
ENSRNOG00000053802	-0.44	0.745667	6.92	6.91	6.74	6.91	0.17	7.35	7.45	6.83	7.35	0.15	-0.44	0.16	-2.71	ENSRNOG00000053802	AABR07058899.1
ENSRNOG00000029978	-0.74	0.763134	5.62	4.46	4.55	4.55	0.28	4.02	5.29	5.58	5.29	0.24	-0.74	0.27	-2.75	ENSRNOG00000029978	LOC100361642	olfactory receptor Olr122-like [Source:RGD Symbol;Acc:2319730]
ENSRNOG00000052047	0.52	0.764514	6.57	6.59	6.4	6.57	0.18	5.94	6.34	6.05	6.05	0.2	0.52	0.19	2.69	ENSRNOG00000052047	AABR07051718.1
ENSRNOG00000061715	-0.52	0.764514	6.08	6.36	6.09	6.09	0.2	6.89	6.61	6.09	6.61	0.17	-0.52	0.19	-2.74	ENSRNOG00000061715	Pbsn	probasin [Source:EntrezGene;Acc:54193]
ENSRNOG00000009969	-0.71	0.77487	4.75	4.6	5.15	4.75	0.27	6.02	5.17	5.46	5.46	0.23	-0.71	0.26	-2.76	ENSRNOG00000009969	Olr539	olfactory receptor 539 [Source:RGD Symbol;Acc:1333285]
ENSRNOG00000053360	-0.79	0.786688	4.21	4.17	4.22	4.21	0.31	5	4.6	5.1	5	0.26	-0.79	0.29	-2.7	ENSRNOG00000053360	LOC100909661	putative keratin-associated protein 10-like ENSP00000375147 homolog [Source:RGD Symbol;Acc:6502238]
ENSRNOG00000005017	0.87	0.791778	4.34	4.81	4.65	4.65	0.28	3.74	3.78	4.33	3.78	0.35	0.87	0.32	2.72	ENSRNOG00000005017	RGD1566369	similar to ribosomal protein S8 [Source:RGD Symbol;Acc:1566369]
ENSRNOG00000052854	0.67	0.791778	5.63	5.34	5.82	5.63	0.22	4.81	5.34	4.96	4.96	0.26	0.68	0.25	2.73	ENSRNOG00000052854	AABR07014132.1
ENSRNOG00000059243	0.57	0.794737	6.16	6.32	6.34	6.32	0.19	6.17	5.75	5.11	5.75	0.22	0.57	0.21	2.76	ENSRNOG00000059243	AABR07051787.1
ENSRNOG00000044078	0.57	0.794737	6.16	6.27	4.82	6.16	0.19	5.35	5.59	5.92	5.59	0.22	0.57	0.21	2.65	ENSRNOG00000044078	5S_rRNA	5S ribosomal RNA [Source:RFAM;Acc:RF00001]
ENSRNOG00000052971	0.65	0.799604	5.79	5.74	5.87	5.79	0.21	4.95	5.9	5.14	5.14	0.25	0.65	0.24	2.75	ENSRNOG00000052971	AABR07010777.1
ENSRNOG00000055221	-0.46	0.799604	6.67	7.02	6.69	6.69	0.17	7.15	7.19	6.89	7.15	0.15	-0.46	0.17	-2.74	ENSRNOG00000055221	AC128618.1	acyl-coenzyme A thioesterase 1 [Source:RefSeq peptide;Acc:NP_112605]
ENSRNOG00000052037	-0.46	0.799604	6.37	6.73	6.5	6.5	0.18	6.91	7.12	6.96	6.96	0.16	-0.46	0.17	-2.68	ENSRNOG00000052037	AABR07015917.1
ENSRNOG00000060758	-0.65	0.799604	5.26	4.99	4.6	4.99	0.25	5.81	5.64	4.49	5.64	0.22	-0.65	0.24	-2.65	ENSRNOG00000060758	AABR07042654.3
ENSRNOG00000053663	0.54	0.806202	6.5	5.93	6.56	6.5	0.18	5.86	5.96	6.38	5.96	0.2	0.54	0.2	2.73	ENSRNOG00000053663	Olr956	olfactory receptor 956 [Source:RGD Symbol;Acc:1334430]
ENSRNOG00000052265	0.54	0.806202	6.42	6.44	6.39	6.42	0.18	5.88	6.37	5.65	5.88	0.21	0.54	0.2	2.72	ENSRNOG00000052265	AABR07063852.1
ENSRNOG00000058406	0.35	0.817327	8.9	9.28	9.17	9.17	0.14	8.88	8.77	8.82	8.82	0.11	0.35	0.13	2.69	ENSRNOG00000058406	AABR07057946.1
ENSRNOG00000019202	-0.35	0.817327	9.03	9.25	8.84	9.03	0.14	9.39	9.22	9.38	9.38	0.12	-0.35	0.13	-2.64	ENSRNOG00000019202	PVR	poliovirus receptor [Source:RGD Symbol;Acc:3813]
ENSRNOG00000048494	0.43	0.82533	7.37	7.52	7.14	7.37	0.16	6.94	6.77	7.17	6.94	0.16	0.43	0.16	2.61	ENSRNOG00000048494	AABR07042012.1
ENSRNOG00000051561	0.72	0.866193	5.25	4.4	6	5.25	0.24	4.87	4.25	4.53	4.53	0.29	0.72	0.27	2.63	ENSRNOG00000051561	SNORA36	Small nucleolar RNA SNORA36 family [Source:RFAM;Acc:RF00340]
ENSRNOG00000057583	-0.4	0.866193	7.37	7.56	7.39	7.39	0.16	7.61	7.79	7.87	7.79	0.14	-0.4	0.15	-2.62	ENSRNOG00000057583	AABR07036435.1
ENSRNOG00000060007	-0.48	0.866193	6.39	6.27	6.3	6.3	0.19	6.78	6.83	5.98	6.78	0.16	-0.48	0.18	-2.69	ENSRNOG00000060007	AC131411.3
ENSRNOG00000060594	0.45	0.888766	7.25	7.16	7.51	7.25	0.16	7.27	6.72	6.8	6.8	0.16	0.45	0.17	2.68	ENSRNOG00000060594	Atn1	atrophin 1 [Source:EntrezGene;Acc:29515]
ENSRNOG00000024509	0.45	0.888766	6.97	7.18	7.19	7.18	0.16	6.7	7.56	6.73	6.73	0.17	0.45	0.17	2.68	ENSRNOG00000024509	Trim52	tripartite motif-containing 52 [Source:RGD Symbol;Acc:1565615]
ENSRNOG00000008664	0.38	0.888766	9.46	9.79	9.99	9.79	0.14	9.21	9.41	9.66	9.41	0.12	0.37	0.14	2.75	ENSRNOG00000008664	Rn60_15_0083.1
ENSRNOG00000029756	-0.37	0.888766	8.35	8.18	8.21	8.21	0.15	8.44	8.6	8.58	8.58	0.11	-0.37	0.14	-2.7	ENSRNOG00000029756	P2ry13	purinergic receptor P2Y, G-protein coupled, 13 [Source:RGD Symbol;Acc:1302941]
ENSRNOG00000018735	-0.37	0.888766	7.86	8.54	7.88	7.88	0.16	8.25	8.68	8.23	8.25	0.12	-0.37	0.14	-2.57	ENSRNOG00000018735	Cd74	Cd74 molecule, major histocompatibility complex, class II invariant chain [Source:RGD Symbol;Acc:2313]
ENSRNOG00000048725	-0.37	0.888766	8.09	7.89	7.73	7.89	0.16	8.38	8.15	8.26	8.26	0.12	-0.37	0.14	-2.57	ENSRNOG00000048725	Lsm2	LSM2 homolog, U6 small nuclear RNA associated (S. cerevisiae) [Source:RGD Symbol;Acc:1598536]
ENSRNOG00000016057	-0.38	0.888766	7.91	8.17	7.9	7.91	0.16	8.37	8.29	8.07	8.29	0.12	-0.37	0.14	-2.61	ENSRNOG00000016057	Kcnj13	potassium channel, inwardly rectifying subfamily J, member 13 [Source:RGD Symbol;Acc:621661]
ENSRNOG00000047994	-0.61	0.888766	5.16	5.25	5.67	5.25	0.24	4.94	5.86	6.06	5.86	0.21	-0.61	0.23	-2.65	ENSRNOG00000047994	Olr824	olfactory receptor 824 [Source:RGD Symbol;Acc:1333048]
ENSRNOG00000048239	-0.69	0.888766	4.3	4.85	4.73	4.73	0.27	5.42	4.71	5.42	5.42	0.23	-0.69	0.26	-2.66	ENSRNOG00000048239	Cxcr1	chemokine (C-X-C motif) receptor 1 [Source:RGD Symbol;Acc:2905]
ENSRNOG00000030886	-0.81	0.888766	3.69	3.86	5.05	3.86	0.33	5.05	4.49	4.67	4.67	0.28	-0.82	0.31	-2.59	ENSRNOG00000030886	Vom1r59	vomeronasal 1 receptor 59 [Source:RGD Symbol;Acc:1359709]
ENSRNOG00000052365	0.96	0.89531	4.08	4	3.69	4	0.32	3.13	2.67	3.04	3.04	0.39	0.95	0.36	2.61	ENSRNOG00000052365	3082ex4-5
ENSRNOG00000018068	0.84	0.923044	4.11	4.81	4.67	4.67	0.27	3.71	4.56	3.83	3.83	0.34	0.84	0.32	2.65	ENSRNOG00000018068	Rn60_2_0457.1
ENSRNOG00000035515	0.47	0.923044	6.46	6.88	6.78	6.78	0.17	6.19	6.36	6.31	6.31	0.19	0.47	0.18	2.58	ENSRNOG00000035515	Mir153	microRNA mir-153 [Source:RGD Symbol;Acc:2325563]
ENSRNOG00000004787	0.35	0.923044	9.1	8.89	9.04	9.04	0.14	8.69	8.69	8.96	8.69	0.11	0.34	0.13	2.62	ENSRNOG00000004787	AABR07053185.1	Uncharacterized protein [Source:UniProtKB/TrEMBL;Acc:F1M086]
ENSRNOG00000054276	0.33	0.923044	9.34	9.17	9.29	9.29	0.14	8.92	9.23	8.96	8.96	0.11	0.34	0.13	2.6	ENSRNOG00000054276	U6	U6 spliceosomal RNA [Source:RFAM;Acc:RF00026]
ENSRNOG00000013014	-0.34	0.923044	8.71	8.71	8.56	8.71	0.15	8.7	9.05	9.07	9.05	0.11	-0.34	0.13	-2.55	ENSRNOG00000013014	Cyba	cytochrome b-245, alpha polypeptide [Source:RGD Symbol;Acc:620573]
ENSRNOG00000055437	-0.34	0.923044	8.57	10.25	8.36	8.57	0.15	8.91	8.69	9.72	8.91	0.11	-0.34	0.13	-2.55	ENSRNOG00000055437	AABR07027811.5
ENSRNOG00000027797	-0.34	0.923044	9.16	9.73	9.04	9.16	0.14	9.28	9.65	9.5	9.5	0.12	-0.34	0.13	-2.51	ENSRNOG00000027797	Nit2	nitrilase family, member 2 [Source:RGD Symbol;Acc:1310494]
ENSRNOG00000053159	-0.47	0.923044	6.27	6.19	6.9	6.27	0.19	6.17	6.78	6.74	6.74	0.17	-0.47	0.18	-2.61	ENSRNOG00000053159	AABR07022162.1
ENSRNOG00000036272	-0.48	0.923044	6.21	6.38	6.99	6.38	0.18	6.86	6.28	7.14	6.86	0.16	-0.47	0.18	-2.68	ENSRNOG00000036272	Mir490	microRNA 490 [Source:RGD Symbol;Acc:2325414]
ENSRNOG00000008548	-0.55	0.923044	6.06	5.33	5.7	5.7	0.21	5.93	6.37	6.25	6.25	0.19	-0.55	0.21	-2.67	ENSRNOG00000008548	LOC100360940	diablo-like [Source:RGD Symbol;Acc:2321120]
ENSRNOG00000005645	-0.68	0.923044	4.79	5.15	4.72	4.79	0.27	5.58	5.47	5.41	5.47	0.23	-0.68	0.26	-2.66	ENSRNOG00000005645	Tas2r130	taste receptor, type 2, member 130 [Source:RGD Symbol;Acc:1597354]
ENSRNOG00000056418	-0.75	0.923044	3.34	4.25	4.76	4.25	0.3	5.34	4.59	5	5	0.26	-0.76	0.29	-2.62	ENSRNOG00000056418	AABR07057415.2
ENSRNOG00000051927	0.52	0.937907	6.04	6.64	6.34	6.34	0.18	5.65	5.82	5.94	5.82	0.21	0.52	0.2	2.55	ENSRNOG00000051927	SNORD98	Small nucleolar RNA SNORD98 [Source:RFAM;Acc:RF00607]
ENSRNOG00000061371	0.38	0.937907	7.82	8	7.99	7.99	0.16	7.6	7.85	7.61	7.61	0.14	0.39	0.15	2.53	ENSRNOG00000061371	Tceb1	transcription elongation factor B (SIII), polypeptide 1 [Source:MGI Symbol;Acc:MGI:1915173]
ENSRNOG00000026400	-0.39	0.937907	7.75	7.63	7.65	7.65	0.16	8.04	7.75	8.19	8.04	0.13	-0.39	0.15	-2.67	ENSRNOG00000026400	AABR07020999.1	Uncharacterized protein [Source:UniProtKB/TrEMBL;Acc:D4AA21]
ENSRNOG00000058726	-0.39	0.937907	8.05	7.53	7.64	7.64	0.16	8.07	8.03	7.69	8.03	0.13	-0.39	0.15	-2.61	ENSRNOG00000058726	AABR07054837.1
ENSRNOG00000061513	-0.44	0.966612	6.15	6.64	6.8	6.64	0.17	7.01	7.11	7.08	7.08	0.16	-0.44	0.17	-2.6	ENSRNOG00000061513	AABR07012728.2
ENSRNOG00000052097	0.97	1	3.01	3.78	3.68	3.68	0.34	3.08	2.37	2.71	2.71	0.4	0.97	0.38	2.56	ENSRNOG00000052097	Mir547	microRNA mir-547 [Source:RGD Symbol;Acc:2325473]
ENSRNOG00000052746	0.94	1	2.98	3.22	2.5	2.98	0.37	2	4.25	2.04	2.04	0.41	0.94	0.4	2.34	ENSRNOG00000052746	AABR07034795.1
ENSRNOG00000019736	0.91	1	2.57	3.59	3.54	3.54	0.35	2.63	2.39	2.79	2.63	0.4	0.91	0.38	2.36	ENSRNOG00000019736	LOC100911034	cysteine desulfurase, mitochondrial-like [Source:RGD Symbol;Acc:6495283]
ENSRNOG00000053715	0.9	1	2.55	2.8	2.99	2.8	0.37	1.82	1.9	2.25	1.9	0.42	0.89	0.4	2.21	ENSRNOG00000053715	Olr1536	olfactory receptor 1536 [Source:EntrezGene;Acc:288199]
ENSRNOG00000046737	0.85	1	3.85	3.8	4.04	3.85	0.33	4.08	2.98	3	3	0.39	0.85	0.37	2.31	ENSRNOG00000046737	AABR07003935.3
ENSRNOG00000046786	0.84	1	4.35	4.09	4.38	4.35	0.3	2.81	3.51	4.55	3.51	0.36	0.85	0.34	2.49	ENSRNOG00000046786	LOC684709	similar to putative membrane protein Re9 [Source:RGD Symbol;Acc:1586783]
ENSRNOG00000059448	0.83	1	4.44	4.19	3.56	4.19	0.31	2.9	3.36	4.18	3.36	0.37	0.83	0.35	2.37	ENSRNOG00000059448	Vom1r84	vomeronasal 1 receptor 84 [Source:RGD Symbol;Acc:1549753]
ENSRNOG00000039505	0.83	1	3.77	3.99	3.7	3.77	0.34	3.6	2.94	2.49	2.94	0.39	0.83	0.37	2.24	ENSRNOG00000039505	AC130232.1
ENSRNOG00000058549	0.82	1	3.87	3.98	3.59	3.87	0.33	3.26	2.55	3.05	3.05	0.39	0.81	0.37	2.22	ENSRNOG00000058549	Vom1r69	vomeronasal 1 receptor 69 [Source:RGD Symbol;Acc:1549722]
ENSRNOG00000031706	0.81	1	3.77	3.81	3	3.77	0.34	2.12	3.74	2.96	2.96	0.39	0.81	0.37	2.17	ENSRNOG00000031706	AABR07027388.1
ENSRNOG00000053116	0.8	1	3.13	4.27	4.07	4.07	0.32	4.38	3.27	3.23	3.27	0.38	0.79	0.36	2.23	ENSRNOG00000053116	Cyp21a1-ps
ENSRNOG00000049012	0.8	1	2.11	3.74	2.97	2.97	0.37	2.02	2.17	2.68	2.17	0.41	0.8	0.4	2.01	ENSRNOG00000049012	Olr1547	olfactory receptor 1547 [Source:RGD Symbol;Acc:1333633]
ENSRNOG00000054983	0.79	1	4.23	2.45	4.85	4.23	0.31	3.44	4.18	2.24	3.44	0.37	0.79	0.35	2.27	ENSRNOG00000054983	SCARNA11	Small Cajal body specific RNA 11 [Source:RFAM;Acc:RF00564]
ENSRNOG00000053817	0.78	1	4.65	4.1	4.81	4.65	0.28	3.87	3.79	4.13	3.87	0.34	0.78	0.32	2.47	ENSRNOG00000053817	AABR07013764.1
ENSRNOG00000016018	0.78	1	3.89	4.42	4.34	4.34	0.3	3.39	4.46	3.56	3.56	0.36	0.77	0.34	2.29	ENSRNOG00000016018	Olr124	olfactory receptor 124 [Source:RGD Symbol;Acc:1333546]
ENSRNOG00000057874	0.78	1	3.56	4.05	3.97	3.97	0.32	3.19	3.76	2.77	3.19	0.38	0.78	0.36	2.17	ENSRNOG00000057874	AABR07067501.1
ENSRNOG00000019594	0.77	1	3.99	4.14	3.96	3.99	0.32	3.22	3.5	2.75	3.22	0.38	0.77	0.36	2.14	ENSRNOG00000019594	LOC100912097	olfactory receptor 10A5-like [Source:RGD Symbol;Acc:6489170]
ENSRNOG00000061698	0.77	1	3.37	3.88	3.28	3.37	0.36	2.46	2.6	2.99	2.6	0.4	0.77	0.39	1.99	ENSRNOG00000061698	AABR07027811.7
ENSRNOG00000055148	0.73	1	4.21	3.72	3.96	3.96	0.33	3.23	3.02	4.88	3.23	0.38	0.72	0.36	2	ENSRNOG00000055148	AABR07031588.1
ENSRNOG00000055513	0.72	1	4.73	4.63	4.23	4.63	0.28	3.86	5.7	3.91	3.91	0.34	0.72	0.32	2.27	ENSRNOG00000055513	AABR07061385.1
ENSRNOG00000052801	0.72	1	4.09	4.41	2.93	4.09	0.32	3.37	2.92	4.01	3.37	0.37	0.71	0.35	2.02	ENSRNOG00000052801	AABR07020736.1
ENSRNOG00000060371	0.72	1	3.36	2.84	3.49	3.36	0.36	2.63	2.64	2.94	2.64	0.4	0.72	0.39	1.84	ENSRNOG00000060371	AABR07010040.3
ENSRNOG00000042714	0.7	1	4.58	3.82	4.48	4.48	0.29	4.07	3.78	3.63	3.78	0.35	0.7	0.33	2.16	ENSRNOG00000042714	RGD1559459	similar to Expressed sequence AI788959 [Source:RGD Symbol;Acc:1559459]
ENSRNOG00000016330	0.7	1	4.33	3.58	4.1	4.1	0.32	3.85	3.4	3.39	3.4	0.37	0.7	0.35	1.98	ENSRNOG00000016330	LOC679087	similar to swan [Source:RGD Symbol;Acc:1593040]
ENSRNOG00000042397	0.7	1	4.09	3.42	4.12	4.09	0.32	3.86	3.39	2.7	3.39	0.37	0.7	0.35	1.98	ENSRNOG00000042397	AC126957.1	Olfactory receptor [Source:UniProtKB/TrEMBL;Acc:F1M5I5]
ENSRNOG00000031597	0.7	1	3.53	3.18	3.93	3.53	0.35	2.55	3.05	2.83	2.83	0.39	0.7	0.38	1.83	ENSRNOG00000031597	AABR07029943.1
ENSRNOG00000060525	0.7	1	3.05	3.47	3.47	3.47	0.35	2.77	3.22	2.67	2.77	0.4	0.69	0.38	1.8	ENSRNOG00000060525	AABR07007717.3
ENSRNOG00000003645	0.69	1	5.34	5.16	6.47	5.34	0.23	4.65	4.09	5.76	4.65	0.28	0.69	0.27	2.6	ENSRNOG00000003645	Hnrnpab	heterogeneous nuclear ribonucleoprotein A/B [Source:RGD Symbol;Acc:69255]
ENSRNOG00000046156	0.69	1	5.26	5.09	4.7	5.09	0.25	4.14	4.61	4.4	4.4	0.3	0.69	0.28	2.46	ENSRNOG00000046156	Zbtb33	zinc finger and BTB domain containing 33 [Source:RGD Symbol;Acc:1566309]
ENSRNOG00000047114	0.69	1	4.25	4.36	3.62	4.25	0.3	3.49	3.56	3.69	3.56	0.36	0.69	0.34	2.02	ENSRNOG00000047114	LOC102553845	putative T-complex protein 1 subunit theta-like 2-like [Source:RGD Symbol;Acc:7640698]
ENSRNOG00000056245	0.68	1	4.7	4.74	4.67	4.7	0.27	3.82	4.02	4.67	4.02	0.33	0.67	0.31	2.18	ENSRNOG00000056245	AC123185.3
ENSRNOG00000045612	0.68	1	4.95	3.26	4.08	4.08	0.32	3.38	3.9	3.4	3.4	0.37	0.67	0.35	1.91	ENSRNOG00000045612	Prss2	protease, serine, 2 [Source:RGD Symbol;Acc:3418]
ENSRNOG00000055865	0.67	1	3.7	4.01	3.59	3.7	0.34	3.03	3.29	3.01	3.03	0.39	0.67	0.37	1.79	ENSRNOG00000055865	U6	U6 spliceosomal RNA [Source:RFAM;Acc:RF00026]
ENSRNOG00000059829	0.67	1	3.3	2.32	2.98	2.98	0.37	2.26	3.7	2.31	2.31	0.41	0.66	0.4	1.67	ENSRNOG00000059829	7SK	7SK RNA [Source:RFAM;Acc:RF00100]
ENSRNOG00000053185	0.66	1	4.64	5.07	5.2	5.07	0.25	3.91	4.41	4.62	4.41	0.3	0.66	0.28	2.34	ENSRNOG00000053185	AABR07006889.1
ENSRNOG00000058198	0.66	1	5.08	4.61	5.09	5.08	0.25	4.33	4.42	4.51	4.42	0.3	0.66	0.28	2.34	ENSRNOG00000058198	5S_rRNA	5S ribosomal RNA [Source:RFAM;Acc:RF00001]
ENSRNOG00000057655	0.66	1	4.83	5.3	4.62	4.83	0.26	4.02	4.68	4.17	4.17	0.32	0.66	0.3	2.21	ENSRNOG00000057655	Olr850	olfactory receptor 850 [Source:RGD Symbol;Acc:1332612]
ENSRNOG00000002789	0.66	1	5.14	5.07	5.31	5.14	0.24	4.26	4.99	4.48	4.48	0.3	0.66	0.28	2.36	ENSRNOG00000002789	AABR07039648.1
ENSRNOG00000041913	0.64	1	5.18	4.95	4.22	4.95	0.26	3.9	5.02	4.31	4.31	0.31	0.63	0.29	2.18	ENSRNOG00000041913	5S_rRNA	5S ribosomal RNA [Source:RFAM;Acc:RF00001]
ENSRNOG00000056932	0.63	1	4.76	5.05	4.2	4.76	0.27	3.47	4.13	4.66	4.13	0.32	0.63	0.3	2.09	ENSRNOG00000056932	7SK	7SK RNA [Source:RFAM;Acc:RF00100]
ENSRNOG00000061620	0.63	1	4.76	4.53	3.49	4.53	0.28	4.41	3.78	3.9	3.9	0.34	0.63	0.32	1.97	ENSRNOG00000061620	AABR07041141.1	LRRGT00025 [Source:UniProtKB/TrEMBL;Acc:Q6TXH4]
ENSRNOG00000046129	0.63	1	3.66	3.93	2.66	3.66	0.34	3.97	3.02	3.03	3.03	0.39	0.63	0.37	1.67	ENSRNOG00000046129	Olr1617	olfactory receptor 1617 [Source:RGD Symbol;Acc:1332642]
ENSRNOG00000051421	0.62	1	5.6	5.3	5.32	5.32	0.23	5.12	3.98	4.7	4.7	0.28	0.62	0.26	2.36	ENSRNOG00000051421	AABR07031604.1
ENSRNOG00000034093	0.61	1	3.67	4.53	4.67	4.53	0.28	3.92	3.53	4.15	3.92	0.34	0.61	0.32	1.91	ENSRNOG00000034093	AABR07011951.1	Protein LOC102549957 [Source:UniProtKB/TrEMBL;Acc:M0RCB1]
ENSRNOG00000045546	0.61	1	4.39	4.24	4.12	4.24	0.31	3.75	3.48	3.63	3.63	0.36	0.61	0.34	1.81	ENSRNOG00000045546	Olr530	olfactory receptor 530 [Source:RGD Symbol;Acc:1332695]
ENSRNOG00000055474	0.61	1	5.34	5.5	4.73	5.34	0.23	5.55	4.73	3.81	4.73	0.28	0.61	0.26	2.33	ENSRNOG00000055474	AABR07058685.1
ENSRNOG00000002597	0.6	1	5.37	5.42	5.08	5.37	0.23	4.54	4.77	4.79	4.77	0.28	0.6	0.26	2.29	ENSRNOG00000002597	LOC100362350	hydroxysteroid 17-beta dehydrogenase 6-like [Source:RGD Symbol;Acc:2318336]
ENSRNOG00000033924	0.6	1	5.78	5.26	5.76	5.76	0.21	5.16	5.5	4.9	5.16	0.25	0.6	0.24	2.52	ENSRNOG00000033924	AABR07071968.1	Uncharacterized protein [Source:UniProtKB/TrEMBL;Acc:D3ZS15]
ENSRNOG00000047511	0.6	1	4.69	5.92	5.3	5.3	0.24	4.96	4.7	4.61	4.7	0.28	0.6	0.27	2.26	ENSRNOG00000047511	Olr1381	olfactory receptor 1381 [Source:RGD Symbol;Acc:1332969]
ENSRNOG00000003548	0.6	1	2.63	4.08	4.1	4.08	0.32	3.48	2.82	3.66	3.48	0.37	0.6	0.35	1.72	ENSRNOG00000003548	LOC685217	similar to ribosomal protein S17 [Source:RGD Symbol;Acc:1596479]
ENSRNOG00000035536	0.59	1	4.65	4.53	4.11	4.53	0.28	3.75	3.94	4.29	3.94	0.34	0.59	0.32	1.86	ENSRNOG00000035536	Mir28	microRNA mir-28 [Source:RGD Symbol;Acc:2325461]
ENSRNOG00000003054	0.58	1	4.36	3.57	4.34	4.34	0.3	3.82	3.76	3.54	3.76	0.35	0.59	0.33	1.77	ENSRNOG00000003054	Cask	calcium/calmodulin-dependent serine protein kinase (MAGUK family) [Source:RGD Symbol;Acc:62004]
ENSRNOG00000058628	0.58	1	3.09	2.33	2.75	2.75	0.37	2	2.51	2.17	2.17	0.41	0.58	0.4	1.45	ENSRNOG00000058628	Vom1r96	vomeronasal 1 receptor 96 [Source:RGD Symbol;Acc:1549781]
ENSRNOG00000030413	0.57	1	5.35	5.34	5.05	5.34	0.23	5.44	4.77	4.57	4.77	0.28	0.57	0.26	2.18	ENSRNOG00000030413	Tas2r137	taste receptor, type 2, member 137 [Source:RGD Symbol;Acc:1560602]
ENSRNOG00000045767	0.57	1	2.92	4.39	3.99	3.99	0.32	4.37	3.42	3	3.42	0.37	0.57	0.35	1.62	ENSRNOG00000045767	RGD1562839	similar to ribosomal protein L21 [Source:RGD Symbol;Acc:1562839]
ENSRNOG00000029323	0.57	1	4.28	3.43	3.97	3.97	0.32	3.27	3.53	3.4	3.4	0.37	0.57	0.36	1.59	ENSRNOG00000029323	AABR07043702.1	Uncharacterized protein [Source:UniProtKB/TrEMBL;Acc:F1M2G1]
ENSRNOG00000032448	0.57	1	4.16	3.62	3.96	3.96	0.33	3.32	3.39	4.32	3.39	0.37	0.57	0.36	1.59	ENSRNOG00000032448	Tas2r104	taste receptor, type 2, member 104 [Source:RGD Symbol;Acc:2314259]
ENSRNOG00000059739	0.57	1	3.99	3.52	2.47	3.52	0.35	3	2.95	2.89	2.95	0.39	0.57	0.38	1.5	ENSRNOG00000059739	Y_RNA	Y RNA [Source:RFAM;Acc:RF00019]
ENSRNOG00000052526	0.57	1	5.72	5.76	6.04	5.76	0.21	5.19	6.04	5	5.19	0.25	0.57	0.24	2.41	ENSRNOG00000052526	U6	U6 spliceosomal RNA [Source:RFAM;Acc:RF00026]
ENSRNOG00000048028	0.57	1	4.65	5.35	5.39	5.35	0.23	4.78	4.46	5.23	4.78	0.27	0.57	0.26	2.19	ENSRNOG00000048028	LOC100909747	signal recognition particle 72 kDa protein-like [Source:RGD Symbol;Acc:6502012]
ENSRNOG00000061793	0.56	1	5.69	5.94	6.51	5.94	0.2	5.15	6.18	5.38	5.38	0.24	0.56	0.23	2.51	ENSRNOG00000061793	AC136013.4
ENSRNOG00000045399	0.56	1	4.97	5.49	5.83	5.49	0.23	5.1	4.93	4.58	4.93	0.26	0.55	0.25	2.2	ENSRNOG00000045399	5S_rRNA	5S ribosomal RNA [Source:RFAM;Acc:RF00001]
ENSRNOG00000035566	0.56	1	5.72	4.88	5.29	5.29	0.24	4.23	4.73	5.18	4.73	0.28	0.57	0.26	2.14	ENSRNOG00000035566	Mir298	microRNA 298 [Source:RGD Symbol;Acc:2325373]
ENSRNOG00000059965	0.56	1	3.98	4.32	3.66	3.98	0.32	3.66	3.42	3.37	3.42	0.37	0.56	0.35	1.57	ENSRNOG00000059965	Olr648	olfactory receptor 648 [Source:RGD Symbol;Acc:1333456]
ENSRNOG00000043772	0.55	1	5.03	4.93	4.98	4.98	0.25	4.78	4.13	4.43	4.43	0.3	0.55	0.28	1.92	ENSRNOG00000043772	AABR07022014.1
ENSRNOG00000051111	0.55	1	4.9	4.88	5.02	4.9	0.26	4.12	4.96	4.35	4.35	0.31	0.55	0.29	1.89	ENSRNOG00000051111	Olr1204	olfactory receptor 1204 [Source:RGD Symbol;Acc:1334026]
ENSRNOG00000046498	0.55	1	5.67	6.21	5.97	5.97	0.2	5.36	5.42	5.53	5.42	0.23	0.55	0.22	2.46	ENSRNOG00000046498	AABR07055309.1	Uncharacterized protein [Source:UniProtKB/TrEMBL;Acc:F1M1V3]
ENSRNOG00000060526	0.55	1	4.71	5.63	5.85	5.63	0.22	5.08	4.68	5.18	5.08	0.26	0.55	0.24	2.25	ENSRNOG00000060526	AABR07028834.1
ENSRNOG00000034129	0.55	1	5.31	5.1	5.2	5.2	0.24	4.37	5.23	4.65	4.65	0.28	0.55	0.27	2.04	ENSRNOG00000034129	AABR07061382.1	Uncharacterized protein [Source:UniProtKB/TrEMBL;Acc:D3ZL47]
ENSRNOG00000047426	0.55	1	5.04	4.72	5.27	5.04	0.25	3.55	4.76	4.49	4.49	0.3	0.55	0.28	1.97	ENSRNOG00000047426	Olr1408	olfactory receptor 1408 [Source:RGD Symbol;Acc:1333846]
ENSRNOG00000050994	0.55	1	3.11	2.35	2.92	2.92	0.37	2.32	2.37	3.04	2.37	0.41	0.54	0.4	1.36	ENSRNOG00000050994	Cttn	cortactin [Source:RGD Symbol;Acc:619839]
ENSRNOG00000050164	0.55	1	2.1	2.24	1.85	2.1	0.38	1.93	1.55	1.54	1.55	0.42	0.55	0.41	1.34	ENSRNOG00000050164	Olr130	olfactory receptor 130 [Source:RGD Symbol;Acc:1333816]
ENSRNOG00000029237	0.54	1	6.09	6.06	5.38	6.06	0.2	5.52	5.64	5.41	5.52	0.23	0.54	0.22	2.48	ENSRNOG00000029237	Klk1c2	kallikrein 1-related peptidase C2 [Source:RGD Symbol;Acc:3888]
ENSRNOG00000057617	0.54	1	5.7	5.26	5.92	5.7	0.21	4.89	5.63	5.16	5.16	0.25	0.54	0.24	2.27	ENSRNOG00000057617	AABR07049962.1
ENSRNOG00000016964	0.54	1	5.71	5.67	5.36	5.67	0.22	4.75	5.35	5.13	5.13	0.25	0.54	0.24	2.25	ENSRNOG00000016964	Olr143	olfactory receptor 143 [Source:RGD Symbol;Acc:1332767]
ENSRNOG00000049799	0.54	1	5.15	5.3	4.65	5.15	0.24	4.37	4.99	4.61	4.61	0.29	0.53	0.27	1.96	ENSRNOG00000049799	Olr1425	olfactory receptor 1425 [Source:RGD Symbol;Acc:1332670]
ENSRNOG00000033415	0.54	1	4.78	4.48	4.85	4.78	0.27	4.65	4.24	4.24	4.24	0.31	0.54	0.3	1.82	ENSRNOG00000033415	LOC100912610	major urinary protein-like [Source:RGD Symbol;Acc:6486015]
ENSRNOG00000054789	0.53	1	6.07	6.13	6.47	6.13	0.19	5.6	6.35	5.3	5.6	0.22	0.53	0.21	2.47	ENSRNOG00000054789	SNORA48	Small nucleolar RNA SNORA48 [Source:RFAM;Acc:RF00554]
ENSRNOG00000045743	0.53	1	5.55	5	5.46	5.46	0.23	5.5	4.93	4.67	4.93	0.27	0.53	0.25	2.12	ENSRNOG00000045743	Etnppl	ethanolamine-phosphate phospho-lyase [Source:RGD Symbol;Acc:1590098]
ENSRNOG00000052124	0.53	1	4.91	5.28	5.24	5.24	0.24	5.09	4.65	4.71	4.71	0.28	0.54	0.27	2.01	ENSRNOG00000052124	AABR07030630.1
ENSRNOG00000019187	0.53	1	4.98	4.89	5.02	4.98	0.25	4.45	4.7	4.4	4.45	0.3	0.53	0.28	1.87	ENSRNOG00000019187	Dnajb7	DnaJ (Hsp40) homolog, subfamily B, member 7 [Source:RGD Symbol;Acc:1589047]
ENSRNOG00000035518	0.53	1	4.03	4.13	3.84	4.03	0.32	4.74	3.5	3.07	3.5	0.36	0.53	0.35	1.51	ENSRNOG00000035518	Mir217	microRNA 217 [Source:RGD Symbol;Acc:2325547]
ENSRNOG00000052972	0.53	1	4.01	3.9	4.02	4.01	0.32	3.48	3.61	3.2	3.48	0.37	0.53	0.35	1.51	ENSRNOG00000052972	Olr305	olfactory receptor 305 [Source:RGD Symbol;Acc:1333124]
ENSRNOG00000060426	0.53	1	6.26	6.31	5.79	6.26	0.19	5.54	5.73	5.78	5.73	0.22	0.53	0.21	2.57	ENSRNOG00000060426	Olr567	olfactory receptor 567 [Source:RGD Symbol;Acc:1333049]
ENSRNOG00000046931	0.53	1	5.7	5.89	5.98	5.89	0.2	5.2	5.36	5.78	5.36	0.24	0.53	0.23	2.34	ENSRNOG00000046931	RGD1565660	similar to CDNA sequence BC061212 [Source:RGD Symbol;Acc:1565660]
ENSRNOG00000058231	0.53	1	5.15	4.97	4.38	4.97	0.25	3.81	5.07	4.44	4.44	0.3	0.53	0.28	1.88	ENSRNOG00000058231	U6	U6 spliceosomal RNA [Source:RFAM;Acc:RF00026]
ENSRNOG00000020872	0.52	1	6.26	5.97	6.09	6.09	0.2	5.57	5.79	5.53	5.57	0.23	0.52	0.22	2.43	ENSRNOG00000020872	Cd5	Cd5 molecule [Source:RGD Symbol;Acc:2309]
ENSRNOG00000056335	0.52	1	6.02	5.7	4.96	5.7	0.21	4.66	5.18	5.5	5.18	0.25	0.52	0.24	2.18	ENSRNOG00000056335	AC113635.2
ENSRNOG00000048688	0.52	1	4.69	5.57	4.83	4.83	0.26	4.78	3.95	4.31	4.31	0.31	0.53	0.29	1.79	ENSRNOG00000048688	Dkk1	dickkopf WNT signaling pathway inhibitor 1 [Source:RGD Symbol;Acc:1307313]
ENSRNOG00000031879	0.52	1	4.82	5.09	4.59	4.82	0.26	3.54	5.17	4.3	4.3	0.31	0.52	0.29	1.77	ENSRNOG00000031879	RGD1561928	similar to ribosomal protein L9 [Source:RGD Symbol;Acc:1561928]
ENSRNOG00000048886	0.52	1	4.74	4.16	4.2	4.2	0.31	3.67	3.68	4.46	3.68	0.35	0.52	0.34	1.54	ENSRNOG00000048886	AABR07035375.2
ENSRNOG00000056466	0.52	1	4.41	3.77	4.18	4.18	0.31	3.66	4.36	3.25	3.66	0.35	0.52	0.34	1.52	ENSRNOG00000056466	AABR07066160.1
ENSRNOG00000046057	0.51	1	7.17	6.47	6.1	6.47	0.18	5.96	5.86	6.57	5.96	0.2	0.51	0.2	2.61	ENSRNOG00000046057	Pnmt	phenylethanolamine-N-methyltransferase [Source:RGD Symbol;Acc:3361]
ENSRNOG00000053144	0.51	1	6.23	6.26	6.51	6.26	0.19	5.75	5.71	6.34	5.75	0.22	0.51	0.21	2.46	ENSRNOG00000053144	AABR07052559.1
ENSRNOG00000052992	0.51	1	5.73	6	6.17	6	0.2	5.8	5.37	5.49	5.49	0.23	0.51	0.22	2.32	ENSRNOG00000052992	U4	U4 spliceosomal RNA [Source:RFAM;Acc:RF00015]
ENSRNOG00000055666	0.51	1	3.75	3.18	3.63	3.63	0.34	3.21	3.12	3.06	3.12	0.38	0.51	0.37	1.37	ENSRNOG00000055666	AC142360.1
ENSRNOG00000050559	0.51	1	3.16	3.76	3.41	3.41	0.35	2.78	3.14	2.9	2.9	0.39	0.51	0.38	1.34	ENSRNOG00000050559	Olr27	olfactory receptor 27 [Source:RGD Symbol;Acc:1332768]
ENSRNOG00000059696	0.51	1	2.32	2.88	2.76	2.76	0.37	2.25	2.87	2	2.25	0.41	0.51	0.4	1.27	ENSRNOG00000059696	AABR07064131.1
ENSRNOG00000052060	0.5	1	5.85	5.73	5.97	5.85	0.21	5.54	5.35	5.14	5.35	0.24	0.5	0.23	2.19	ENSRNOG00000052060	SNORA17	Small nucleolar RNA SNORA17 [Source:RFAM;Acc:RF00560]
ENSRNOG00000007977	0.5	1	6.05	5.77	5.63	5.77	0.21	5.27	5.16	5.51	5.27	0.24	0.49	0.23	2.11	ENSRNOG00000007977	Olr424	olfactory receptor 424 [Source:RGD Symbol;Acc:1333742]
ENSRNOG00000052369	0.5	1	5.05	5.46	5.86	5.46	0.23	5.65	4.9	4.96	4.96	0.26	0.51	0.25	2.02	ENSRNOG00000052369	Pbp-ps
ENSRNOG00000054616	0.5	1	5.16	5.1	5.48	5.16	0.24	4.97	4.56	4.66	4.66	0.28	0.5	0.27	1.84	ENSRNOG00000054616	AABR07008285.1
ENSRNOG00000052632	0.5	1	5.04	5.04	5.44	5.04	0.25	4.69	4.54	4.46	4.54	0.29	0.51	0.28	1.83	ENSRNOG00000052632	AABR07034293.2
ENSRNOG00000037506	0.5	1	4.47	5.14	5.04	5.04	0.25	4.54	4.98	4.26	4.54	0.29	0.5	0.28	1.8	ENSRNOG00000037506	Olr1766	olfactory receptor 1766 [Source:RGD Symbol;Acc:1332669]
ENSRNOG00000053587	0.5	1	4.83	4.63	3.86	4.63	0.28	4.88	4.13	3.94	4.13	0.32	0.5	0.31	1.62	ENSRNOG00000053587	AABR07004254.1
ENSRNOG00000058559	0.5	1	4.19	3.31	3.14	3.31	0.36	2.74	2.81	3.3	2.81	0.4	0.51	0.39	1.31	ENSRNOG00000058559	AABR07032563.2
ENSRNOG00000059998	0.49	1	6.38	5.76	5.48	5.76	0.21	5.27	5.98	5.09	5.27	0.24	0.5	0.23	2.14	ENSRNOG00000059998	U6	U6 spliceosomal RNA [Source:RFAM;Acc:RF00026]
ENSRNOG00000052973	0.49	1	5.54	5.45	5.66	5.54	0.22	4.99	5.14	5.05	5.05	0.26	0.49	0.25	2	ENSRNOG00000052973	AABR07067469.1
ENSRNOG00000047981	0.49	1	5.45	4.69	5.75	5.45	0.23	4.87	5.22	4.96	4.96	0.26	0.49	0.25	1.96	ENSRNOG00000047981	Olr727	olfactory receptor 727 [Source:RGD Symbol;Acc:1333254]
ENSRNOG00000026873	0.49	1	4.92	4.63	5.04	4.92	0.26	4.34	4.43	4.61	4.43	0.3	0.49	0.29	1.72	ENSRNOG00000026873	Rn60_14_0866.3
ENSRNOG00000058622	0.49	1	4.54	4.95	5.07	4.95	0.26	4.46	4.86	4.31	4.46	0.3	0.49	0.28	1.72	ENSRNOG00000058622	U1	U1 spliceosomal RNA [Source:RFAM;Acc:RF00003]
ENSRNOG00000047490	0.49	1	4.15	5.11	4.82	4.82	0.26	4.22	4.33	5.18	4.33	0.31	0.49	0.29	1.66	ENSRNOG00000047490	LOC100362808	vomeronasal 1 receptor, J4-like [Source:RGD Symbol;Acc:2323970]
ENSRNOG00000051116	0.48	1	6.47	6.28	6.57	6.47	0.18	6.34	5.99	5.99	5.99	0.2	0.47	0.2	2.4	ENSRNOG00000051116	Rn60_5_0814.13
ENSRNOG00000051168	0.48	1	6.07	6.28	6.27	6.27	0.19	5.37	5.79	6.22	5.79	0.21	0.48	0.21	2.35	ENSRNOG00000051168	Rn60_5_1052.2
ENSRNOG00000000765	0.48	1	6.22	6.22	6.15	6.22	0.19	5.54	5.88	5.74	5.74	0.22	0.47	0.21	2.28	ENSRNOG00000000765	Olr1743	olfactory receptor 1743 [Source:RGD Symbol;Acc:1333000]
ENSRNOG00000005545	0.48	1	6.02	5.82	5.82	5.82	0.21	5.73	5.34	5.28	5.34	0.24	0.49	0.23	2.13	ENSRNOG00000005545	Cst5	cystatin D [Source:RGD Symbol;Acc:1310978]
ENSRNOG00000061048	0.48	1	4.75	5.79	5.75	5.75	0.21	5.27	5.09	5.43	5.27	0.24	0.48	0.23	2.05	ENSRNOG00000061048	AABR07049535.2
ENSRNOG00000059851	0.48	1	5.87	5.73	4.88	5.73	0.21	4.98	5.25	5.85	5.25	0.24	0.48	0.23	2.03	ENSRNOG00000059851	Nxpe4	neurexophilin and PC-esterase domain family, member 4 [Source:MGI Symbol;Acc:MGI:1924792]
ENSRNOG00000010855	0.48	1	5.67	5.44	4.68	5.44	0.23	5.22	4.96	4.59	4.96	0.26	0.48	0.25	1.89	ENSRNOG00000010855	Mrp63	mitochondrial ribosomal protein 63 [Source:RGD Symbol;Acc:1594654]
ENSRNOG00000054466	0.48	1	4.95	5.43	5.49	5.43	0.23	5	4.95	4.61	4.95	0.26	0.48	0.25	1.89	ENSRNOG00000054466	AABR07001207.1
ENSRNOG00000048856	0.48	1	5.33	5.29	3.52	5.29	0.24	5.58	4.67	4.81	4.81	0.27	0.48	0.26	1.84	ENSRNOG00000048856	Olr1619	olfactory receptor 1619 [Source:RGD Symbol;Acc:1332633]
ENSRNOG00000058008	0.48	1	4.09	4.58	3.64	4.09	0.32	3.59	3.61	4.34	3.61	0.36	0.48	0.35	1.38	ENSRNOG00000058008	Olr712	olfactory receptor 712 [Source:EntrezGene;Acc:404816]
ENSRNOG00000054403	0.47	1	5.91	5.62	5.69	5.69	0.21	5.22	5.09	5.92	5.22	0.25	0.47	0.24	1.97	ENSRNOG00000054403	Olr168	olfactory receptor 168 [Source:RGD Symbol;Acc:1333841]
ENSRNOG00000052843	0.47	1	6.6	5.98	6.65	6.6	0.18	6.13	6	6.24	6.13	0.2	0.47	0.19	2.47	ENSRNOG00000052843	AABR07017662.3	Uncharacterized protein [Source:UniProtKB/TrEMBL;Acc:D3ZI65]
ENSRNOG00000012961	0.47	1	6.3	6.45	7.17	6.45	0.18	5.75	5.98	6.41	5.98	0.2	0.47	0.2	2.39	ENSRNOG00000012961	Klf7	Kruppel-like factor 7 (ubiquitous) [Source:RGD Symbol;Acc:1306029]
ENSRNOG00000045850	0.47	1	6.21	5.6	6.4	6.21	0.19	5.74	6.44	5.44	5.74	0.22	0.47	0.21	2.25	ENSRNOG00000045850	AABR07053886.1
ENSRNOG00000054048	0.47	1	5.82	6	5.88	5.88	0.21	5.41	5.35	5.55	5.41	0.24	0.47	0.23	2.1	ENSRNOG00000054048	AABR07044804.1
ENSRNOG00000038274	0.47	1	5.91	5.92	5.59	5.91	0.2	5.44	5.97	5.44	5.44	0.23	0.46	0.22	2.07	ENSRNOG00000038274	AABR07051533.1	Uncharacterized protein [Source:UniProtKB/TrEMBL;Acc:F1M2W3]
ENSRNOG00000053157	0.47	1	5.37	5.81	5.91	5.81	0.21	5.26	5.34	5.44	5.34	0.24	0.47	0.23	2.05	ENSRNOG00000053157	U6	U6 spliceosomal RNA [Source:RFAM;Acc:RF00026]
ENSRNOG00000023786	0.47	1	5.21	5.16	4.46	5.16	0.24	4.69	4.76	4.69	4.69	0.28	0.47	0.27	1.73	ENSRNOG00000023786	Ybx1	Y box binding protein 1 [Source:RGD Symbol;Acc:61843]
ENSRNOG00000052193	0.47	1	5.18	5.4	4.5	5.18	0.24	4.71	5.21	4.62	4.71	0.28	0.46	0.27	1.73	ENSRNOG00000052193
ENSRNOG00000052917	0.47	1	4.71	4.08	4.7	4.7	0.27	4.15	4.26	4.23	4.23	0.31	0.47	0.3	1.57	ENSRNOG00000052917	Olr1664	olfactory receptor 1664 [Source:RGD Symbol;Acc:1332759]
ENSRNOG00000057577	0.47	1	4.67	4.22	4.96	4.67	0.27	3.55	4.2	4.85	4.2	0.32	0.48	0.3	1.57	ENSRNOG00000057577	uc_338	TUC338 [Source:RFAM;Acc:RF02271]
ENSRNOG00000054185	0.47	1	4.29	4.56	5.03	4.56	0.28	5.03	4.09	3.73	4.09	0.32	0.47	0.31	1.51	ENSRNOG00000054185	AABR07013718.1
ENSRNOG00000054916	0.47	1	4.12	3.18	4.28	4.12	0.31	3.65	3.4	3.65	3.65	0.36	0.47	0.34	1.38	ENSRNOG00000054916	AABR07015654.1
ENSRNOG00000058648	0.47	1	4.08	4.04	4.57	4.08	0.32	4.89	3.61	3.39	3.61	0.36	0.47	0.35	1.36	ENSRNOG00000058648	Rfpl4b	ret finger protein-like 4B [Source:MGI Symbol;Acc:MGI:2684908]
ENSRNOG00000061891	0.47	1	3.44	2.9	3.61	3.44	0.35	2.91	2.97	3.99	2.97	0.39	0.47	0.38	1.24	ENSRNOG00000061891	AABR07026114.1
ENSRNOG00000055891	0.47	1	3.36	3.71	3.5	3.5	0.35	3.01	3.5	3.03	3.03	0.39	0.47	0.38	1.23	ENSRNOG00000055891	AABR07022104.1
ENSRNOG00000061618	0.46	1	7.11	6.68	6.73	6.73	0.17	5.69	6.27	6.76	6.27	0.19	0.46	0.18	2.52	ENSRNOG00000061618	AABR07047761.1
ENSRNOG00000047990	0.46	1	6.49	6.45	6.21	6.45	0.18	5.99	5.98	6.29	5.99	0.2	0.47	0.2	2.39	ENSRNOG00000047990	LOC689031	similar to suppressor of initiator codon mutations, related sequence 1 [Source:RGD Symbol;Acc:1597455]
ENSRNOG00000059787	0.46	1	5.9	6.25	6.31	6.25	0.19	5.79	6.46	5.6	5.79	0.21	0.46	0.21	2.21	ENSRNOG00000059787	U2	U2 spliceosomal RNA [Source:RFAM;Acc:RF00004]
ENSRNOG00000029278	0.46	1	6.12	5.71	6.08	6.08	0.2	5.62	5.69	5.31	5.62	0.22	0.46	0.21	2.14	ENSRNOG00000029278	LOC680384	similar to ribosomal protein L31 [Source:RGD Symbol;Acc:1592945]
ENSRNOG00000051614	0.46	1	5.89	5.73	5.84	5.84	0.21	5.28	5.38	5.8	5.38	0.24	0.46	0.23	2.02	ENSRNOG00000051614	AABR07035622.1
ENSRNOG00000060785	0.46	1	4.92	5.75	4.96	4.96	0.26	4.5	5.03	4.31	4.5	0.29	0.46	0.28	1.63	ENSRNOG00000060785	AABR07031019.1	Protein Vom2r4 [Source:UniProtKB/TrEMBL;Acc:M0R7J3]
ENSRNOG00000053427	0.46	1	4.07	4.44	3.67	4.07	0.32	3.12	3.67	3.61	3.61	0.36	0.46	0.35	1.33	ENSRNOG00000053427	AABR07003167.1
ENSRNOG00000053273	0.46	1	4.09	4.18	3.8	4.09	0.32	3.63	3.9	3.63	3.63	0.36	0.45	0.34	1.32	ENSRNOG00000053273	AABR07052730.2
ENSRNOG00000038481	0.46	1	3.53	3.63	3.83	3.63	0.34	3.13	3.55	3.17	3.17	0.38	0.46	0.37	1.25	ENSRNOG00000038481	Tex24	testis expressed gene 24 [Source:MGI Symbol;Acc:MGI:1921539]
ENSRNOG00000054190	0.46	1	2.02	2.72	2.71	2.71	0.37	2.13	2.25	2.56	2.25	0.41	0.46	0.4	1.15	ENSRNOG00000054190	U6	U6 spliceosomal RNA [Source:RFAM;Acc:RF00026]
ENSRNOG00000058596	0.45	1	6.2	6.4	7.12	6.4	0.18	5.95	5.87	6.97	5.95	0.21	0.45	0.2	2.27	ENSRNOG00000058596	U6	U6 spliceosomal RNA [Source:RFAM;Acc:RF00026]
ENSRNOG00000061219	0.45	1	6.09	6.18	5.36	6.09	0.2	5.64	5.63	5.78	5.64	0.22	0.45	0.21	2.11	ENSRNOG00000061219	AABR07028669.1
ENSRNOG00000059710	0.45	1	5.9	5.59	5.92	5.9	0.2	5.45	5.37	5.71	5.45	0.23	0.45	0.22	1.99	ENSRNOG00000059710	AABR07039236.1
ENSRNOG00000055006	0.45	1	5.95	5.5	5.49	5.5	0.22	5.05	5.28	5.02	5.05	0.26	0.46	0.25	1.84	ENSRNOG00000055006	AABR07002845.1
ENSRNOG00000039019	0.45	1	5.18	5.07	4.71	5.07	0.25	4.62	4.23	4.71	4.62	0.29	0.45	0.27	1.65	ENSRNOG00000039019	Vom1r21	vomeronasal 1 receptor 21 [Source:RGD Symbol;Acc:1359719]
ENSRNOG00000050291	0.45	1	4.4	4.83	5.65	4.83	0.26	4.38	4.44	3.99	4.38	0.3	0.45	0.29	1.55	ENSRNOG00000050291	Olr1459	olfactory receptor 1459 [Source:RGD Symbol;Acc:1334155]
ENSRNOG00000052528	0.45	1	4.73	5.12	4.55	4.73	0.27	4.28	4.57	4.18	4.28	0.31	0.45	0.3	1.52	ENSRNOG00000052528	SNORA73	Small nucleolar RNA SNORA73 family [Source:RFAM;Acc:RF00045]
ENSRNOG00000046230	0.45	1	4.42	3.91	5.11	4.42	0.29	3.97	3.74	4.12	3.97	0.33	0.45	0.32	1.4	ENSRNOG00000046230	LOC100909517	uncharacterized LOC100909517 [Source:RGD Symbol;Acc:6503407]
ENSRNOG00000057841	0.45	1	3.65	3.03	3.36	3.36	0.36	2.79	4.19	2.91	2.91	0.39	0.45	0.38	1.19	ENSRNOG00000057841	U1	U1 spliceosomal RNA [Source:RFAM;Acc:RF00003]
ENSRNOG00000049104	0.45	1	2.34	2.88	3.54	2.88	0.37	2.43	2.72	2.34	2.43	0.41	0.44	0.4	1.12	ENSRNOG00000049104	LOC100911256	ninein-like [Source:RGD Symbol;Acc:6493757]
ENSRNOG00000061480	0.45	1	2.2	2.57	2.49	2.49	0.38	2.24	2.04	2.04	2.04	0.41	0.45	0.4	1.1	ENSRNOG00000061480	Olr1083	olfactory receptor 1083 [Source:RGD Symbol;Acc:1333875]
ENSRNOG00000061315	0.45	1	6.35	6.44	6.25	6.35	0.18	5.9	6.2	5.9	5.9	0.21	0.45	0.2	2.25	ENSRNOG00000061315	AABR07002928.1
ENSRNOG00000048413	0.44	1	6.67	6.59	6.12	6.59	0.18	5.67	6.15	6.19	6.15	0.19	0.45	0.19	2.35	ENSRNOG00000048413	LOC100360891	RGD1359684 protein-like [Source:RGD Symbol;Acc:2321267]
ENSRNOG00000055475	0.44	1	6.55	6.38	6.49	6.49	0.18	6.05	5.7	6.31	6.05	0.2	0.44	0.19	2.27	ENSRNOG00000055475	AABR07065699.2
ENSRNOG00000053227	0.44	1	6.47	5.92	6.76	6.47	0.18	5.93	6.37	6.03	6.03	0.2	0.44	0.2	2.25	ENSRNOG00000053227	AABR07067210.1
ENSRNOG00000060827	0.44	1	6.49	7	6.25	6.49	0.18	6.02	6.05	6.37	6.05	0.2	0.43	0.19	2.24	ENSRNOG00000060827	AC121204.3
ENSRNOG00000055302	0.44	1	5.63	6.02	5.98	5.98	0.2	5.48	5.54	6.42	5.54	0.23	0.44	0.22	2	ENSRNOG00000055302	AABR07051326.1
ENSRNOG00000058792	0.44	1	5.74	5.78	5.78	5.78	0.21	5.34	5.83	5.34	5.34	0.24	0.44	0.23	1.9	ENSRNOG00000058792	SNORA26	Small nucleolar RNA SNORA26 [Source:RFAM;Acc:RF00568]
ENSRNOG00000029670	0.44	1	5.71	6.06	5.34	5.71	0.21	5.27	5.6	5.25	5.27	0.24	0.44	0.23	1.86	ENSRNOG00000029670	RGD1564606	similar to 60S ribosomal protein L23a [Source:RGD Symbol;Acc:1564606]
ENSRNOG00000048710	0.44	1	5.01	5.47	5.73	5.47	0.23	5.03	5.13	4.32	5.03	0.26	0.44	0.25	1.77	ENSRNOG00000048710	Rn60_X_0770.1
ENSRNOG00000056590	0.44	1	5.35	5.29	3.95	5.29	0.24	4.85	4.97	4.47	4.85	0.27	0.44	0.26	1.68	ENSRNOG00000056590	RNaseP_nuc	Nuclear RNase P [Source:RFAM;Acc:RF00009]
ENSRNOG00000051857	0.44	1	5.26	5.44	4.95	5.26	0.24	5.1	4.39	4.82	4.82	0.27	0.43	0.26	1.65	ENSRNOG00000051857	AABR07035193.1
ENSRNOG00000049220	0.44	1	4.14	3.87	3.3	3.87	0.33	3.83	3.38	3.43	3.43	0.37	0.43	0.36	1.21	ENSRNOG00000049220	AABR07035501.1	Uncharacterized protein [Source:UniProtKB/TrEMBL;Acc:M0R8M5]
ENSRNOG00000059403	0.43	1	7.28	7.3	6.72	7.28	0.16	6.52	6.85	7.28	6.85	0.16	0.43	0.17	2.61	ENSRNOG00000059403	AABR07035382.1
ENSRNOG00000044076	0.43	1	7.32	7.25	7.46	7.32	0.16	6.89	6.89	7.53	6.89	0.16	0.43	0.17	2.59	ENSRNOG00000044076	5S_rRNA	5S ribosomal RNA [Source:RFAM;Acc:RF00001]
ENSRNOG00000058055	0.43	1	6.83	7.29	7.23	7.23	0.16	6.8	6.86	6.67	6.8	0.16	0.43	0.17	2.58	ENSRNOG00000058055	AC131024.2
ENSRNOG00000032130	0.43	1	6.61	6.92	6.65	6.65	0.17	6.33	6.22	6.1	6.22	0.19	0.43	0.19	2.3	ENSRNOG00000032130	LOC100360056	6.8 kDa mitochondrial proteolipid [Source:RGD Symbol;Acc:2322889]
ENSRNOG00000052450	0.43	1	5.51	6.07	6.16	6.07	0.2	5.64	6.12	5.52	5.64	0.22	0.43	0.21	1.99	ENSRNOG00000052450	AABR07058936.1
ENSRNOG00000053259	0.43	1	5.65	5.99	6.01	5.99	0.2	5.56	5.47	5.65	5.56	0.23	0.43	0.22	1.98	ENSRNOG00000053259	AC109844.1	LRRGT00020; Uncharacterized protein [Source:UniProtKB/TrEMBL;Acc:Q6TXH9]
ENSRNOG00000051084	0.43	1	4.74	5.49	5.64	5.49	0.23	5.06	5.46	5.03	5.06	0.26	0.43	0.25	1.74	ENSRNOG00000051084	Rn60_10_0706.4	Uncharacterized protein [Source:UniProtKB/TrEMBL;Acc:A0A096MK00]
ENSRNOG00000055080	0.43	1	5.4	5.4	5	5.4	0.23	5.9	4.92	4.97	4.97	0.26	0.43	0.25	1.69	ENSRNOG00000055080	AABR07035778.2
ENSRNOG00000058859	0.43	1	5.48	5.19	5.2	5.2	0.24	4.98	4.62	4.77	4.77	0.28	0.43	0.27	1.61	ENSRNOG00000058859	AABR07031931.1
ENSRNOG00000056787	0.43	1	4.95	4.57	4.98	4.95	0.26	4.52	4.7	4.4	4.52	0.29	0.43	0.28	1.53	ENSRNOG00000056787	AABR07072054.2
ENSRNOG00000041964	0.43	1	6.56	6.23	6.7	6.56	0.18	6.32	6.13	6.07	6.13	0.2	0.43	0.19	2.24	ENSRNOG00000041964	AABR07007743.1
ENSRNOG00000053645	0.43	1	5.8	6.08	6.23	6.08	0.2	5.7	5.65	5.57	5.65	0.22	0.43	0.21	2.01	ENSRNOG00000053645	U6	U6 spliceosomal RNA [Source:RFAM;Acc:RF00026]
ENSRNOG00000051327	0.43	1	5.64	5.71	6.09	5.71	0.21	5.27	5.3	5.28	5.28	0.24	0.43	0.23	1.83	ENSRNOG00000051327	Rn60_X_0602.1
ENSRNOG00000032847	0.43	1	5.1	5.17	5.27	5.17	0.24	4.63	5.54	4.74	4.74	0.28	0.43	0.27	1.61	ENSRNOG00000032847	RGD1561636	similar to 60S ribosomal protein L38 [Source:RGD Symbol;Acc:1561636]
ENSRNOG00000036375	0.43	1	4.82	5.35	5.1	5.1	0.25	4.67	4.4	5.08	4.67	0.28	0.42	0.27	1.56	ENSRNOG00000036375	AABR07015608.1
ENSRNOG00000036653	0.43	1	5.42	4.37	4.77	4.77	0.27	3.7	4.34	4.43	4.34	0.31	0.43	0.29	1.48	ENSRNOG00000036653	Nps	neuropeptide S [Source:RGD Symbol;Acc:2324597]
ENSRNOG00000049333	0.43	1	4.37	4.12	4.22	4.22	0.31	3.07	3.79	4.63	3.79	0.35	0.43	0.33	1.28	ENSRNOG00000049333	AABR07029608.1
ENSRNOG00000055575	0.43	1	4.07	4.07	3.91	4.07	0.32	3.98	3.64	3.03	3.64	0.36	0.43	0.34	1.23	ENSRNOG00000055575	Olr1545	olfactory receptor 1545 [Source:RGD Symbol;Acc:1333347]
ENSRNOG00000050294	0.43	1	3.97	4.14	3.86	3.97	0.32	4.19	3.19	3.54	3.54	0.36	0.43	0.35	1.21	ENSRNOG00000050294	Olr1543	olfactory receptor 1543 [Source:RGD Symbol;Acc:1334428]
ENSRNOG00000021405	0.43	1	3.37	3.8	3.52	3.52	0.35	2.98	3.66	3.09	3.09	0.38	0.43	0.38	1.15	ENSRNOG00000021405	LOC100361547	Cytochrome P450, family 2, subfamily c, polypeptide 7-like [Source:RGD Symbol;Acc:2319920]
ENSRNOG00000054723	0.43	1	3.52	3	3.61	3.52	0.35	3.57	2.91	3.09	3.09	0.38	0.43	0.38	1.14	ENSRNOG00000054723	AABR07058174.1
ENSRNOG00000032427	0.42	1	5	4.94	4.72	4.94	0.26	4.51	4.97	4.52	4.52	0.29	0.42	0.28	1.5	ENSRNOG00000032427	LOC499542	LRRGT00178 [Source:RGD Symbol;Acc:1563766]
ENSRNOG00000054454	0.42	1	7.48	6.87	7.28	7.28	0.16	6.77	6.86	7.05	6.86	0.16	0.42	0.17	2.55	ENSRNOG00000054454	uc_338	TUC338 [Source:RFAM;Acc:RF02271]
ENSRNOG00000035600	0.42	1	7.17	7.11	6.11	7.11	0.16	7.71	6.5	6.69	6.69	0.17	0.43	0.17	2.5	ENSRNOG00000035600	Mir154	microRNA 154 [Source:RGD Symbol;Acc:2325562]
ENSRNOG00000048223	0.42	1	6.59	7.07	7.09	7.07	0.17	6.33	6.67	6.65	6.65	0.17	0.42	0.17	2.43	ENSRNOG00000048223	Olr211	olfactory receptor 211 [Source:RGD Symbol;Acc:1334173]
ENSRNOG00000048989	0.42	1	6.58	6.79	7.1	6.79	0.17	6.37	5.9	6.43	6.37	0.18	0.42	0.18	2.32	ENSRNOG00000048989	Larp7	La ribonucleoprotein domain family, member 7 [Source:RGD Symbol;Acc:1592474]
ENSRNOG00000059210	0.42	1	6.62	6.3	6.78	6.62	0.18	6.19	6.2	6.46	6.2	0.19	0.42	0.19	2.23	ENSRNOG00000059210	AC107174.1
ENSRNOG00000057052	0.42	1	6.46	6.89	6.63	6.63	0.18	6.21	6.18	6.43	6.21	0.19	0.41	0.19	2.19	ENSRNOG00000057052	AABR07019437.5
ENSRNOG00000035621	0.42	1	5.73	5.85	5.88	5.85	0.21	5.98	5.43	5.15	5.43	0.23	0.42	0.23	1.86	ENSRNOG00000035621	Mir135b	microRNA 135b [Source:RGD Symbol;Acc:2325610]
ENSRNOG00000004262	0.42	1	5.74	5.65	5.85	5.74	0.21	5.41	5.25	5.32	5.32	0.24	0.41	0.23	1.78	ENSRNOG00000004262	AABR07065886.1
ENSRNOG00000054191	0.42	1	5.2	5.02	5.16	5.16	0.24	4.62	4.74	4.98	4.74	0.28	0.42	0.27	1.59	ENSRNOG00000054191	SNORA32	Small nucleolar RNA SNORA32 [Source:RFAM;Acc:RF00421]
ENSRNOG00000033611	0.42	1	5.09	4.69	5.29	5.09	0.25	4.81	4.67	4.64	4.67	0.28	0.42	0.27	1.53	ENSRNOG00000033611	Wdr83os	WD repeat domain 83 opposite strand [Source:RGD Symbol;Acc:1564058]
ENSRNOG00000057492	0.42	1	4.23	4.57	4.77	4.57	0.28	4.15	4.41	4.08	4.15	0.32	0.42	0.31	1.37	ENSRNOG00000057492	snoMBII-202	Small nucleolar RNA MBII-202 [Source:RFAM;Acc:RF00324]
ENSRNOG00000050429	0.42	1	4.09	4.36	4.26	4.26	0.3	3.48	3.84	4.35	3.84	0.34	0.42	0.33	1.26	ENSRNOG00000050429	Olr831	olfactory receptor 831 [Source:RGD Symbol;Acc:1333628]
ENSRNOG00000046411	0.42	1	3.46	3.38	3.21	3.38	0.36	2.8	3.26	2.96	2.96	0.39	0.42	0.38	1.09	ENSRNOG00000046411	LOC100910445	olfactory receptor 146-like [Source:RGD Symbol;Acc:6498766]
ENSRNOG00000046622	0.42	1	3.02	3.68	2.95	3.02	0.37	2.58	3.04	2.6	2.6	0.4	0.42	0.39	1.07	ENSRNOG00000046622	Olr1557	olfactory receptor 1557 [Source:RGD Symbol;Acc:1332995]
ENSRNOG00000058540	0.41	1	7.3	6.91	7.48	7.3	0.16	6.89	6.81	7.2	6.89	0.16	0.41	0.17	2.5	ENSRNOG00000058540	SNORA72	Small nucleolar RNA SNORA72 [Source:RFAM;Acc:RF00139]
ENSRNOG00000045175	0.41	1	6.69	6.23	6.75	6.69	0.17	6.27	6.7	6.28	6.28	0.19	0.41	0.18	2.19	ENSRNOG00000045175	5S_rRNA	5S ribosomal RNA [Source:RFAM;Acc:RF00001]
ENSRNOG00000021473	0.41	1	6.31	6.59	6.69	6.59	0.18	6.14	6.18	6.22	6.18	0.19	0.41	0.19	2.16	ENSRNOG00000021473	Olr619	olfactory receptor 619 [Source:RGD Symbol;Acc:1334429]
ENSRNOG00000050155	0.41	1	6.05	6.08	6.11	6.08	0.2	5.38	5.67	5.86	5.67	0.22	0.41	0.21	1.93	ENSRNOG00000050155	RGD1560112	similar to Urinary protein 2 precursor (RUP-2) [Source:RGD Symbol;Acc:1560112]
ENSRNOG00000045808	0.41	1	6.06	5.61	5.98	5.98	0.2	5.56	6.04	5.57	5.57	0.23	0.41	0.22	1.86	ENSRNOG00000045808	Olr95	olfactory receptor 95 [Source:RGD Symbol;Acc:1333223]
ENSRNOG00000050080	0.41	1	5.24	5.9	6.09	5.9	0.2	5.49	5.81	5.42	5.49	0.23	0.41	0.22	1.85	ENSRNOG00000050080	Olr535	olfactory receptor 535 [Source:RGD Symbol;Acc:1334115]
ENSRNOG00000030468	0.41	1	6	5.32	4.82	5.32	0.23	4.91	4.89	5.85	4.91	0.27	0.41	0.26	1.6	ENSRNOG00000030468	Olr475	olfactory receptor 475 [Source:RGD Symbol;Acc:1332647]
ENSRNOG00000030948	0.41	1	5.22	5.43	4.77	5.22	0.24	4.81	5.06	4.72	4.81	0.27	0.42	0.26	1.58	ENSRNOG00000030948
ENSRNOG00000047782	0.41	1	4.77	4.86	4.9	4.86	0.26	4.45	4.89	4.37	4.45	0.3	0.41	0.29	1.42	ENSRNOG00000047782	LOC100910885	apolipoprotein L3-like [Source:RGD Symbol;Acc:6496055]
ENSRNOG00000057953	0.41	1	4.66	4.55	4.24	4.55	0.28	3.87	4.14	4.47	4.14	0.32	0.41	0.31	1.32	ENSRNOG00000057953	Cox7b2	cytochrome c oxidase subunit VIIb2 [Source:MGI Symbol;Acc:MGI:1925424]
ENSRNOG00000045886	0.41	1	4.69	3.97	4.3	4.3	0.3	3.4	3.89	4.31	3.89	0.34	0.41	0.33	1.24	ENSRNOG00000045886	LOC100911479	olfactory receptor 2AK2-like [Source:RGD Symbol;Acc:6492817]
ENSRNOG00000061655	0.41	1	2.81	4.2	3.34	3.34	0.36	2.85	3.17	2.93	2.93	0.39	0.41	0.38	1.07	ENSRNOG00000061655	AABR07022055.1
ENSRNOG00000030554	0.41	1	3.25	3.55	3.38	3.38	0.36	2.97	3.23	2.71	2.97	0.39	0.4	0.38	1.05	ENSRNOG00000030554	Olr34	olfactory receptor 34 [Source:RGD Symbol;Acc:1333763]
ENSRNOG00000056945	0.41	1	6.24	6.02	5.8	6.02	0.2	6.68	5.58	5.61	5.61	0.22	0.41	0.22	1.9	ENSRNOG00000056945	AC097778.1
ENSRNOG00000053022	0.41	1	5.06	5.35	4.91	5.06	0.25	4.2	4.65	5.21	4.65	0.28	0.4	0.27	1.48	ENSRNOG00000053022	Olr1616	olfactory receptor 1616 [Source:RGD Symbol;Acc:1333242]
ENSRNOG00000047015	0.41	1	4.42	6.64	4.64	4.64	0.28	4.23	4.21	4.38	4.23	0.31	0.41	0.3	1.35	ENSRNOG00000047015	Olr303	olfactory receptor 303 [Source:RGD Symbol;Acc:1333730]
ENSRNOG00000028529	0.4	1	7.62	7.31	7.71	7.62	0.16	7.24	7.22	7.15	7.22	0.15	0.4	0.16	2.53	ENSRNOG00000028529	AC134651.1
ENSRNOG00000054868	0.4	1	6.79	6.69	6.34	6.69	0.17	6.29	6.45	6.21	6.29	0.19	0.4	0.18	2.16	ENSRNOG00000054868	SNORA55	Small nucleolar RNA SNORA55 [Source:RFAM;Acc:RF00431]
ENSRNOG00000024877	0.4	1	5.9	6.32	6.24	6.24	0.19	5.84	5.28	6.62	5.84	0.21	0.4	0.2	1.97	ENSRNOG00000024877	Olr136	olfactory receptor 136 [Source:RGD Symbol;Acc:1333481]
ENSRNOG00000051418	0.4	1	5.62	5.13	5.62	5.62	0.22	5.46	5.06	5.22	5.22	0.25	0.4	0.24	1.66	ENSRNOG00000051418	Tmem45a2	transmembrane protein 45A2 [Source:MGI Symbol;Acc:MGI:1916707]
ENSRNOG00000057846	0.4	1	5.53	5.08	5.7	5.53	0.22	5.13	4.96	5.68	5.13	0.25	0.4	0.24	1.62	ENSRNOG00000057846	AABR07068535.1
ENSRNOG00000061442	0.4	1	4.86	5.51	5.37	5.37	0.23	5.05	4.97	4.82	4.97	0.26	0.4	0.25	1.57	ENSRNOG00000061442	AABR07068214.1
ENSRNOG00000058449	0.4	1	5	4.33	5.23	5	0.25	5.14	4.4	4.6	4.6	0.29	0.4	0.28	1.46	ENSRNOG00000058449	SNORA41	Small nucleolar RNA SNORA41 [Source:RFAM;Acc:RF00403]
ENSRNOG00000057311	0.4	1	4.72	4.58	3.83	4.58	0.28	4.64	4.18	3.87	4.18	0.32	0.4	0.31	1.3	ENSRNOG00000057311	AABR07054583.1
ENSRNOG00000055256	0.4	1	6.58	7.08	6.97	6.97	0.17	6.7	6.46	6.57	6.57	0.17	0.41	0.17	2.34	ENSRNOG00000055256	U2	U2 spliceosomal RNA [Source:RFAM;Acc:RF00004]
ENSRNOG00000047915	0.4	1	6.14	6.22	5.68	6.14	0.19	5.73	6.34	5.74	5.74	0.22	0.4	0.21	1.9	ENSRNOG00000047915	AABR07051550.1	Uncharacterized protein [Source:UniProtKB/TrEMBL;Acc:M0R4C5]
ENSRNOG00000054667	0.4	1	5.72	4.52	5.63	5.63	0.22	5.23	5.18	5.64	5.23	0.25	0.4	0.24	1.7	ENSRNOG00000054667	AABR07049288.1
ENSRNOG00000027533	0.4	1	5.47	5.19	5.48	5.47	0.23	5.07	5.12	5.01	5.07	0.26	0.4	0.25	1.61	ENSRNOG00000027533	Ns5atp4	NS5A (hepatitis C virus) transactivated protein 4 [Source:RGD Symbol;Acc:1303202]
ENSRNOG00000052594	0.4	1	5.48	5.34	5.09	5.34	0.23	4.68	4.99	4.94	4.94	0.26	0.39	0.26	1.54	ENSRNOG00000052594	Hist1h2ak	histone cluster 1, H2ak [Source:RGD Symbol;Acc:1589461]
ENSRNOG00000048689	0.4	1	5.18	4.9	5.59	5.18	0.24	4.78	4.73	4.82	4.78	0.27	0.4	0.27	1.51	ENSRNOG00000048689	Olr828	olfactory receptor 828 [Source:RGD Symbol;Acc:1333047]
ENSRNOG00000027423	0.4	1	4.73	4.8	4.85	4.8	0.27	4.4	4.46	4.29	4.4	0.3	0.4	0.29	1.39	ENSRNOG00000027423	Olr183	olfactory receptor 183 [Source:RGD Symbol;Acc:1333157]
ENSRNOG00000061570	0.4	1	4.77	4.69	4.8	4.77	0.27	4.37	4.39	4.35	4.37	0.3	0.41	0.29	1.38	ENSRNOG00000061570	AABR07072963.1
ENSRNOG00000059026	0.39	1	6.78	6.95	6.82	6.82	0.17	6.43	7.01	6.32	6.43	0.18	0.39	0.18	2.17	ENSRNOG00000059026	AABR07055885.1
ENSRNOG00000052041	0.39	1	6.53	6.64	6.53	6.53	0.18	5.61	6.45	6.14	6.14	0.2	0.39	0.19	2.06	ENSRNOG00000052041	U6	U6 spliceosomal RNA [Source:RFAM;Acc:RF00026]
ENSRNOG00000032241	0.39	1	5.45	5.28	5.59	5.45	0.23	5.06	5.7	4.9	5.06	0.26	0.39	0.25	1.59	ENSRNOG00000032241	Fscb	fibrous sheath CABYR binding protein [Source:RGD Symbol;Acc:1561721]
ENSRNOG00000020112	0.39	1	7.8	7.81	7.68	7.8	0.16	7.85	7.31	7.41	7.41	0.15	0.39	0.16	2.48	ENSRNOG00000020112	AABR07036567.1
ENSRNOG00000057172	0.39	1	7.64	7.75	7.29	7.64	0.16	7.51	7.25	7.14	7.25	0.15	0.38	0.16	2.41	ENSRNOG00000057172	SNORA48	Small nucleolar RNA SNORA48 [Source:RFAM;Acc:RF00554]
ENSRNOG00000045819	0.39	1	6.63	7.38	7.17	7.17	0.16	7.04	6.78	6.76	6.78	0.16	0.39	0.17	2.31	ENSRNOG00000045819	H2afj	H2A histone family, member J [Source:RGD Symbol;Acc:1592176]
ENSRNOG00000009624	0.39	1	6.77	6.8	6.7	6.77	0.17	6.22	6.73	6.38	6.38	0.18	0.39	0.18	2.17	ENSRNOG00000009624	Olr462	olfactory receptor 462 [Source:RGD Symbol;Acc:1333623]
ENSRNOG00000052698	0.39	1	6.76	6.35	6.88	6.76	0.17	6.2	6.46	6.37	6.37	0.18	0.39	0.18	2.12	ENSRNOG00000052698	SNORA17	Small nucleolar RNA SNORA17 [Source:RFAM;Acc:RF00560]
ENSRNOG00000059052	0.39	1	6.14	6.64	6.17	6.17	0.19	5.77	6.47	5.78	5.78	0.21	0.39	0.21	1.88	ENSRNOG00000059052	AABR07028765.2
ENSRNOG00000060801	0.39	1	6.17	5.37	6.04	6.04	0.2	5.49	5.93	5.65	5.65	0.22	0.38	0.21	1.78	ENSRNOG00000060801	AABR07061261.3
ENSRNOG00000058088	0.39	1	5.55	5.26	5.54	5.54	0.22	4.91	5.15	5.31	5.15	0.25	0.39	0.24	1.61	ENSRNOG00000058088	LOC102550206	uncharacterized LOC102550206 [Source:RGD Symbol;Acc:7505831]
ENSRNOG00000032545	0.39	1	5.27	5.32	4.98	5.27	0.24	4.12	4.96	4.88	4.88	0.27	0.39	0.26	1.52	ENSRNOG00000032545	Olr1351	olfactory receptor 1351 [Source:RGD Symbol;Acc:1333485]
ENSRNOG00000051666	0.39	1	5.18	4.96	5.13	5.13	0.25	5.5	4.5	4.74	4.74	0.28	0.39	0.27	1.45	ENSRNOG00000051666	AABR07042609.1
ENSRNOG00000057584	0.39	1	4.85	4.31	4.86	4.85	0.26	4.46	4.05	4.56	4.46	0.3	0.39	0.29	1.36	ENSRNOG00000057584	AC229945.2
ENSRNOG00000035592	0.39	1	4.96	4.23	4.81	4.81	0.26	4.42	4.18	5.42	4.42	0.3	0.39	0.29	1.35	ENSRNOG00000035592	Mir17-2	microRNA 17-2 [Source:RGD Symbol;Acc:2325506]
ENSRNOG00000032273	0.39	1	4.79	4.85	4.06	4.79	0.27	5.59	4.39	4.4	4.4	0.3	0.39	0.29	1.33	ENSRNOG00000032273	Olr436	olfactory receptor 436 [Source:RGD Symbol;Acc:1332907]
ENSRNOG00000060824	0.39	1	3.39	5.07	4.67	4.67	0.27	4.28	4.2	4.63	4.28	0.31	0.4	0.3	1.32	ENSRNOG00000060824	AABR07058723.1
ENSRNOG00000054720	0.39	1	4.06	4.46	4.92	4.46	0.29	3.81	4.07	4.47	4.07	0.33	0.39	0.32	1.23	ENSRNOG00000054720	SNORA17	Small nucleolar RNA SNORA17 [Source:RFAM;Acc:RF00560]
ENSRNOG00000050823	0.39	1	4.43	3.59	4.35	4.35	0.3	4.07	3.66	3.96	3.96	0.33	0.39	0.32	1.21	ENSRNOG00000050823	LOC100360055	cytochrome P450 2B15-like [Source:RGD Symbol;Acc:2322890]
ENSRNOG00000056882	0.39	1	4.23	3.22	4.01	4.01	0.32	4.17	3.47	3.62	3.62	0.36	0.4	0.35	1.14	ENSRNOG00000056882	U6	U6 spliceosomal RNA [Source:RFAM;Acc:RF00026]
ENSRNOG00000013208	0.38	1	4.67	4.69	4.71	4.69	0.27	4.31	4.18	4.64	4.31	0.31	0.38	0.3	1.26	ENSRNOG00000013208	Olr382	olfactory receptor 382 [Source:RGD Symbol;Acc:1333288]
ENSRNOG00000030809	0.38	1	8.01	8.15	8.08	8.08	0.16	7.53	7.7	7.78	7.7	0.14	0.38	0.15	2.55	ENSRNOG00000030809	AABR07034293.1	Uncharacterized protein [Source:UniProtKB/TrEMBL;Acc:F1LX84]
ENSRNOG00000060482	0.38	1	7.55	7.89	7.92	7.89	0.16	7.44	7.67	7.51	7.51	0.14	0.38	0.15	2.48	ENSRNOG00000060482	Iqcj	IQ motif containing J [Source:MGI Symbol;Acc:MGI:3644166]
ENSRNOG00000035586	0.38	1	7.5	7.2	7.14	7.2	0.16	7.19	6.79	6.82	6.82	0.16	0.38	0.17	2.27	ENSRNOG00000035586	Mir301a	microRNA mir-301a [Source:RGD Symbol;Acc:2325405]
ENSRNOG00000046212	0.38	1	7.22	7.21	6.61	7.21	0.16	7.12	6.83	6.81	6.83	0.16	0.37	0.17	2.23	ENSRNOG00000046212	LOC102547811	uncharacterized LOC102547811 [Source:RGD Symbol;Acc:7551408]
ENSRNOG00000058867	0.38	1	6.66	6.69	6.23	6.66	0.17	6.28	6.27	6.5	6.28	0.19	0.38	0.19	2.03	ENSRNOG00000058867	SNORA52	Small nucleolar RNA SNORA52 [Source:RFAM;Acc:RF00419]
ENSRNOG00000060762	0.38	1	6.19	6.78	6.53	6.53	0.18	6.15	6.78	6.11	6.15	0.19	0.38	0.19	2.01	ENSRNOG00000060762	AABR07053968.1
ENSRNOG00000047124	0.38	1	5.45	6.07	6.08	6.07	0.2	5.69	5.92	5.44	5.69	0.22	0.38	0.21	1.8	ENSRNOG00000047124	Atp2a1	ATPase, Ca++ transporting, cardiac muscle, fast twitch 1 [Source:RGD Symbol;Acc:621293]
ENSRNOG00000017143	0.38	1	5.88	5.71	5.84	5.84	0.21	5.46	5.5	5.44	5.46	0.23	0.38	0.22	1.69	ENSRNOG00000017143	Olr150	olfactory receptor 150 [Source:RGD Symbol;Acc:1333444]
ENSRNOG00000056102	0.38	1	5.7	5.52	5.77	5.7	0.21	5.32	5.31	5.89	5.32	0.24	0.38	0.23	1.61	ENSRNOG00000056102	LOC102554192	keratin-associated protein 29-1-like [Source:RGD Symbol;Acc:7516956]
ENSRNOG00000054829	0.38	1	5.39	5.53	5.53	5.53	0.22	4.68	5.15	6.64	5.15	0.25	0.38	0.24	1.55	ENSRNOG00000054829	AABR07036640.1
ENSRNOG00000046862	0.38	1	4.98	5.37	5.57	5.37	0.23	4.76	5	4.99	4.99	0.26	0.39	0.25	1.52	ENSRNOG00000046862	Armcx1	armadillo repeat containing, X-linked 1 [Source:RGD Symbol;Acc:1561629]
ENSRNOG00000059681	0.38	1	4.73	5.19	5.13	5.13	0.25	4.43	4.75	5.01	4.75	0.28	0.38	0.27	1.41	ENSRNOG00000059681	AABR07067006.1
ENSRNOG00000054202	0.38	1	5.16	5.02	4.72	5.02	0.25	4	4.64	4.72	4.64	0.28	0.38	0.27	1.39	ENSRNOG00000054202	AABR07065190.1
ENSRNOG00000051609	0.38	1	4.64	5.11	4.72	4.72	0.27	4.29	4.34	4.37	4.34	0.31	0.39	0.3	1.31	ENSRNOG00000051609	Vom1r86	vomeronasal 1 receptor 86 [Source:RGD Symbol;Acc:1549696]
ENSRNOG00000053411	0.38	1	3.74	3.96	4.16	3.96	0.32	3.58	3.35	3.66	3.58	0.36	0.38	0.35	1.08	ENSRNOG00000053411	LOC100909438	olfactory receptor-like protein I15-like [Source:RGD Symbol;Acc:6503579]
ENSRNOG00000061141	0.38	1	3.92	3.63	3.09	3.63	0.34	3.25	3.3	3.13	3.25	0.38	0.38	0.37	1.02	ENSRNOG00000061141	U2	U2 spliceosomal RNA [Source:RFAM;Acc:RF00004]
ENSRNOG00000058876	0.38	1	2.4	4.21	3.44	3.44	0.35	3.06	3.68	2.58	3.06	0.39	0.38	0.38	1	ENSRNOG00000058876	AABR07035008.3
ENSRNOG00000049525	0.38	1	3.32	2.86	3.25	3.25	0.36	3.47	2.79	2.87	2.87	0.39	0.38	0.39	0.99	ENSRNOG00000049525	LOC100360367	rCG64219-like [Source:RGD Symbol;Acc:2322286]
ENSRNOG00000056181	0.37	1	8.17	8.2	8.16	8.17	0.15	8.14	7.59	7.8	7.8	0.13	0.36	0.15	2.44	ENSRNOG00000056181	SNORA4	Small nucleolar RNA SNORA4 [Source:RFAM;Acc:RF00394]
ENSRNOG00000059689	0.37	1	7.34	7.59	7.98	7.59	0.16	7.06	7.22	7.36	7.22	0.15	0.37	0.16	2.31	ENSRNOG00000059689	7SK	7SK RNA [Source:RFAM;Acc:RF00100]
ENSRNOG00000057023	0.37	1	7.51	7.05	7.29	7.29	0.16	6.9	7.2	6.92	6.92	0.16	0.37	0.16	2.23	ENSRNOG00000057023	AABR07036374.2
ENSRNOG00000046536	0.37	1	7.13	7.39	7.26	7.26	0.16	6.89	7.08	6.83	6.89	0.16	0.37	0.17	2.21	ENSRNOG00000046536	LOC690700	similar to similar to RIKEN cDNA 1700001E04 [Source:RGD Symbol;Acc:1592262]
ENSRNOG00000049990	0.37	1	6.71	7.16	7.15	7.15	0.16	7.13	6.61	6.78	6.78	0.16	0.37	0.17	2.2	ENSRNOG00000049990	AABR07045411.1	Uncharacterized protein [Source:UniProtKB/TrEMBL;Acc:M0R3M2]
ENSRNOG00000056333	0.37	1	6.88	6.45	6.98	6.88	0.17	6.51	7.17	6.05	6.51	0.18	0.38	0.18	2.15	ENSRNOG00000056333	AABR07072528.1
ENSRNOG00000028044	0.37	1	6.7	6.79	6.37	6.7	0.17	6.49	6.33	6.17	6.33	0.18	0.37	0.18	2.01	ENSRNOG00000028044	Rhox11	reproductive homeobox 11 [Source:RGD Symbol;Acc:1564332]
ENSRNOG00000049592	0.37	1	6.39	6.58	5.57	6.39	0.18	6.02	5.79	6.08	6.02	0.2	0.37	0.2	1.9	ENSRNOG00000049592	Muc3	mucin 3, intestinal [Source:MGI Symbol;Acc:MGI:1203527]
ENSRNOG00000035614	0.37	1	6.3	6.3	6.19	6.3	0.19	5.93	5.89	6.12	5.93	0.21	0.37	0.2	1.86	ENSRNOG00000035614	Mir196a	microRNA 196a [Source:RGD Symbol;Acc:2314888]
ENSRNOG00000051872	0.37	1	5.99	5.73	6.11	5.99	0.2	5.68	5.62	5.16	5.62	0.22	0.37	0.22	1.71	ENSRNOG00000051872	AABR07020966.1
ENSRNOG00000020807	0.37	1	5	6.42	5.91	5.91	0.2	4.59	5.54	5.6	5.54	0.23	0.37	0.22	1.66	ENSRNOG00000020807	Wdr62	WD repeat domain 62 [Source:RGD Symbol;Acc:1306714]
ENSRNOG00000057975	0.37	1	5.53	5.62	5.17	5.53	0.22	5.39	5.16	4.64	5.16	0.25	0.37	0.24	1.51	ENSRNOG00000057975	AABR07014882.1
ENSRNOG00000058950	0.37	1	4.81	5.31	5.18	5.18	0.24	4.81	4.54	4.82	4.81	0.27	0.37	0.26	1.41	ENSRNOG00000058950	AABR07064386.1
ENSRNOG00000059056	0.37	1	4.73	5.05	4.92	4.92	0.26	5.02	4.55	4.36	4.55	0.29	0.37	0.28	1.31	ENSRNOG00000059056	AABR07048637.1
ENSRNOG00000057847	0.37	1	4.57	4.64	4.93	4.64	0.28	4.24	4.75	4.27	4.27	0.31	0.37	0.3	1.23	ENSRNOG00000057847	AABR07018459.1
ENSRNOG00000057599	0.37	1	4.77	4.58	4.45	4.58	0.28	4.18	4.56	4.21	4.21	0.32	0.37	0.31	1.2	ENSRNOG00000057599	SNORA35	Small nucleolar RNA SNORA35 [Source:RFAM;Acc:RF00566]
ENSRNOG00000050411	0.37	1	3.44	4.83	4.25	4.25	0.3	3.88	4.31	3.67	3.88	0.34	0.37	0.33	1.13	ENSRNOG00000050411	LOC100365622	olfactory receptor 754 (predicted)-like [Source:RGD Symbol;Acc:2318662]
ENSRNOG00000051827	0.37	1	3.88	4.12	3.96	3.96	0.32	3.72	3.59	3.51	3.59	0.36	0.37	0.35	1.06	ENSRNOG00000051827	AABR07040267.1
ENSRNOG00000052494	0.37	1	2.37	3.04	2.93	2.93	0.37	2.56	2.53	2.77	2.56	0.4	0.37	0.4	0.93	ENSRNOG00000052494	AABR07028535.1
ENSRNOG00000023344	0.37	1	2.72	2.75	2.43	2.72	0.37	2.3	2.35	2.38	2.35	0.41	0.36	0.4	0.91	ENSRNOG00000023344	Rpl23a	ribosomal protein L23a [Source:RGD Symbol;Acc:1304897]
ENSRNOG00000045995	0.36	1	8.33	8.16	7.84	8.16	0.15	7.8	7.93	7.72	7.8	0.13	0.37	0.15	2.47	ENSRNOG00000045995	AABR07025048.1
ENSRNOG00000053579	0.36	1	7.91	7.79	7.95	7.91	0.16	7.55	7.34	8.01	7.55	0.14	0.36	0.15	2.34	ENSRNOG00000053579	U6	U6 spliceosomal RNA [Source:RFAM;Acc:RF00026]
ENSRNOG00000048828	0.36	1	7.05	7.22	7.19	7.19	0.16	6.66	7	6.83	6.83	0.16	0.35	0.17	2.11	ENSRNOG00000048828	Olr1749	olfactory receptor 1749 [Source:RGD Symbol;Acc:1333311]
ENSRNOG00000054610	0.36	1	6.04	6.81	6.69	6.69	0.17	6.33	6.47	6.29	6.33	0.18	0.36	0.18	1.96	ENSRNOG00000054610	AABR07029220.2
ENSRNOG00000004356	0.36	1	6.44	6.5	6.44	6.44	0.18	6.08	6.41	5.98	6.08	0.2	0.35	0.19	1.82	ENSRNOG00000004356	Lrrc52	leucine rich repeat containing 52 [Source:RGD Symbol;Acc:1312014]
ENSRNOG00000060849	0.36	1	5.88	6.45	6.15	6.15	0.19	5.87	5.79	5.47	5.79	0.21	0.36	0.21	1.73	ENSRNOG00000060849	AC126148.3
ENSRNOG00000030148	0.36	1	4.88	5.98	5.82	5.82	0.21	5.74	5.46	5.27	5.46	0.23	0.36	0.23	1.59	ENSRNOG00000030148	Olr1522	olfactory receptor 1522 [Source:RGD Symbol;Acc:1332601]
ENSRNOG00000051465	0.36	1	5.61	5.92	5.5	5.61	0.22	5.15	5.25	5.95	5.25	0.24	0.36	0.24	1.51	ENSRNOG00000051465	AABR07005565.1
ENSRNOG00000060737	0.36	1	5.44	5.45	5.13	5.44	0.23	5.13	5.08	4.76	5.08	0.26	0.36	0.25	1.46	ENSRNOG00000060737	AABR07018390.1
ENSRNOG00000047893	0.36	1	5.35	4.62	5.03	5.03	0.25	4.17	4.67	5.88	4.67	0.28	0.36	0.27	1.33	ENSRNOG00000047893	AABR07055288.1
ENSRNOG00000042570	0.36	1	5.05	5.04	4.91	5.04	0.25	4.86	4.68	4.63	4.68	0.28	0.36	0.27	1.32	ENSRNOG00000042570	LOC100361595	hypothetical LOC100361595 [Source:RGD Symbol;Acc:2319874]
ENSRNOG00000058623	0.36	1	4.95	5.6	4.75	4.95	0.26	4.91	4.59	4.49	4.59	0.29	0.36	0.28	1.28	ENSRNOG00000058623	Y_RNA	Y RNA [Source:RFAM;Acc:RF00019]
ENSRNOG00000060232	0.36	1	4.22	4.2	3.71	4.2	0.31	3.84	3.47	4.04	3.84	0.34	0.36	0.33	1.08	ENSRNOG00000060232	AABR07024799.3
ENSRNOG00000054592	0.36	1	3.78	4.37	4.04	4.04	0.32	3.82	3.38	3.68	3.68	0.35	0.36	0.34	1.03	ENSRNOG00000054592	AC111831.1
ENSRNOG00000047643	0.36	1	4.09	3.29	3.93	3.93	0.33	3.57	3.71	3.5	3.57	0.36	0.36	0.35	1.02	ENSRNOG00000047643	Olr306	olfactory receptor 306 [Source:RGD Symbol;Acc:1333372]
ENSRNOG00000049670	0.36	1	3.72	3.75	3.72	3.72	0.34	3.36	3.07	4	3.36	0.37	0.36	0.36	0.99	ENSRNOG00000049670	AABR07017597.1	Protein Trav7-2 [Source:UniProtKB/TrEMBL;Acc:M0R6D3]
ENSRNOG00000053356	0.36	1	3.69	4.08	2.87	3.69	0.34	4.05	3.33	2.89	3.33	0.37	0.36	0.37	0.98	ENSRNOG00000053356	AABR07006197.1
ENSRNOG00000060548	0.36	1	3.16	3.27	3.37	3.27	0.36	2.35	2.91	3.03	2.91	0.39	0.36	0.38	0.92	ENSRNOG00000060548	U6	U6 spliceosomal RNA [Source:RFAM;Acc:RF00026]
ENSRNOG00000050229	0.36	1	3.03	3.1	2.99	3.03	0.37	2.67	2.91	2.42	2.67	0.4	0.36	0.39	0.91	ENSRNOG00000050229	LOC102550314	uncharacterized LOC102550314 [Source:RGD Symbol;Acc:7600849]
ENSRNOG00000053446	0.36	1	3.05	2.78	3.17	3.05	0.37	2.73	2.69	2.51	2.69	0.4	0.36	0.39	0.91	ENSRNOG00000053446	AABR07051665.1
ENSRNOG00000030296	0.36	1	2.29	2.8	2.34	2.34	0.38	1.9	2.66	1.98	1.98	0.41	0.36	0.41	0.87	ENSRNOG00000030296	LOC102550734	60S ribosomal protein L31-like [Source:RGD Symbol;Acc:7748306]
ENSRNOG00000012513	0.36	1	9.86	9.84	9.61	9.84	0.15	9.48	9.63	9.45	9.48	0.12	0.36	0.14	2.61	ENSRNOG00000012513	Pdk3	pyruvate dehydrogenase kinase, isozyme 3 [Source:RGD Symbol;Acc:1593276]
ENSRNOG00000046696	0.36	1	10.05	9.98	10.02	10.02	0.15	9.66	9.6	10.25	9.66	0.12	0.36	0.14	2.61	ENSRNOG00000046696	AABR07035751.1	Protein LOC100910801 [Source:UniProtKB/TrEMBL;Acc:M0R4B0]
ENSRNOG00000053105	0.36	1	6.25	6.54	6.43	6.43	0.18	5.94	6.45	6.07	6.07	0.2	0.36	0.19	1.84	ENSRNOG00000053105	AABR07034586.1
ENSRNOG00000035547	0.36	1	6.44	6.27	5.48	6.27	0.19	5.91	5.98	5.38	5.91	0.21	0.36	0.2	1.78	ENSRNOG00000035547	Mir33	microRNA mir-33 [Source:RGD Symbol;Acc:2325408]
ENSRNOG00000025590	0.36	1	5.56	5.8	5.84	5.8	0.21	5.44	5.86	5.38	5.44	0.23	0.36	0.23	1.58	ENSRNOG00000025590	Arl14epl	ADP-ribosylation factor-like 14 effector protein-like [Source:RGD Symbol;Acc:1595054]
ENSRNOG00000046711	0.36	1	6.05	5.39	5.47	5.47	0.23	4.56	5.49	5.11	5.11	0.25	0.36	0.25	1.46	ENSRNOG00000046711	AC128353.1
ENSRNOG00000029805	0.35	1	7.83	8.05	8.3	8.05	0.16	7.77	7.7	7.61	7.7	0.14	0.36	0.15	2.37	ENSRNOG00000029805	AABR07002774.1	Protein Zfp780b [Source:UniProtKB/TrEMBL;Acc:D3ZA43]
ENSRNOG00000011606	0.35	1	7.11	7.23	7.68	7.23	0.16	6.74	7.01	6.88	6.88	0.16	0.35	0.17	2.12	ENSRNOG00000011606	LOC680385	similar to Sjogren syndrome antigen B [Source:RGD Symbol;Acc:1592944]
ENSRNOG00000046636	0.35	1	7.26	7.16	6.36	7.16	0.16	6.61	6.81	7.01	6.81	0.16	0.35	0.17	2.08	ENSRNOG00000046636	Hist1h4b	histone cluster 1, H4b [Source:RGD Symbol;Acc:620814]
ENSRNOG00000047108	0.35	1	6.94	6.48	6.22	6.48	0.18	6.13	5.92	6.3	6.13	0.2	0.34	0.19	1.78	ENSRNOG00000047108	Gstm6l	glutathione S-transferase, mu 6-like [Source:RGD Symbol;Acc:1311731]
ENSRNOG00000053771	0.35	1	5.24	5.25	5.09	5.24	0.24	4.89	4.73	4.99	4.89	0.27	0.36	0.26	1.38	ENSRNOG00000053771	AC094902.1
ENSRNOG00000059428	0.35	1	9.62	9.85	9.81	9.81	0.14	9.46	9.68	9.33	9.46	0.12	0.35	0.14	2.6	ENSRNOG00000059428	Rps2	LOC100125366 protein [Source:UniProtKB/TrEMBL;Acc:Q6P9V0]
ENSRNOG00000040024	0.35	1	9.91	10.19	10.4	10.19	0.15	9.75	9.84	10.12	9.84	0.12	0.35	0.14	2.52	ENSRNOG00000040024	6720489N17Rik	RIKEN cDNA 6720489N17 gene [Source:MGI Symbol;Acc:MGI:2443901]
ENSRNOG00000011989	0.35	1	8.53	8.68	8.27	8.53	0.15	8.28	8.18	8.1	8.18	0.12	0.35	0.14	2.5	ENSRNOG00000011989	Vat1l	vesicle amine transport 1-like [Source:RGD Symbol;Acc:1598315]
ENSRNOG00000046492	0.35	1	8.05	7.83	7.42	7.83	0.16	7.46	7.48	7.98	7.48	0.14	0.35	0.16	2.27	ENSRNOG00000046492	Tmem194	transmembrane protein 194 [Source:MGI Symbol;Acc:MGI:2446113]
ENSRNOG00000014582	0.35	1	7.72	7.33	7.68	7.68	0.16	7.33	7.25	7.35	7.33	0.15	0.35	0.16	2.23	ENSRNOG00000014582	Mrpl18	mitochondrial ribosomal protein L18 [Source:RGD Symbol;Acc:1306387]
ENSRNOG00000037611	0.35	1	7.68	7.85	7.81	7.81	0.16	7.46	7.32	7.8	7.46	0.15	0.35	0.16	2.23	ENSRNOG00000037611	AABR07040792.1	Uncharacterized protein [Source:UniProtKB/TrEMBL;Acc:D4A869]
ENSRNOG00000036399	0.35	1	7.64	7.73	7.59	7.64	0.16	7.04	7.39	7.29	7.29	0.15	0.35	0.16	2.2	ENSRNOG00000036399	AABR07027390.1
ENSRNOG00000003601	0.35	1	6.52	9.66	7.27	7.27	0.16	6.92	6.65	7.3	6.92	0.16	0.35	0.17	2.14	ENSRNOG00000003601	RGD1564463	similar to Mdes protein [Source:RGD Symbol;Acc:1564463]
ENSRNOG00000045865	0.35	1	6.35	7.05	6.75	6.75	0.17	6.35	6.95	6.4	6.4	0.18	0.35	0.18	1.95	ENSRNOG00000045865	LOC100365798	olfactory receptor Olr602-like [Source:RGD Symbol;Acc:2318387]
ENSRNOG00000004457	0.35	1	6.88	7.27	6.85	6.88	0.17	6.31	6.66	6.53	6.53	0.18	0.34	0.18	1.94	ENSRNOG00000004457	RGD1560617	hypothetical gene supported by NM_053561; AF062594 [Source:RGD Symbol;Acc:1560617]
ENSRNOG00000030715	0.35	1	6.47	7.48	6.81	6.81	0.17	6.46	6.92	6.45	6.46	0.18	0.35	0.18	1.94	ENSRNOG00000030715	Cfh	complement factor H [Source:RGD Symbol;Acc:620428]
ENSRNOG00000060955	0.35	1	6.88	6.72	6.56	6.72	0.17	6.26	6.37	6.62	6.37	0.18	0.35	0.18	1.91	ENSRNOG00000060955	AABR07056442.1
ENSRNOG00000026379	0.35	1	6.67	6.3	7.23	6.67	0.17	6.32	6.1	6.8	6.32	0.19	0.35	0.18	1.89	ENSRNOG00000026379	AABR07041963.1
ENSRNOG00000006771	0.35	1	6.67	6.42	6.16	6.42	0.18	6.05	6.45	6.07	6.07	0.2	0.34	0.19	1.75	ENSRNOG00000006771	Olr729	olfactory receptor 729 [Source:RGD Symbol;Acc:1333798]
ENSRNOG00000061271	0.35	1	6.43	6.26	6.2	6.26	0.19	6.83	5.91	5.88	5.91	0.21	0.35	0.2	1.72	ENSRNOG00000061271	AC098180.1
ENSRNOG00000047784	0.35	1	4.24	6.02	6.32	6.02	0.2	5.96	5.23	5.67	5.67	0.22	0.35	0.21	1.65	ENSRNOG00000047784	AC141993.1
ENSRNOG00000060132	0.35	1	6	5.62	6.04	6	0.2	5.99	5.65	5.65	5.65	0.22	0.35	0.22	1.63	ENSRNOG00000060132	AABR07028150.1
ENSRNOG00000056142	0.35	1	5.92	5.92	5.56	5.92	0.2	5.02	5.98	5.57	5.57	0.23	0.34	0.22	1.56	ENSRNOG00000056142	AABR07042781.2
ENSRNOG00000033837	0.35	1	5.75	5.66	5.86	5.75	0.21	6.28	5.36	5.4	5.4	0.24	0.35	0.23	1.52	ENSRNOG00000033837	Cdh9	cadherin 9, type 2, T1-cadherin [Source:RGD Symbol;Acc:1308343]
ENSRNOG00000055356	0.35	1	5.65	5.86	5.75	5.75	0.21	5.75	5.19	5.4	5.4	0.24	0.35	0.23	1.52	ENSRNOG00000055356	Olr1341	olfactory receptor 1341 [Source:RGD Symbol;Acc:1334385]
ENSRNOG00000058316	0.35	1	5.79	5.86	5.65	5.79	0.21	5.66	5.3	5.44	5.44	0.23	0.34	0.23	1.51	ENSRNOG00000058316	AABR07015956.1
ENSRNOG00000033413	0.35	1	5.02	5.16	4.55	5.02	0.25	4.87	4.56	4.67	4.67	0.28	0.35	0.27	1.28	ENSRNOG00000033413	Olfr1320	olfactory receptor 1320 [Source:MGI Symbol;Acc:MGI:3031154]
ENSRNOG00000061830	0.35	1	4.77	4.78	4.54	4.77	0.27	4.45	4.42	4.34	4.42	0.3	0.35	0.29	1.22	ENSRNOG00000061830	SNORA17	Small nucleolar RNA SNORA17 [Source:RFAM;Acc:RF00560]
ENSRNOG00000012510	0.35	1	4.27	5.62	4.63	4.63	0.28	4.28	4.27	4.67	4.28	0.31	0.35	0.3	1.16	ENSRNOG00000012510	Olr1627	olfactory receptor 1627 [Source:RGD Symbol;Acc:1334431]
ENSRNOG00000042996	0.35	1	4.49	4.52	4.55	4.52	0.29	4.17	4.02	4.89	4.17	0.32	0.35	0.31	1.12	ENSRNOG00000042996	AABR07065798.1	Protein Ighv7-1 [Source:UniProtKB/TrEMBL;Acc:D4ACR1]
ENSRNOG00000027022	0.35	1	4.16	3.08	4.35	4.16	0.31	3.33	3.81	4.72	3.81	0.34	0.35	0.34	1.03	ENSRNOG00000027022	AABR07043654.1
ENSRNOG00000060062	0.35	1	3.53	3.78	3.46	3.53	0.35	3.03	3.18	3.44	3.18	0.38	0.35	0.37	0.95	ENSRNOG00000060062	AABR07072881.1
ENSRNOG00000051055	0.35	1	3.73	3.48	3.4	3.48	0.35	3.12	3.13	3.32	3.13	0.38	0.35	0.38	0.94	ENSRNOG00000051055	Rn60_X_0641.5
ENSRNOG00000058529	0.35	1	3.3	3.13	3.32	3.3	0.36	3.32	2.95	2.95	2.95	0.39	0.35	0.38	0.91	ENSRNOG00000058529	AABR07063649.3
ENSRNOG00000061269	0.35	1	3.86	3.38	2.28	3.38	0.36	3.03	3.38	2.44	3.03	0.39	0.35	0.38	0.91	ENSRNOG00000061269	U6	U6 spliceosomal RNA [Source:RFAM;Acc:RF00026]
ENSRNOG00000047903	0.35	1	2.75	2.38	2.45	2.45	0.38	3.22	2.1	1.94	2.1	0.41	0.35	0.4	0.87	ENSRNOG00000047903	Slco6d1	solute carrier organic anion transporter family, member 6d1 [Source:RGD Symbol;Acc:1359388]
ENSRNOG00000051104	0.34	1	7.27	7.4	7.36	7.36	0.16	6.97	7.02	7.07	7.02	0.16	0.34	0.16	2.06	ENSRNOG00000051104	Rn60_X_0675.1
ENSRNOG00000059673	0.34	1	6.97	6.86	6.08	6.86	0.17	6.74	6.35	6.52	6.52	0.18	0.34	0.18	1.93	ENSRNOG00000059673	AABR07072283.2
ENSRNOG00000042687	0.34	1	6.19	6.2	5.86	6.19	0.19	5.38	5.85	6.15	5.85	0.21	0.34	0.21	1.66	ENSRNOG00000042687	Otud6a	OTU deubiquitinase 6A [Source:RGD Symbol;Acc:1560855]
ENSRNOG00000046150	0.34	1	5.92	5.82	5.86	5.86	0.21	5.5	5.52	5.87	5.52	0.23	0.34	0.22	1.52	ENSRNOG00000046150	AABR07008805.1
ENSRNOG00000031051	0.34	1	5.11	4.98	5.12	5.11	0.25	4.45	4.77	4.97	4.77	0.28	0.34	0.27	1.26	ENSRNOG00000031051	Olr481	olfactory receptor 481 [Source:RGD Symbol;Acc:1332770]
ENSRNOG00000043303	0.34	1	8.54	8.57	8.36	8.54	0.15	8.03	8.65	8.2	8.2	0.12	0.34	0.14	2.46	ENSRNOG00000043303	RGD1565607	similar to mouse deubiquitinating enzyme 6 [Source:RGD Symbol;Acc:1565607]
ENSRNOG00000054284	0.34	1	8.11	7.97	8.11	8.11	0.16	8	7.77	7.72	7.77	0.14	0.34	0.15	2.26	ENSRNOG00000054284	AABR07072639.1
ENSRNOG00000054130	0.34	1	7.51	7.72	7.8	7.72	0.16	7.33	7.38	7.8	7.38	0.15	0.34	0.16	2.16	ENSRNOG00000054130	uc_338	TUC338 [Source:RFAM;Acc:RF02271]
ENSRNOG00000034106	0.34	1	7.13	7.1	6.21	7.1	0.16	6.76	6.59	7.01	6.76	0.17	0.34	0.17	2	ENSRNOG00000034106	LOC679748	similar to Macrophage migration inhibitory factor (MIF) (Phenylpyruvate tautomerase) (Glycosylation-inhibiting factor) (GIF) (Delayed early response protein 6) (DER6) [Source:RGD Symbol;Acc:1584794]
ENSRNOG00000052647	0.34	1	6.87	6.3	7.06	6.87	0.17	6.58	6.53	6.48	6.53	0.18	0.34	0.18	1.94	ENSRNOG00000052647	AABR07036505.1	Protein RGD1561114 [Source:UniProtKB/TrEMBL;Acc:D3ZK71]
ENSRNOG00000052988	0.34	1	6.37	6.74	6.83	6.74	0.17	6.4	6.55	6.35	6.4	0.18	0.34	0.18	1.88	ENSRNOG00000052988	SNORA17	Small nucleolar RNA SNORA17 [Source:RFAM;Acc:RF00560]
ENSRNOG00000057504	0.34	1	6.72	6.32	6.57	6.57	0.18	6.49	6.23	6.21	6.23	0.19	0.34	0.19	1.79	ENSRNOG00000057504	AABR07072374.2
ENSRNOG00000058835	0.34	1	6.6	6.28	6.28	6.28	0.19	5.67	5.94	6.4	5.94	0.21	0.34	0.2	1.71	ENSRNOG00000058835	7SK	7SK RNA [Source:RFAM;Acc:RF00100]
ENSRNOG00000051407	0.34	1	6.26	6.72	5.76	6.26	0.19	5.76	6.24	5.92	5.92	0.21	0.34	0.2	1.7	ENSRNOG00000051407	AABR07018457.1
ENSRNOG00000061420	0.34	1	6.12	6.41	6.11	6.12	0.19	5.78	5.95	5.77	5.78	0.21	0.34	0.21	1.64	ENSRNOG00000061420	AABR07062154.1
ENSRNOG00000054995	0.34	1	6.08	6.03	5.6	6.03	0.2	5.89	5.69	5.63	5.69	0.22	0.34	0.21	1.6	ENSRNOG00000054995	AABR07015652.1
ENSRNOG00000028712	0.34	1	5.63	5.36	5.59	5.59	0.22	5.22	5.29	5.25	5.25	0.25	0.34	0.24	1.43	ENSRNOG00000028712	LOC102552939	dynactin-associated protein-like [Source:RGD Symbol;Acc:7550710]
ENSRNOG00000049459	0.34	1	5.35	4.94	4.95	4.95	0.26	4.11	4.61	4.71	4.61	0.29	0.34	0.28	1.22	ENSRNOG00000049459	AABR07011545.1
ENSRNOG00000055270	0.34	1	4.89	4.16	5.33	4.89	0.26	4.55	4.69	4.32	4.55	0.29	0.34	0.28	1.21	ENSRNOG00000055270	Olr507	olfactory receptor 507 [Source:RGD Symbol;Acc:1333663]
ENSRNOG00000032304	0.34	1	4.83	4.55	4.83	4.83	0.26	4.42	4.9	4.49	4.49	0.3	0.34	0.29	1.18	ENSRNOG00000032304	Defb14	defensin beta 14 [Source:RGD Symbol;Acc:1561378]
ENSRNOG00000058290	0.34	1	4.8	5.15	2.99	4.8	0.27	5.09	4.06	4.46	4.46	0.3	0.34	0.29	1.18	ENSRNOG00000058290	AABR07024735.1
ENSRNOG00000054312	0.34	1	4.64	4.6	4.78	4.64	0.28	4.73	3.99	4.3	4.3	0.31	0.34	0.3	1.15	ENSRNOG00000054312	AABR07004761.1
ENSRNOG00000060419	0.34	1	4.51	3.78	4.7	4.51	0.29	4.17	3.64	4.29	4.17	0.32	0.34	0.31	1.09	ENSRNOG00000060419	AABR07042607.1
ENSRNOG00000051368	0.34	1	4.08	3.58	4.46	4.08	0.32	4.69	3.74	3.07	3.74	0.35	0.34	0.34	0.99	ENSRNOG00000051368	U6	U6 spliceosomal RNA [Source:RFAM;Acc:RF00026]
ENSRNOG00000061574	0.33	1	4.92	4.23	3.64	4.23	0.31	3.9	3.71	4.36	3.9	0.34	0.33	0.33	1	ENSRNOG00000061574	U6	U6 spliceosomal RNA [Source:RFAM;Acc:RF00026]
ENSRNOG00000000419	0.33	1	4.02	4.26	4.11	4.11	0.31	3.44	4.15	3.78	3.78	0.35	0.32	0.34	0.96	ENSRNOG00000000419	Cfb	complement factor B [Source:RGD Symbol;Acc:2204]
ENSRNOG00000059746	0.33	1	8.84	8.69	8.81	8.81	0.14	8.72	8.48	8.48	8.48	0.12	0.33	0.13	2.5	ENSRNOG00000059746	AABR07041411.1
ENSRNOG00000059866	0.33	1	9.66	9.72	9.14	9.66	0.14	9.7	9.33	9.26	9.33	0.12	0.33	0.13	2.5	ENSRNOG00000059866	Rn60_1_0436.1
ENSRNOG00000009075	0.33	1	8.72	8.79	8.44	8.72	0.15	8.51	8.39	8.24	8.39	0.12	0.33	0.13	2.48	ENSRNOG00000009075	Trim13	tripartite motif-containing 13 [Source:RGD Symbol;Acc:1307609]
ENSRNOG00000027520	0.33	1	8.29	8.87	8.6	8.6	0.15	8.33	8.27	8.14	8.27	0.12	0.33	0.14	2.4	ENSRNOG00000027520	Pls3	plastin 3 [Source:RGD Symbol;Acc:621409]
ENSRNOG00000020827	0.33	1	6.35	9.91	8	8	0.16	7.67	5.89	8.01	7.67	0.14	0.33	0.15	2.17	ENSRNOG00000020827	Cyp2g1	cytochrome P450, family 2, subfamily g, polypeptide 1 [Source:RGD Symbol;Acc:2477]
ENSRNOG00000054651	0.33	1	7.23	7.57	7.65	7.57	0.16	7.24	7.47	7.21	7.24	0.15	0.33	0.16	2.09	ENSRNOG00000054651	AABR07032277.1
ENSRNOG00000006114	0.33	1	6.8	7.19	7.29	7.19	0.16	6.91	6.81	6.86	6.86	0.16	0.33	0.17	2.01	ENSRNOG00000006114	LOC100910867	uncharacterized LOC100910867 [Source:RGD Symbol;Acc:6496360]
ENSRNOG00000031947	0.33	1	7.21	6.98	6.75	6.98	0.17	6.4	6.76	6.65	6.65	0.17	0.33	0.17	1.91	ENSRNOG00000031947	LOC100361060	ribosomal protein L36-like [Source:RGD Symbol;Acc:2320900]
ENSRNOG00000035627	0.33	1	6.78	6.83	7.55	6.83	0.17	6.5	6.07	6.82	6.5	0.18	0.33	0.18	1.85	ENSRNOG00000035627	Mir325	microRNA mir-325 [Source:RGD Symbol;Acc:2325624]
ENSRNOG00000052000	0.33	1	6.69	6.81	6.52	6.69	0.17	6.36	6.47	6.35	6.36	0.18	0.33	0.18	1.82	ENSRNOG00000052000	AABR07063636.1
ENSRNOG00000059247	0.33	1	6.7	6.8	5.88	6.7	0.17	6.26	6.58	6.37	6.37	0.18	0.33	0.18	1.81	ENSRNOG00000059247	Olr569	olfactory receptor 569 [Source:EntrezGene;Acc:404866]
ENSRNOG00000018113	0.33	1	6.05	6.61	6.65	6.61	0.18	6.42	5.97	6.28	6.28	0.19	0.33	0.19	1.78	ENSRNOG00000018113	Anlnl1	anillin, actin binding protein-like 1 [Source:RGD Symbol;Acc:1566097]
ENSRNOG00000032866	0.33	1	6.53	6.6	6.71	6.6	0.18	6.27	6.54	6.22	6.27	0.19	0.33	0.19	1.76	ENSRNOG00000032866	Rps15al1	ribosomal protein S15A-like 1 [Source:RGD Symbol;Acc:1596017]
ENSRNOG00000053646	0.33	1	6.2	6.5	6.52	6.5	0.18	5.96	6.28	6.17	6.17	0.19	0.33	0.19	1.73	ENSRNOG00000053646	AABR07030482.1
ENSRNOG00000059886	0.33	1	6.61	6.5	6.78	6.61	0.18	6.66	6.2	6.28	6.28	0.19	0.32	0.19	1.73	ENSRNOG00000059886	AC135645.2
ENSRNOG00000061553	0.33	1	6.46	5.73	6.28	6.28	0.19	5.95	5.7	6.48	5.95	0.21	0.33	0.2	1.65	ENSRNOG00000061553	AABR07008298.2
ENSRNOG00000061843	0.33	1	5.41	6.19	6.21	6.19	0.19	5.7	6.06	5.86	5.86	0.21	0.34	0.21	1.63	ENSRNOG00000061843	U6	U6 spliceosomal RNA [Source:RFAM;Acc:RF00026]
ENSRNOG00000050482	0.33	1	5.16	5.73	6.13	5.73	0.21	5.4	6.2	5.15	5.4	0.24	0.33	0.23	1.44	ENSRNOG00000050482	Dbf4	DBF4 zinc finger [Source:RGD Symbol;Acc:1305854]
ENSRNOG00000053820	0.33	1	5.62	5.87	5.8	5.8	0.21	5.76	5.24	5.47	5.47	0.23	0.32	0.23	1.44	ENSRNOG00000053820	AABR07071661.1
ENSRNOG00000053539	0.33	1	5.39	5.39	4.92	5.39	0.23	5.09	5.06	5.05	5.06	0.26	0.32	0.25	1.3	ENSRNOG00000053539	AABR07005886.1	LRRGT00168 [Source:UniProtKB/TrEMBL;Acc:Q6QI40]
ENSRNOG00000031811	0.33	1	5.01	5.29	5.33	5.29	0.24	5.12	4.75	4.96	4.96	0.26	0.33	0.26	1.28	ENSRNOG00000031811	Olr477	olfactory receptor 477 [Source:RGD Symbol;Acc:1332967]
ENSRNOG00000032156	0.33	1	4.96	5.21	5.18	5.18	0.24	4.78	5.41	4.85	4.85	0.27	0.34	0.26	1.27	ENSRNOG00000032156	Prss1	protease, serine, 1 (trypsin 1) [Source:RGD Symbol;Acc:3417]
ENSRNOG00000061016	0.33	1	5.18	5.39	4.61	5.18	0.24	5.42	4.85	4.58	4.85	0.27	0.33	0.26	1.25	ENSRNOG00000061016	SNORA17	Small nucleolar RNA SNORA17 [Source:RFAM;Acc:RF00560]
ENSRNOG00000058558	0.33	1	5.02	4.47	5.01	5.01	0.25	4.52	4.68	4.92	4.68	0.28	0.33	0.27	1.21	ENSRNOG00000058558	AC124926.1
ENSRNOG00000046323	0.33	1	4.37	5.09	4.83	4.83	0.26	4.21	4.67	4.5	4.5	0.29	0.34	0.29	1.17	ENSRNOG00000046323	Krtap12-1	keratin associated protein 12-1 [Source:MGI Symbol;Acc:MGI:1328315]
ENSRNOG00000059034	0.33	1	4.59	4.63	4.36	4.59	0.28	3.53	4.33	4.26	4.26	0.31	0.34	0.3	1.11	ENSRNOG00000059034	SNORA17	Small nucleolar RNA SNORA17 [Source:RFAM;Acc:RF00560]
ENSRNOG00000048259	0.33	1	4.73	4.55	3.71	4.55	0.28	4.22	4.62	4.15	4.22	0.31	0.33	0.31	1.08	ENSRNOG00000048259	Olr691	olfactory receptor 691 [Source:RGD Symbol;Acc:1332941]
ENSRNOG00000051391	0.33	1	4.2	4.23	3.98	4.2	0.31	3.87	4.45	3.53	3.87	0.34	0.33	0.33	1	ENSRNOG00000051391	Rn60_5_0525.2
ENSRNOG00000058574	0.33	1	3.77	3.95	4.08	3.95	0.33	3.51	3.86	3.62	3.62	0.36	0.33	0.35	0.95	ENSRNOG00000058574	AABR07009351.1
ENSRNOG00000030784	0.33	1	3.84	3.77	3.57	3.77	0.34	3.66	3.42	3.44	3.44	0.37	0.32	0.36	0.89	ENSRNOG00000030784	Hbe2	hemoglobin, epsilon 2 [Source:RGD Symbol;Acc:1564524]
ENSRNOG00000059649	0.33	1	2.55	2.38	2.98	2.55	0.38	2.38	2.02	2.22	2.22	0.41	0.32	0.4	0.8	ENSRNOG00000059649	Rn60_17_0383.1
ENSRNOG00000054060	0.33	1	6.07	5.41	5.52	5.52	0.22	5.19	5.62	5.11	5.19	0.25	0.33	0.24	1.37	ENSRNOG00000054060	7SK	7SK RNA [Source:RFAM;Acc:RF00100]
ENSRNOG00000049491	0.33	1	5.56	5.24	5.64	5.56	0.22	5.23	5.84	4.77	5.23	0.25	0.32	0.24	1.35	ENSRNOG00000049491	LOC100909630	class II histocompatibility antigen, M beta 1 chain-like [Source:RGD Symbol;Acc:6502739]
ENSRNOG00000055349	0.33	1	5.67	5.43	5.52	5.52	0.22	6.17	4.7	5.19	5.19	0.25	0.33	0.24	1.35	ENSRNOG00000055349	SNORA17	Small nucleolar RNA SNORA17 [Source:RFAM;Acc:RF00560]
ENSRNOG00000031792	0.33	1	5.11	5.06	4.39	5.06	0.25	4.61	5.35	4.73	4.73	0.28	0.33	0.27	1.21	ENSRNOG00000031792	Mcpt1l3	mast cell protease 1-like 3 [Source:RGD Symbol;Acc:1302933]
ENSRNOG00000057722	0.32	1	9.38	9.69	9.85	9.69	0.14	9.37	8.99	9.37	9.37	0.12	0.32	0.13	2.38	ENSRNOG00000057722	AABR07000714.2
ENSRNOG00000031851	0.32	1	8.49	8.44	7.82	8.44	0.15	8.28	8.12	8.08	8.12	0.12	0.32	0.14	2.26	ENSRNOG00000031851	Ndufa4l2	NADH dehydrogenase (ubiquinone) 1 alpha subcomplex, 4-like 2 [Source:RGD Symbol;Acc:2324558]
ENSRNOG00000001317	0.32	1	8.04	8.33	8.25	8.25	0.15	7.91	7.93	8.15	7.93	0.13	0.33	0.15	2.24	ENSRNOG00000001317	Zfp68	zinc finger protein 68 [Source:RGD Symbol;Acc:1310463]
ENSRNOG00000057721	0.32	1	7.53	7.85	7.82	7.82	0.16	7.34	7.5	7.77	7.5	0.14	0.31	0.16	2.01	ENSRNOG00000057721	AABR07001035.1
ENSRNOG00000055771	0.32	1	7.27	7.45	7.73	7.45	0.16	7.13	7.08	7.24	7.13	0.15	0.31	0.16	1.94	ENSRNOG00000055771	U6	U6 spliceosomal RNA [Source:RFAM;Acc:RF00026]
ENSRNOG00000053515	0.32	1	7.39	7.18	7.32	7.32	0.16	7.3	6.8	7	7	0.16	0.32	0.16	1.93	ENSRNOG00000053515	AABR07028568.1
ENSRNOG00000043438	0.32	1	6.99	7.08	7.26	7.08	0.17	6.53	6.89	6.76	6.76	0.17	0.32	0.17	1.89	ENSRNOG00000043438	Olr879	olfactory receptor 879 [Source:RGD Symbol;Acc:1334413]
ENSRNOG00000059270	0.32	1	6.74	7.06	6.6	6.74	0.17	6.83	6.42	6.2	6.42	0.18	0.32	0.18	1.76	ENSRNOG00000059270	AC119015.2
ENSRNOG00000057279	0.32	1	6.68	6.18	6.58	6.58	0.18	6.26	6.67	6.15	6.26	0.19	0.31	0.19	1.68	ENSRNOG00000057279	AABR07006566.1
ENSRNOG00000039279	0.32	1	6.51	6.38	6.38	6.38	0.18	5.87	6.63	6.06	6.06	0.2	0.33	0.2	1.67	ENSRNOG00000039279	Nhlrc4	NHL repeat containing 4 [Source:RGD Symbol;Acc:6503435]
ENSRNOG00000061842	0.32	1	6.23	6.42	6.08	6.23	0.19	5.91	6.28	5.66	5.91	0.21	0.32	0.2	1.58	ENSRNOG00000061842	AABR07007065.1
ENSRNOG00000037911	0.32	1	5.85	6.29	6.13	6.13	0.19	5.81	5.52	6.31	5.81	0.21	0.32	0.21	1.55	ENSRNOG00000037911	LOC680227	LRRGT00193 [Source:RGD Symbol;Acc:1594204]
ENSRNOG00000050408	0.32	1	5.61	5.86	5.87	5.86	0.21	5.54	5.31	5.76	5.54	0.23	0.32	0.22	1.46	ENSRNOG00000050408	AABR07064590.1	Uncharacterized protein [Source:UniProtKB/TrEMBL;Acc:M0R606]
ENSRNOG00000022855	0.32	1	5.55	5.94	5.75	5.75	0.21	5.68	5.38	5.43	5.43	0.23	0.32	0.23	1.39	ENSRNOG00000022855	Rn60_X_0694.2
ENSRNOG00000056688	0.32	1	5.26	5.67	5.79	5.67	0.22	5.6	5.35	4.96	5.35	0.24	0.32	0.23	1.38	ENSRNOG00000056688	AC111278.1
ENSRNOG00000015566	0.32	1	5.5	5.53	5.53	5.53	0.22	5.21	5.57	5.02	5.21	0.25	0.32	0.24	1.32	ENSRNOG00000015566	Atp6v1e2	ATPase, H transporting, lysosomal V1 subunit E2 [Source:RGD Symbol;Acc:1311680]
ENSRNOG00000053376	0.32	1	5.42	5.77	4.73	5.42	0.23	4.75	5.1	5.3	5.1	0.25	0.32	0.25	1.28	ENSRNOG00000053376	AABR07053767.1
ENSRNOG00000058888	0.32	1	5.58	5.32	5.01	5.32	0.23	4.98	5.43	5	5	0.26	0.32	0.25	1.26	ENSRNOG00000058888	NRON	ncRNA Repressor of NFAT (nuclear factor of activated T cells) [Source:RFAM;Acc:RF00636]
ENSRNOG00000046228	0.32	1	4.68	5.43	5	5	0.25	4.54	4.95	4.68	4.68	0.28	0.32	0.27	1.18	ENSRNOG00000046228	Olr402	olfactory receptor 402 [Source:RGD Symbol;Acc:1333900]
ENSRNOG00000003377	0.32	1	4.86	4.45	4.9	4.86	0.26	4.54	4.85	4.53	4.54	0.29	0.32	0.28	1.12	ENSRNOG00000003377	Rbm31y	RNA binding motif 31, Y-linked [Source:RGD Symbol;Acc:1562219]
ENSRNOG00000054144	0.32	1	4.02	4.86	4.65	4.65	0.28	4.76	4.33	4.28	4.33	0.31	0.33	0.3	1.09	ENSRNOG00000054144	AABR07016731.1
ENSRNOG00000028767	0.32	1	4.38	4.72	4.08	4.38	0.29	4.06	3.78	4.52	4.06	0.33	0.33	0.32	1.03	ENSRNOG00000028767
ENSRNOG00000061382	0.32	1	3.97	4.4	4.79	4.4	0.29	4	4.08	4.1	4.08	0.33	0.32	0.32	1.01	ENSRNOG00000061382	U6	U6 spliceosomal RNA [Source:RFAM;Acc:RF00026]
ENSRNOG00000002641	0.32	1	4.31	4.25	3.82	4.25	0.3	4.04	3.93	3.84	3.93	0.34	0.32	0.33	0.99	ENSRNOG00000002641	Vom2r28	vomeronasal 2 receptor, 28 [Source:RGD Symbol;Acc:1565786]
ENSRNOG00000047042	0.32	1	3.34	3.76	3.54	3.54	0.35	3.22	3.62	2.99	3.22	0.38	0.32	0.37	0.86	ENSRNOG00000047042	Olr1631	olfactory receptor 1631 [Source:RGD Symbol;Acc:1333318]
ENSRNOG00000054750	0.32	1	2.79	3.09	3.28	3.09	0.37	2.68	3.06	2.77	2.77	0.4	0.33	0.39	0.84	ENSRNOG00000054750	AABR07028281.1
ENSRNOG00000057959	0.32	1	8.29	8.2	7.9	8.2	0.15	7.88	8.65	7.67	7.88	0.13	0.33	0.15	2.24	ENSRNOG00000057959	AABR07056517.1
ENSRNOG00000042126	0.32	1	7.38	7.16	7.3	7.3	0.16	6.95	6.98	7.23	6.98	0.16	0.32	0.16	1.93	ENSRNOG00000042126	Lsm5	LSM5 homolog, U6 small nuclear RNA associated (S. cerevisiae) [Source:RGD Symbol;Acc:1308655]
ENSRNOG00000055046	0.32	1	6.37	7.01	7.58	7.01	0.17	6.69	6.86	6.27	6.69	0.17	0.31	0.17	1.84	ENSRNOG00000055046	AABR07043101.1
ENSRNOG00000055864	0.32	1	6.76	6.72	6.45	6.72	0.17	6.21	6.52	6.4	6.4	0.18	0.31	0.18	1.73	ENSRNOG00000055864	AABR07004241.2
ENSRNOG00000057566	0.32	1	6.46	6.39	6.25	6.39	0.18	6.04	6.07	6.09	6.07	0.2	0.32	0.2	1.65	ENSRNOG00000057566	AABR07029878.1
ENSRNOG00000061099	0.32	1	6.34	6.43	6.47	6.43	0.18	6.22	6.11	6.09	6.11	0.2	0.32	0.19	1.65	ENSRNOG00000061099	AABR07033324.1
ENSRNOG00000056653	0.32	1	6.27	6.36	5.8	6.27	0.19	5.95	6.35	5.47	5.95	0.21	0.33	0.2	1.62	ENSRNOG00000056653	Vom1r109	vomeronasal 1 receptor 109 [Source:EntrezGene;Acc:494228]
ENSRNOG00000028470	0.32	1	5.75	5.85	5.77	5.77	0.21	5.75	5.45	5.39	5.45	0.23	0.32	0.23	1.41	ENSRNOG00000028470	Gdpd4	glycerophosphodiester phosphodiesterase domain containing 4 [Source:RGD Symbol;Acc:1585799]
ENSRNOG00000054480	0.32	1	4.82	5.65	5.43	5.43	0.23	4.94	5.11	5.77	5.11	0.25	0.33	0.25	1.33	ENSRNOG00000054480	Olr1533	olfactory receptor 1533 [Source:EntrezGene;Acc:304026]
ENSRNOG00000033679	0.32	1	5.87	5.52	5.5	5.52	0.22	5.37	5.01	5.2	5.2	0.25	0.32	0.24	1.32	ENSRNOG00000033679	AABR07041771.1	Uncharacterized protein [Source:UniProtKB/TrEMBL;Acc:F1LZR5]
ENSRNOG00000048182	0.32	1	5.07	5.43	5.39	5.39	0.23	5.31	5.07	4.94	5.07	0.26	0.33	0.25	1.31	ENSRNOG00000048182	Igkv5-48	immunoglobulin kappa variable 5-48 [Source:MGI Symbol;Acc:MGI:3642817]
ENSRNOG00000028135	0.32	1	5.94	5.22	5.35	5.35	0.23	5.03	4.92	5.46	5.03	0.26	0.32	0.25	1.28	ENSRNOG00000028135	Tas2r139	taste receptor, type 2, member 139 [Source:RGD Symbol;Acc:1595436]
ENSRNOG00000058227	0.32	1	5.22	5.65	4.94	5.22	0.24	3.88	5.25	4.9	4.9	0.27	0.32	0.26	1.23	ENSRNOG00000058227	AC110102.2
ENSRNOG00000060077	0.32	1	4.89	5.26	4.85	4.89	0.26	4.17	4.57	4.72	4.57	0.29	0.33	0.28	1.16	ENSRNOG00000060077	AABR07065485.1
ENSRNOG00000014185	0.32	1	4.47	4.31	4.61	4.47	0.29	4.15	4.33	4.09	4.15	0.32	0.32	0.31	1.02	ENSRNOG00000014185	Tktl2	transketolase-like 2 [Source:RGD Symbol;Acc:1304767]
ENSRNOG00000049422	0.31	1	9.45	9.24	9.41	9.41	0.14	9.33	9.1	9.09	9.1	0.11	0.31	0.13	2.37	ENSRNOG00000049422	Fcgr2a	Fc fragment of IgG, low affinity IIa, receptor [Source:RGD Symbol;Acc:71069]
ENSRNOG00000058711	0.31	1	8.86	8.7	8.73	8.73	0.14	8.66	8.42	8.33	8.42	0.12	0.32	0.13	2.34	ENSRNOG00000058711	AABR07034598.1
ENSRNOG00000011825	0.31	1	8.25	8.55	8.59	8.55	0.15	8.2	8.33	8.24	8.24	0.12	0.31	0.14	2.25	ENSRNOG00000011825	Ndufb3	NADH dehydrogenase (ubiquinone) 1 beta subcomplex 3 [Source:RGD Symbol;Acc:1310737]
ENSRNOG00000059756	0.31	1	8.27	8.06	8.1	8.1	0.16	7.79	7.99	7.75	7.79	0.14	0.31	0.15	2.08	ENSRNOG00000059756	AABR07029023.1
ENSRNOG00000001829	0.31	1	7.76	8.03	7.97	7.97	0.16	7.62	7.66	7.82	7.66	0.14	0.31	0.15	2.06	ENSRNOG00000001829	Ube2v2	ubiquitin-conjugating enzyme E2 variant 2 [Source:RGD Symbol;Acc:727838]
ENSRNOG00000055399	0.31	1	7.84	7.4	7.88	7.84	0.16	7.19	7.53	7.94	7.53	0.14	0.31	0.15	2.03	ENSRNOG00000055399	SNORA25	Small nucleolar RNA SNORA25 [Source:RFAM;Acc:RF00402]
ENSRNOG00000010420	0.31	1	7.38	7.66	7.68	7.66	0.16	7.44	7.35	7.35	7.35	0.15	0.31	0.16	1.97	ENSRNOG00000010420	Shfm1	split hand/foot malformation (ectrodactyly) type 1 [Source:RGD Symbol;Acc:1590628]
ENSRNOG00000013112	0.31	1	7.36	7.53	7.55	7.53	0.16	7.16	7.22	7.51	7.22	0.15	0.31	0.16	1.95	ENSRNOG00000013112	Dusp13	dual specificity phosphatase 13 [Source:RGD Symbol;Acc:1359712]
ENSRNOG00000007917	0.31	1	7.56	7.71	7.75	7.71	0.16	7.4	7.33	7.48	7.4	0.15	0.3	0.16	1.93	ENSRNOG00000007917	Cd46	CD46 molecule, complement regulatory protein [Source:RGD Symbol;Acc:3061]
ENSRNOG00000061051	0.31	1	7.07	7.27	7.31	7.27	0.16	7.06	6.85	6.96	6.96	0.16	0.31	0.16	1.89	ENSRNOG00000061051	AABR07003933.1
ENSRNOG00000040052	0.31	1	6.94	7.05	7.1	7.05	0.17	6.58	6.87	6.74	6.74	0.17	0.31	0.17	1.85	ENSRNOG00000040052	RT1-M6-2	RT1 class I, locus M6, gene 2 [Source:RGD Symbol;Acc:1595815]
ENSRNOG00000051452	0.31	1	6.5	7.05	7.18	7.05	0.17	6.73	6.77	6.74	6.74	0.17	0.31	0.17	1.85	ENSRNOG00000051452	AABR07018124.1
ENSRNOG00000053974	0.31	1	7.14	7.11	6.65	7.11	0.16	6.79	6.99	6.8	6.8	0.16	0.31	0.17	1.85	ENSRNOG00000053974	Tmem233	transmembrane protein 233 [Source:MGI Symbol;Acc:MGI:3651514]
ENSRNOG00000060388	0.31	1	7	6.54	7.07	7	0.17	6.69	6.68	7.05	6.69	0.17	0.31	0.17	1.82	ENSRNOG00000060388	SNORD45	Small nucleolar RNA SNORD45 [Source:RFAM;Acc:RF00279]
ENSRNOG00000056779	0.31	1	6.83	7.03	7.01	7.01	0.17	7.12	6.7	6.5	6.7	0.17	0.31	0.17	1.81	ENSRNOG00000056779	SNORD11B	Small nucleolar RNA SNORD11B [Source:RFAM;Acc:RF01192]
ENSRNOG00000047566	0.31	1	7.12	6.45	6.83	6.83	0.17	6.87	6.52	6.37	6.52	0.18	0.32	0.18	1.79	ENSRNOG00000047566	LOC680964	similar to high mobility group nucleosomal binding domain 1 [Source:RGD Symbol;Acc:1585825]
ENSRNOG00000052436	0.31	1	6.86	6.85	6.72	6.85	0.17	6.61	6.49	6.54	6.54	0.17	0.31	0.18	1.74	ENSRNOG00000052436	U6	U6 spliceosomal RNA [Source:RFAM;Acc:RF00026]
ENSRNOG00000053747	0.31	1	6.69	6.65	6.48	6.65	0.17	6.19	6.34	6.48	6.34	0.18	0.31	0.18	1.69	ENSRNOG00000053747	AABR07054562.1
ENSRNOG00000061708	0.31	1	6.36	6.03	6.39	6.36	0.18	6.12	6.05	6	6.05	0.2	0.3	0.2	1.54	ENSRNOG00000061708	uc_338	TUC338 [Source:RFAM;Acc:RF02271]
ENSRNOG00000005067	0.31	1	5.97	6.08	5.78	5.97	0.2	5.45	5.94	5.66	5.66	0.22	0.31	0.22	1.45	ENSRNOG00000005067	LOC100911319	zinc finger protein 36, C3H1 type-like 2-like [Source:RGD Symbol;Acc:6493373]
ENSRNOG00000049822	0.31	1	5.83	6.1	6.18	6.1	0.2	5.78	5.8	5.79	5.79	0.21	0.3	0.21	1.45	ENSRNOG00000049822	Dcp2	decapping mRNA 2 [Source:RGD Symbol;Acc:1562909]
ENSRNOG00000039716	0.31	1	5.93	5.42	5.85	5.85	0.21	5.54	5.47	6	5.54	0.23	0.31	0.22	1.4	ENSRNOG00000039716	Olr1528	olfactory receptor 1528 [Source:RGD Symbol;Acc:1333369]
ENSRNOG00000054399	0.31	1	5.73	5.79	5.22	5.73	0.21	5.3	5.59	5.42	5.42	0.23	0.32	0.23	1.39	ENSRNOG00000054399	Olr407	olfactory receptor 407 [Source:RGD Symbol;Acc:1332629]
ENSRNOG00000006433	0.31	1	5.4	5.85	5.68	5.68	0.22	5.82	5.37	5.1	5.37	0.24	0.31	0.23	1.34	ENSRNOG00000006433	Olr696	olfactory receptor 696 [Source:RGD Symbol;Acc:1333999]
ENSRNOG00000047392	0.31	1	5.68	5.72	5.26	5.68	0.22	5.36	5.37	5.43	5.37	0.24	0.31	0.23	1.32	ENSRNOG00000047392	LOC686792	similar to olfactory receptor Olr1424 [Source:RGD Symbol;Acc:1593670]
ENSRNOG00000055252	0.31	1	4.95	5.56	5.75	5.56	0.22	5.25	5.65	5	5.25	0.25	0.31	0.24	1.31	ENSRNOG00000055252	AABR07058134.1
ENSRNOG00000047906	0.31	1	5.59	5.91	5.24	5.59	0.22	5.28	5.26	5.85	5.28	0.24	0.31	0.24	1.3	ENSRNOG00000047906	Olr1343	olfactory receptor 1343 [Source:RGD Symbol;Acc:1332746]
ENSRNOG00000059343	0.31	1	5.55	5.66	5.42	5.55	0.22	4.84	5.24	5.84	5.24	0.25	0.31	0.24	1.3	ENSRNOG00000059343	AABR07060930.1
ENSRNOG00000061660	0.31	1	4.8	5.73	5.48	5.48	0.23	5.48	5.17	5.13	5.17	0.25	0.32	0.24	1.3	ENSRNOG00000061660	AABR07021614.1
ENSRNOG00000056292	0.31	1	5.12	5.26	5.39	5.26	0.24	4.9	5.32	4.95	4.95	0.26	0.32	0.26	1.23	ENSRNOG00000056292	AABR07018197.1
ENSRNOG00000059067	0.31	1	5.12	5.09	4.92	5.09	0.25	4.78	4.77	5.06	4.78	0.28	0.32	0.27	1.19	ENSRNOG00000059067	AABR07063642.1
ENSRNOG00000040416	0.31	1	4.84	5.1	5.42	5.1	0.25	4.79	4.94	4.73	4.79	0.27	0.31	0.27	1.16	ENSRNOG00000040416	AC135285.2
ENSRNOG00000053325	0.31	1	4.62	5.07	5.13	5.07	0.25	4.87	4.73	4.76	4.76	0.28	0.31	0.27	1.15	ENSRNOG00000053325
ENSRNOG00000056489	0.31	1	4.83	5.48	4.83	4.83	0.26	3.36	4.6	4.52	4.52	0.29	0.31	0.29	1.1	ENSRNOG00000056489	AABR07058141.1
ENSRNOG00000047498	0.31	1	4.63	4.67	4.36	4.63	0.28	4.65	4.24	4.32	4.32	0.31	0.32	0.3	1.05	ENSRNOG00000047498	LOC681990	similar to vomeronasal V1r-type receptor V1re22 [Source:RGD Symbol;Acc:1589290]
ENSRNOG00000049427	0.31	1	4.38	4.65	4.81	4.65	0.28	4.86	4.34	4.12	4.34	0.31	0.31	0.3	1.04	ENSRNOG00000049427	Ssx2	synovial sarcoma, X breakpoint 2 [Source:RGD Symbol;Acc:6491247]
ENSRNOG00000036921	0.31	1	4.38	4.24	3.34	4.24	0.31	4.35	3.85	3.93	3.93	0.34	0.31	0.33	0.95	ENSRNOG00000036921	Tmsb10	thymosin, beta 10 [Source:RGD Symbol;Acc:62022]
ENSRNOG00000049483	0.31	1	3.56	3.85	3.88	3.85	0.33	3.1	3.55	3.54	3.54	0.36	0.31	0.36	0.89	ENSRNOG00000049483	Olr241	olfactory receptor 241 [Source:RGD Symbol;Acc:1334165]
ENSRNOG00000042701	0.31	1	3.35	4.07	3.76	3.76	0.34	3.45	3.45	3.6	3.45	0.37	0.3	0.36	0.84	ENSRNOG00000042701	LOC680428	hypothetical protein LOC680428 [Source:RGD Symbol;Acc:1591772]
ENSRNOG00000030689	0.31	1	3.59	3.83	3.26	3.59	0.35	3.96	3.16	3.28	3.28	0.38	0.31	0.37	0.83	ENSRNOG00000030689	LOC100912573	membrane-spanning 4-domains subfamily A member 6B-like [Source:RGD Symbol;Acc:6486317]
ENSRNOG00000052303	0.31	1	2.56	4.66	3.53	3.53	0.35	3.22	2.95	3.47	3.22	0.38	0.3	0.37	0.81	ENSRNOG00000052303	AC114204.1
ENSRNOG00000041989	0.31	1	9.23	9.68	9.53	9.53	0.14	9.22	9.14	9.39	9.22	0.12	0.31	0.13	2.36	ENSRNOG00000041989	AABR07010030.1
ENSRNOG00000052660	0.31	1	8.77	9.11	8.94	8.94	0.14	9.05	8.63	8.53	8.63	0.11	0.31	0.13	2.32	ENSRNOG00000052660	SNORD95	Small nucleolar RNA SNORD95 [Source:RFAM;Acc:RF00189]
ENSRNOG00000051176	0.3	1	5.73	6.19	6.3	6.19	0.19	5.91	5.73	5.89	5.89	0.21	0.3	0.2	1.45	ENSRNOG00000051176	Rn60_1_1373.1
ENSRNOG00000029768	0.3	1	5.23	5.19	5.25	5.23	0.24	4.93	4.92	5.31	4.93	0.26	0.3	0.26	1.17	ENSRNOG00000029768	Ccl12	chemokine (C-C motif) ligand 12 [Source:RGD Symbol;Acc:1309255]
ENSRNOG00000060999	0.3	1	4.74	4.86	4.97	4.86	0.26	4.56	4.67	4.03	4.56	0.29	0.3	0.28	1.07	ENSRNOG00000060999	AABR07042699.1
ENSRNOG00000046708	0.3	1	4.6	4.5	4.57	4.57	0.28	4.08	4.63	4.27	4.27	0.31	0.3	0.3	0.99	ENSRNOG00000046708	Olr1687	olfactory receptor 1687 [Source:RGD Symbol;Acc:735190]
ENSRNOG00000022251	0.3	1	7.78	8.18	7.73	7.78	0.16	7.22	7.88	7.48	7.48	0.14	0.3	0.16	1.96	ENSRNOG00000022251	Rn60_X_0748.1
ENSRNOG00000052404	0.3	1	7.3	7.9	7.89	7.89	0.16	7.16	7.59	7.61	7.59	0.14	0.3	0.15	1.95	ENSRNOG00000052404	SNORA17	Small nucleolar RNA SNORA17 [Source:RFAM;Acc:RF00560]
ENSRNOG00000047555	0.3	1	7.26	7.83	7.85	7.83	0.16	7.3	7.64	7.53	7.53	0.14	0.3	0.15	1.94	ENSRNOG00000047555	Olr623	olfactory receptor 623 [Source:RGD Symbol;Acc:1334023]
ENSRNOG00000059285	0.3	1	7.9	7.32	7.75	7.75	0.16	7.45	7.35	7.55	7.45	0.15	0.3	0.16	1.93	ENSRNOG00000059285	U1	U1 spliceosomal RNA [Source:RFAM;Acc:RF00003]
ENSRNOG00000057835	0.3	1	7.4	7.31	7.11	7.31	0.16	7.37	6.82	7.01	7.01	0.16	0.3	0.16	1.86	ENSRNOG00000057835	uc_338	TUC338 [Source:RFAM;Acc:RF02271]
ENSRNOG00000026982	0.3	1	7.47	7.52	7.33	7.47	0.16	7.31	7.17	7.17	7.17	0.15	0.29	0.16	1.82	ENSRNOG00000026982	LOC691921	hypothetical protein LOC691921 [Source:RGD Symbol;Acc:1593359]
ENSRNOG00000053206	0.3	1	7.31	7.08	7.33	7.31	0.16	7.14	7.01	6.7	7.01	0.16	0.3	0.16	1.82	ENSRNOG00000053206	AABR07028981.1
ENSRNOG00000055220	0.3	1	6.55	7.01	7.15	7.01	0.17	6.71	7.43	6.66	6.71	0.17	0.3	0.17	1.79	ENSRNOG00000055220	AC106681.1
ENSRNOG00000054938	0.3	1	6.39	7.1	7.14	7.1	0.16	6.85	6.58	6.8	6.8	0.16	0.3	0.17	1.77	ENSRNOG00000054938	AABR07030714.1
ENSRNOG00000054075	0.3	1	6.79	6.19	6.75	6.75	0.17	6.45	6.29	6.82	6.45	0.18	0.31	0.18	1.7	ENSRNOG00000054075	AABR07049815.1
ENSRNOG00000051839	0.3	1	6.22	6.72	6.58	6.58	0.18	6.05	6.28	6.42	6.28	0.19	0.3	0.19	1.63	ENSRNOG00000051839	AABR07040918.2
ENSRNOG00000057141	0.3	1	6.42	6.67	6.51	6.51	0.18	5.9	6.21	6.56	6.21	0.19	0.3	0.19	1.6	ENSRNOG00000057141	AABR07035641.1
ENSRNOG00000055271	0.3	1	6.89	6.53	6.46	6.53	0.18	6.83	6.23	6.16	6.23	0.19	0.3	0.19	1.57	ENSRNOG00000055271	AABR07043190.1
ENSRNOG00000033761	0.3	1	6.5	6.3	6.03	6.3	0.19	6	5.82	6.06	6	0.2	0.3	0.2	1.52	ENSRNOG00000033761	Lcn1	lipocalin 1 [Source:RGD Symbol;Acc:619872]
ENSRNOG00000051789	0.3	1	6.34	6.36	6.18	6.34	0.18	5.94	6.29	6.04	6.04	0.2	0.3	0.2	1.52	ENSRNOG00000051789	AABR07007584.1
ENSRNOG00000014318	0.3	1	6.48	6.09	6.33	6.33	0.19	6.07	5.96	6.03	6.03	0.2	0.3	0.2	1.51	ENSRNOG00000014318	Pth	parathyroid hormone [Source:RGD Symbol;Acc:3440]
ENSRNOG00000056725	0.3	1	6.19	5.86	6.14	6.14	0.19	5.48	6.15	5.84	5.84	0.21	0.3	0.21	1.46	ENSRNOG00000056725	AABR07004888.1
ENSRNOG00000055430	0.3	1	5.67	5.99	6.03	5.99	0.2	5.62	6	5.69	5.69	0.22	0.31	0.21	1.43	ENSRNOG00000055430	AC111428.1
ENSRNOG00000052216	0.3	1	5.95	6.01	5.97	5.97	0.2	5.56	6.22	5.67	5.67	0.22	0.31	0.22	1.42	ENSRNOG00000052216	AABR07005977.1
ENSRNOG00000057393	0.3	1	5.81	5.51	5.99	5.81	0.21	6.05	5.51	5.31	5.51	0.23	0.3	0.22	1.34	ENSRNOG00000057393	SNORD116	Small nucleolar RNA SNORD116 [Source:RFAM;Acc:RF00108]
ENSRNOG00000018742	0.3	1	5.9	5.8	5.56	5.8	0.21	5.48	5.5	6.04	5.5	0.23	0.29	0.22	1.3	ENSRNOG00000018742	Klk11	kallikrein related-peptidase 11 [Source:RGD Symbol;Acc:1308690]
ENSRNOG00000047702	0.3	1	5.66	5.95	5.67	5.67	0.22	5.37	5.3	6.08	5.37	0.24	0.3	0.23	1.3	ENSRNOG00000047702	Olr1683	olfactory receptor 1683 [Source:RGD Symbol;Acc:1333502]
ENSRNOG00000033642	0.3	1	5.15	5.39	5.62	5.39	0.23	5.09	5.08	5.14	5.09	0.25	0.3	0.25	1.2	ENSRNOG00000033642	AC122990.1
ENSRNOG00000038383	0.3	1	5.06	5.32	5.21	5.21	0.24	4.91	5.06	4.89	4.91	0.27	0.3	0.26	1.14	ENSRNOG00000038383	AABR07038349.1	Protein Gm8787 [Source:UniProtKB/TrEMBL;Acc:F1LTC6]
ENSRNOG00000053652	0.3	1	5.08	5.13	4.66	5.08	0.25	4.38	4.78	5.25	4.78	0.28	0.31	0.27	1.14	ENSRNOG00000053652	AABR07030699.1
ENSRNOG00000041393	0.3	1	5.31	5.09	4.62	5.09	0.25	4.79	5.13	4.72	4.79	0.27	0.3	0.27	1.13	ENSRNOG00000041393	AABR07052554.1
ENSRNOG00000000746	0.3	1	5.1	5.89	4.86	5.1	0.25	5.98	4.69	4.8	4.8	0.27	0.3	0.27	1.12	ENSRNOG00000000746	Olr1695	olfactory receptor 1695 [Source:RGD Symbol;Acc:1333191]
ENSRNOG00000046745	0.3	1	5.01	5.08	4.89	5.01	0.25	4.65	5.01	4.71	4.71	0.28	0.29	0.27	1.08	ENSRNOG00000046745	Haus2	HAUS augmin-like complex, subunit 2 [Source:RGD Symbol;Acc:1587133]
ENSRNOG00000049623	0.3	1	5.45	4.65	4.91	4.91	0.26	4.85	4.61	4.48	4.61	0.29	0.3	0.28	1.08	ENSRNOG00000049623	LOC690821	similar to olfactory receptor Olr1185 [Source:RGD Symbol;Acc:1591011]
ENSRNOG00000060431	0.3	1	4.86	4.7	4.48	4.7	0.27	4.4	4.17	4.63	4.4	0.3	0.3	0.29	1.04	ENSRNOG00000060431	Pfpl	pore forming protein-like [Source:MGI Symbol;Acc:MGI:1860266]
ENSRNOG00000058475	0.3	1	4.6	4.72	4.82	4.72	0.27	4.42	4.44	4.24	4.42	0.3	0.3	0.29	1.03	ENSRNOG00000058475	AABR07033285.1
ENSRNOG00000057602	0.3	1	5.03	4.54	4.2	4.54	0.28	4.04	4.32	4.24	4.24	0.31	0.29	0.31	0.96	ENSRNOG00000057602	AABR07069360.1
ENSRNOG00000014898	0.3	1	4.49	4.28	4.02	4.28	0.3	3.95	4.44	3.98	3.98	0.33	0.3	0.33	0.91	ENSRNOG00000014898	Rn60_1_1141.1
ENSRNOG00000058460	0.3	1	4.25	4.17	4.06	4.17	0.31	4.89	3.79	3.87	3.87	0.34	0.3	0.33	0.89	ENSRNOG00000058460	AABR07051551.1	Uncharacterized protein [Source:UniProtKB/TrEMBL;Acc:M0R8B5]
ENSRNOG00000060804	0.3	1	4.14	4.08	2.95	4.08	0.32	4.31	3.11	3.78	3.78	0.35	0.3	0.34	0.89	ENSRNOG00000060804	AABR07016731.2
ENSRNOG00000041361	0.3	1	8.37	8.18	8.41	8.37	0.15	8.27	8.02	8.07	8.07	0.13	0.3	0.14	2.13	ENSRNOG00000041361	AC097752.1
ENSRNOG00000055151	0.3	1	7.9	8.51	8.29	8.29	0.15	7.99	8.06	7.97	7.99	0.13	0.3	0.14	2.09	ENSRNOG00000055151	SNORD34	Small nucleolar RNA SNORD34 [Source:RFAM;Acc:RF00147]
ENSRNOG00000016516	0.29	1	8.75	8.74	8.34	8.74	0.14	8.72	8.45	8.36	8.45	0.12	0.28	0.13	2.12	ENSRNOG00000016516	Mbp	myelin basic protein [Source:RGD Symbol;Acc:3054]
ENSRNOG00000004629	0.29	1	9.84	10.07	10.22	10.07	0.15	9.78	9.7	9.92	9.78	0.12	0.29	0.14	2.06	ENSRNOG00000004629	Fkbp3	FK506 binding protein 3 [Source:RGD Symbol;Acc:1304992]
ENSRNOG00000037508	0.29	1	8.18	8.48	8.48	8.48	0.15	8.39	8.19	8.17	8.19	0.12	0.28	0.14	2.05	ENSRNOG00000037508	Hscb	HscB mitochondrial iron-sulfur cluster co-chaperone [Source:RGD Symbol;Acc:1311005]
ENSRNOG00000019426	0.29	1	7.85	8.46	8.32	8.32	0.15	8.03	8.19	7.7	8.03	0.13	0.29	0.14	2.04	ENSRNOG00000019426	Fam103a1	family with sequence similarity 103, member A1 [Source:RGD Symbol;Acc:1310022]
ENSRNOG00000054241	0.29	1	8.34	8.16	8.23	8.23	0.15	8.34	7.71	7.94	7.94	0.13	0.28	0.15	1.96	ENSRNOG00000054241	7SK	7SK RNA [Source:RFAM;Acc:RF00100]
ENSRNOG00000012574	0.29	1	7.54	7.93	8.09	7.93	0.16	7.64	7.93	7.52	7.64	0.14	0.28	0.15	1.86	ENSRNOG00000012574	LOC499339	hypothetical protein LOC499339 [Source:RGD Symbol;Acc:1564753]
ENSRNOG00000013042	0.29	1	7.58	7.65	7.36	7.58	0.16	7.29	7.13	7.31	7.29	0.15	0.29	0.16	1.84	ENSRNOG00000013042	Htr1b	5-hydroxytryptamine (serotonin) receptor 1B, G protein-coupled [Source:RGD Symbol;Acc:2846]
ENSRNOG00000035480	0.29	1	7.04	7.32	7.75	7.32	0.16	7.03	7.01	7.17	7.03	0.16	0.3	0.16	1.81	ENSRNOG00000035480	Mir21	microRNA 21 [Source:RGD Symbol;Acc:2325598]
ENSRNOG00000046621	0.29	1	6.74	7.16	7.37	7.16	0.16	6.84	6.89	6.87	6.87	0.16	0.29	0.17	1.76	ENSRNOG00000046621	AABR07043748.1	Eukaryotic translation initiation factor 5B [Source:UniProtKB/TrEMBL;Acc:M0R7Z0]
ENSRNOG00000020296	0.29	1	7.05	7.31	7.49	7.31	0.16	7.02	6.91	7.14	7.02	0.16	0.29	0.16	1.75	ENSRNOG00000020296	Usmg5	up-regulated during skeletal muscle growth 5 homolog (mouse) [Source:RGD Symbol;Acc:631426]
ENSRNOG00000033487	0.29	1	6.93	7.19	7.22	7.19	0.16	6.78	7.01	6.9	6.9	0.16	0.29	0.17	1.75	ENSRNOG00000033487	LOC102550668	60S ribosomal protein L21-like [Source:RGD Symbol;Acc:7700714]
ENSRNOG00000037298	0.29	1	7.19	7.25	7.06	7.19	0.16	7.15	6.9	6.71	6.9	0.16	0.29	0.17	1.75	ENSRNOG00000037298	RGD1309036	hypothetical LOC292874 [Source:RGD Symbol;Acc:1309036]
ENSRNOG00000043155	0.29	1	7.18	6.78	6.97	6.97	0.17	6.56	6.95	6.68	6.68	0.17	0.3	0.17	1.72	ENSRNOG00000043155	AABR07051533.2	Uncharacterized protein [Source:UniProtKB/TrEMBL;Acc:F1M5L5]
ENSRNOG00000051615	0.29	1	6.86	7.13	6.99	6.99	0.17	6.59	6.88	6.7	6.7	0.17	0.29	0.17	1.7	ENSRNOG00000051615	Hmgn2	high mobility group nucleosomal binding domain 2 [Source:RGD Symbol;Acc:620649]
ENSRNOG00000045781	0.29	1	6.63	6.98	7.01	6.98	0.17	6.69	6.74	6.66	6.69	0.17	0.28	0.17	1.65	ENSRNOG00000045781	Mir3561	microRNA mir-3561 [Source:RGD Symbol;Acc:4888556]
ENSRNOG00000060017	0.29	1	6.75	6.97	6.99	6.97	0.17	6.68	6.72	6.67	6.68	0.17	0.28	0.17	1.65	ENSRNOG00000060017	AABR07058578.2
ENSRNOG00000036516	0.29	1	6.74	6.75	6.83	6.75	0.17	6.6	6.02	6.46	6.46	0.18	0.29	0.18	1.62	ENSRNOG00000036516	Mir349	microRNA mir-349 [Source:RGD Symbol;Acc:2325613]
ENSRNOG00000033923	0.29	1	6.18	7.85	6.64	6.64	0.17	6.35	6.17	6.71	6.35	0.18	0.3	0.18	1.61	ENSRNOG00000033923	Aox2	aldehyde oxidase 2 [Source:RGD Symbol;Acc:1359668]
ENSRNOG00000057343	0.29	1	6.65	6.4	6.81	6.65	0.17	6.19	6.78	6.36	6.36	0.18	0.29	0.18	1.57	ENSRNOG00000057343	AABR07065118.2
ENSRNOG00000042991	0.29	1	6.38	6.65	6.28	6.38	0.18	6.09	6.33	5.99	6.09	0.2	0.29	0.2	1.49	ENSRNOG00000042991	Olr763	olfactory receptor 763 [Source:RGD Symbol;Acc:1333654]
ENSRNOG00000015472	0.29	1	6.23	6.28	6.33	6.28	0.19	5.92	5.99	6.12	5.99	0.2	0.29	0.2	1.47	ENSRNOG00000015472	Tmem174	transmembrane protein 174 [Source:RGD Symbol;Acc:1561129]
ENSRNOG00000056114	0.29	1	6.34	6.6	6.19	6.34	0.18	5.9	6.37	6.05	6.05	0.2	0.29	0.2	1.46	ENSRNOG00000056114	AC097312.1
ENSRNOG00000060883	0.29	1	6.37	6.51	6.37	6.37	0.18	5.76	6.08	6.19	6.08	0.2	0.29	0.2	1.46	ENSRNOG00000060883	AABR07061313.1
ENSRNOG00000036670	0.29	1	5.92	6	5.88	5.92	0.2	5.63	6.02	5.51	5.63	0.22	0.29	0.22	1.33	ENSRNOG00000036670	Tex19.1	testis expressed 19.1 [Source:RGD Symbol;Acc:1566280]
ENSRNOG00000042526	0.29	1	5.66	5.87	5.83	5.83	0.21	5.54	5.91	5.54	5.54	0.23	0.29	0.22	1.28	ENSRNOG00000042526	Wfdc6a	WAP four-disulfide core domain 6A [Source:RGD Symbol;Acc:1597730]
ENSRNOG00000053770	0.29	1	5.73	6.45	4.62	5.73	0.21	5.49	5.18	5.44	5.44	0.23	0.29	0.23	1.27	ENSRNOG00000053770	SNORA15	Small nucleolar RNA SNORA15 [Source:RFAM;Acc:RF00398]
ENSRNOG00000011081	0.29	1	5.63	5.45	5.8	5.63	0.22	5.27	5.55	5.34	5.34	0.24	0.29	0.23	1.26	ENSRNOG00000011081	Serpina7	serpin peptidase inhibitor, clade A (alpha-1 antiproteinase, antitrypsin), member 7 [Source:RGD Symbol;Acc:619833]
ENSRNOG00000049237	0.29	1	6.07	5.59	5.25	5.59	0.22	5.19	5.3	5.33	5.3	0.24	0.29	0.24	1.21	ENSRNOG00000049237	LOC100909523	ovarian cancer G-protein coupled receptor 1-like [Source:RGD Symbol;Acc:6503414]
ENSRNOG00000003555	0.29	1	5.45	5.46	4.75	5.45	0.23	5.4	5.16	5.09	5.16	0.25	0.29	0.24	1.2	ENSRNOG00000003555	Olr1597	olfactory receptor 1597 [Source:RGD Symbol;Acc:1333906]
ENSRNOG00000047229	0.29	1	4.82	5.33	5.66	5.33	0.23	4.7	5.04	5.08	5.04	0.26	0.29	0.25	1.17	ENSRNOG00000047229	Trim68	tripartite motif containing 68 [Source:RGD Symbol;Acc:1593867]
ENSRNOG00000018541	0.29	1	5.35	5.02	5.36	5.35	0.23	5.01	5.46	5.06	5.06	0.26	0.29	0.25	1.15	ENSRNOG00000018541	Olr40	olfactory receptor 40 [Source:RGD Symbol;Acc:1334204]
ENSRNOG00000051273	0.29	1	5.38	5.48	5.31	5.38	0.23	5.19	5.09	5.07	5.09	0.25	0.29	0.25	1.15	ENSRNOG00000051273	Rn60_X_0586.2
ENSRNOG00000046997	0.29	1	5.55	4.78	5.21	5.21	0.24	5.19	4.92	4.57	4.92	0.27	0.3	0.26	1.14	ENSRNOG00000046997	Olr514	olfactory receptor 514 [Source:RGD Symbol;Acc:1333259]
ENSRNOG00000051313	0.29	1	5.23	5.18	5.13	5.18	0.24	5.28	4.89	4.83	4.89	0.27	0.3	0.26	1.13	ENSRNOG00000051313	Rn60_X_0594.6
ENSRNOG00000059289	0.29	1	4.7	5.09	5.14	5.09	0.25	5.29	4.8	4.79	4.8	0.27	0.29	0.27	1.09	ENSRNOG00000059289	SNORA19	Small nucleolar RNA SNORA19 [Source:RFAM;Acc:RF00413]
ENSRNOG00000054222	0.29	1	4.62	4.93	4.89	4.89	0.26	4.2	5.19	4.6	4.6	0.29	0.3	0.28	1.06	ENSRNOG00000054222	AC094001.2
ENSRNOG00000036569	0.29	1	4.69	5.05	4.88	4.88	0.26	5.01	4.59	4.55	4.59	0.29	0.29	0.28	1.02	ENSRNOG00000036569	AC141028.1
ENSRNOG00000055702	0.29	1	4.26	4.7	5.03	4.7	0.27	4.41	4.98	4.17	4.41	0.3	0.3	0.29	1.01	ENSRNOG00000055702	AABR07068555.1
ENSRNOG00000035646	0.29	1	4.89	4.22	4.79	4.79	0.27	4.52	4.45	4.5	4.5	0.29	0.29	0.29	1	ENSRNOG00000035646	Mir30a	microRNA 30a [Source:RGD Symbol;Acc:2325588]
ENSRNOG00000033263	0.29	1	4.27	4.67	4.59	4.59	0.28	4.69	4.3	4.29	4.3	0.31	0.3	0.3	0.99	ENSRNOG00000033263	Olr1069	olfactory receptor 1069 [Source:RGD Symbol;Acc:1334178]
ENSRNOG00000055292	0.29	1	4.73	4.6	4.91	4.73	0.27	4.44	4.44	4.49	4.44	0.3	0.29	0.29	0.99	ENSRNOG00000055292	AABR07047262.1
ENSRNOG00000056013	0.29	1	4.68	4.92	4.75	4.75	0.27	4.46	4.83	4.43	4.46	0.3	0.28	0.29	0.98	ENSRNOG00000056013	AABR07065593.1
ENSRNOG00000055283	0.29	1	4.72	4.26	4.32	4.32	0.3	4.03	5.08	4.03	4.03	0.33	0.29	0.32	0.89	ENSRNOG00000055283	SNORA17	Small nucleolar RNA SNORA17 [Source:RFAM;Acc:RF00560]
ENSRNOG00000056953	0.29	1	4.39	4.3	4.22	4.3	0.3	4.01	4.74	3.71	4.01	0.33	0.28	0.32	0.88	ENSRNOG00000056953	AABR07020222.1
ENSRNOG00000050402	0.29	1	3.86	4.06	4.1	4.06	0.32	3.77	3.8	3.6	3.77	0.35	0.29	0.34	0.85	ENSRNOG00000050402	Olr784	olfactory receptor 784 [Source:RGD Symbol;Acc:1333326]
ENSRNOG00000026659	0.29	1	4.18	3.75	3.44	3.75	0.34	3.46	3.41	3.55	3.46	0.37	0.29	0.36	0.8	ENSRNOG00000026659	Rn60_7_0942.1
ENSRNOG00000052345	0.29	1	3.75	3.6	3.77	3.75	0.34	3.18	3.75	3.46	3.46	0.37	0.29	0.36	0.8	ENSRNOG00000052345	AABR07061453.1
ENSRNOG00000019158	0.29	1	3.54	3.59	3.27	3.54	0.35	3.63	3.25	3.23	3.25	0.38	0.29	0.37	0.78	ENSRNOG00000019158	AABR07061412.1
ENSRNOG00000020598	0.29	1	7.27	7.58	7.52	7.52	0.16	7.23	7.06	7.51	7.23	0.15	0.29	0.16	1.85	ENSRNOG00000020598	Kcnk6	potassium channel, two pore domain subfamily K, member 6 [Source:RGD Symbol;Acc:621450]
ENSRNOG00000048557	0.28	1	9.34	8.89	9.32	9.32	0.14	8.91	9.04	9.29	9.04	0.11	0.28	0.13	2.15	ENSRNOG00000048557	AABR07011708.1
ENSRNOG00000031965	0.28	1	8.52	9	8.97	8.97	0.14	8.69	8.7	8.54	8.69	0.11	0.28	0.13	2.14	ENSRNOG00000031965	Impdh2	IMP (inosine 5'-monophosphate) dehydrogenase 2 [Source:RGD Symbol;Acc:735092]
ENSRNOG00000055127	0.28	1	8.05	7.81	8.16	8.05	0.16	7.63	7.77	7.96	7.77	0.14	0.29	0.15	1.91	ENSRNOG00000055127	AABR07065897.1
ENSRNOG00000058795	0.28	1	8.24	8.28	7.96	8.24	0.15	7.77	8.25	7.96	7.96	0.13	0.28	0.14	1.97	ENSRNOG00000058795	AABR07054855.1
ENSRNOG00000049248	0.28	1	7.98	8.16	8.06	8.06	0.16	7.71	7.78	7.95	7.78	0.14	0.28	0.15	1.88	ENSRNOG00000049248	LOC680639	similar to ribosomal protein L21 [Source:RGD Symbol;Acc:1589437]
ENSRNOG00000052184	0.28	1	7.54	7.8	7.47	7.54	0.16	7.2	7.26	7.34	7.26	0.15	0.28	0.16	1.78	ENSRNOG00000052184	AABR07032171.1
ENSRNOG00000061116	0.28	1	7.37	7.36	7.53	7.37	0.16	7.09	6.79	7.44	7.09	0.15	0.29	0.16	1.78	ENSRNOG00000061116	AABR07044671.1
ENSRNOG00000054042	0.28	1	7.54	7.24	7.53	7.53	0.16	7.47	7.11	7.25	7.25	0.15	0.28	0.16	1.73	ENSRNOG00000054042	AABR07060118.1
ENSRNOG00000059864	0.28	1	7.05	7.19	7.29	7.19	0.16	6.91	6.87	7.11	6.91	0.16	0.28	0.17	1.7	ENSRNOG00000059864	SNORA17	Small nucleolar RNA SNORA17 [Source:RFAM;Acc:RF00560]
ENSRNOG00000050469	0.28	1	7.29	7.55	6.68	7.29	0.16	6.67	7.3	7.01	7.01	0.16	0.28	0.16	1.69	ENSRNOG00000050469	LOC100912034	guanine nucleotide-binding protein G(I)/G(S)/G(O) subunit gamma-11-like [Source:RGD Symbol;Acc:6489513]
ENSRNOG00000054912	0.28	1	7.33	7.24	7.22	7.24	0.16	7.23	6.96	6.94	6.96	0.16	0.28	0.16	1.69	ENSRNOG00000054912	U6	U6 spliceosomal RNA [Source:RFAM;Acc:RF00026]
ENSRNOG00000048390	0.28	1	6.63	6.98	7.29	6.98	0.17	6.28	7.35	6.7	6.7	0.17	0.29	0.17	1.66	ENSRNOG00000048390	AABR07006536.1	Uncharacterized protein [Source:UniProtKB/TrEMBL;Acc:M0R7A4]
ENSRNOG00000047663	0.28	1	6.95	6.67	6.96	6.95	0.17	6.67	6.99	6.61	6.67	0.17	0.28	0.17	1.62	ENSRNOG00000047663	Gata1	GATA binding protein 1 [Source:RGD Symbol;Acc:2663]
ENSRNOG00000058849	0.28	1	7.26	6.92	6.71	6.92	0.17	6.57	6.79	6.64	6.64	0.17	0.27	0.17	1.58	ENSRNOG00000058849	AC132627.2
ENSRNOG00000024256	0.28	1	6.71	6.7	6.43	6.7	0.17	6.36	6.56	6.42	6.42	0.18	0.28	0.18	1.56	ENSRNOG00000024256	AABR07053635.1
ENSRNOG00000052300	0.28	1	6.73	6.79	6.78	6.78	0.17	6.98	6.5	6.24	6.5	0.18	0.28	0.18	1.56	ENSRNOG00000052300	SNORD35	Small nucleolar RNA SNORD35 [Source:RFAM;Acc:RF00211]
ENSRNOG00000046729	0.28	1	6.71	6.7	7	6.71	0.17	6.06	6.93	6.43	6.43	0.18	0.27	0.18	1.52	ENSRNOG00000046729	Olr10	olfactory receptor 10 [Source:RGD Symbol;Acc:1333106]
ENSRNOG00000052208	0.28	1	6.88	6.65	6.42	6.65	0.17	6.37	6.28	6.67	6.37	0.18	0.28	0.18	1.52	ENSRNOG00000052208	AABR07057648.1
ENSRNOG00000047107	0.28	1	6.65	6.54	6.4	6.54	0.18	6.26	6.18	6.47	6.26	0.19	0.28	0.19	1.51	ENSRNOG00000047107	AABR07029161.1
ENSRNOG00000060917	0.28	1	6.03	6.33	6.58	6.33	0.19	6.05	6.59	5.84	6.05	0.2	0.28	0.2	1.44	ENSRNOG00000060917	AABR07050298.1
ENSRNOG00000039906	0.28	1	6.47	6.29	6.23	6.29	0.19	6.01	6.22	6.01	6.01	0.2	0.28	0.2	1.42	ENSRNOG00000039906	Gbgt1	globoside alpha-1,3-N-acetylgalactosaminyltransferase 1 [Source:RGD Symbol;Acc:628609]
ENSRNOG00000001577	0.28	1	6.35	6.19	5.81	6.19	0.19	5.9	6.09	5.91	5.91	0.21	0.28	0.2	1.38	ENSRNOG00000001577	Hoxd3	homeo box D3 [Source:RGD Symbol;Acc:1588601]
ENSRNOG00000053600	0.28	1	6.12	5.9	5.58	5.9	0.2	6.11	5.62	5.56	5.62	0.22	0.29	0.22	1.31	ENSRNOG00000053600	AABR07051954.1
ENSRNOG00000008785	0.28	1	6.07	5.94	5.69	5.94	0.2	5.66	5.62	5.82	5.66	0.22	0.28	0.22	1.29	ENSRNOG00000008785	Klf5	Kruppel-like factor 5 [Source:RGD Symbol;Acc:621446]
ENSRNOG00000056455	0.28	1	5.94	5.6	5.67	5.67	0.22	5.94	5.22	5.39	5.39	0.24	0.28	0.23	1.2	ENSRNOG00000056455	SNORA16	Small nucleolar RNA SNORA16B/SNORA16A family [Source:RFAM;Acc:RF00190]
ENSRNOG00000049781	0.28	1	5.4	4.66	5.62	5.4	0.23	5.12	5.15	5.11	5.12	0.25	0.28	0.25	1.14	ENSRNOG00000049781	Olr1079	olfactory receptor 1079 [Source:RGD Symbol;Acc:1333801]
ENSRNOG00000050478	0.28	1	5.64	5.27	5.36	5.36	0.23	5.06	5.88	5.08	5.08	0.26	0.28	0.25	1.13	ENSRNOG00000050478	Hist1h3a	histone cluster 1, H3a [Source:RGD Symbol;Acc:1598076]
ENSRNOG00000025404	0.28	1	5.47	4.87	5.36	5.36	0.23	5.06	5.27	5.08	5.08	0.26	0.28	0.25	1.11	ENSRNOG00000025404	Dppa4	developmental pluripotency associated 4 [Source:MGI Symbol;Acc:MGI:2157525]
ENSRNOG00000051233	0.28	1	5.58	4.98	4.75	4.98	0.25	5.06	4.59	4.7	4.7	0.28	0.28	0.27	1.04	ENSRNOG00000051233	Rn60_X_0633.2
ENSRNOG00000057062	0.28	1	5.03	4.8	5.2	5.03	0.25	4.65	4.87	4.75	4.75	0.28	0.28	0.27	1.04	ENSRNOG00000057062	AABR07011908.1
ENSRNOG00000052614	0.28	1	4.88	4.84	5.09	4.88	0.26	4.79	4.6	4.35	4.6	0.29	0.28	0.28	0.99	ENSRNOG00000052614	AABR07012884.1
ENSRNOG00000054107	0.28	1	4.38	4.63	4.73	4.63	0.28	4.35	4.18	4.67	4.35	0.31	0.28	0.3	0.93	ENSRNOG00000054107	Olr1077	olfactory receptor 1077 [Source:RGD Symbol;Acc:1333306]
ENSRNOG00000053162	0.28	1	4.58	4.42	4.65	4.58	0.28	3.98	5.34	4.3	4.3	0.31	0.27	0.3	0.9	ENSRNOG00000053162	AABR07053787.2
ENSRNOG00000015707	0.28	1	4.25	4.38	4.43	4.38	0.29	4.1	3.91	4.19	4.1	0.32	0.28	0.32	0.89	ENSRNOG00000015707	AABR07002241.1	Uncharacterized protein [Source:UniProtKB/TrEMBL;Acc:F1M924]
ENSRNOG00000056845	0.28	1	4.02	4.37	4.38	4.37	0.3	4.33	4.02	4.09	4.09	0.32	0.28	0.32	0.89	ENSRNOG00000056845	AABR07041229.1
ENSRNOG00000010805	0.28	1	4.35	4.15	4.23	4.23	0.31	3.9	4.09	3.95	3.95	0.33	0.28	0.33	0.86	ENSRNOG00000010805	Fabp4	fatty acid binding protein 4, adipocyte [Source:RGD Symbol;Acc:69309]
ENSRNOG00000021445	0.28	1	3.8	3.58	3.79	3.79	0.34	3.46	3.75	3.51	3.51	0.36	0.29	0.36	0.8	ENSRNOG00000021445	Tas2r120	taste receptor, type 2, member 120 [Source:RGD Symbol;Acc:1596060]
ENSRNOG00000049572	0.28	1	3.92	3.55	3.75	3.75	0.34	3.8	3.38	3.47	3.47	0.37	0.27	0.36	0.76	ENSRNOG00000049572	Olr592	olfactory receptor 592 [Source:RGD Symbol;Acc:1334027]
ENSRNOG00000048614	0.28	1	3.35	3.46	3.06	3.35	0.36	2.86	3.23	3.07	3.07	0.39	0.28	0.38	0.75	ENSRNOG00000048614	Teddm1	transmembrane epididymal protein 1 [Source:RGD Symbol;Acc:1593124]
ENSRNOG00000060373	0.28	1	3.03	3.62	3.51	3.51	0.35	3.23	3.21	3.44	3.23	0.38	0.28	0.37	0.75	ENSRNOG00000060373	AABR07061400.2
ENSRNOG00000002578	0.28	1	3.62	3.16	3.28	3.28	0.36	3	3.23	3	3	0.39	0.28	0.38	0.73	ENSRNOG00000002578	Serpinb3a	serine (or cysteine) peptidase inhibitor, clade B (ovalbumin), member 3A [Source:RGD Symbol;Acc:1562868]
ENSRNOG00000012497	0.28	1	2.65	3.04	2.29	2.65	0.37	2.29	2.99	2.37	2.37	0.41	0.29	0.4	0.72	ENSRNOG00000012497	Olr1626	olfactory receptor 1626 [Source:RGD Symbol;Acc:1334075]
ENSRNOG00000047116	0.28	1	2.62	3.09	2.95	2.95	0.37	2.77	2.67	2.6	2.67	0.4	0.28	0.39	0.72	ENSRNOG00000047116	AABR07053379.1	Uncharacterized protein [Source:UniProtKB/TrEMBL;Acc:M0RBA5]
ENSRNOG00000050864	0.28	1	3.27	3.37	2.84	3.27	0.36	2.8	2.99	3.55	2.99	0.39	0.27	0.38	0.71	ENSRNOG00000050864	Cpne1	copine I [Source:RGD Symbol;Acc:1311148]
ENSRNOG00000051447	0.28	1	2.8	2.6	3.39	2.8	0.37	2.52	2.28	3.11	2.52	0.4	0.28	0.4	0.71	ENSRNOG00000051447	Ly49s4	Ly49 stimulatory receptor 4 [Source:RGD Symbol;Acc:1549723]
ENSRNOG00000051785	0.28	1	2.84	3.36	2.71	2.84	0.37	1.96	2.56	2.95	2.56	0.4	0.28	0.4	0.7	ENSRNOG00000051785	Olr728	olfactory receptor 728 [Source:EntrezGene;Acc:295917]
ENSRNOG00000057513	0.28	1	2.27	3.18	2.66	2.66	0.37	2.93	2.38	2.24	2.38	0.41	0.28	0.4	0.7	ENSRNOG00000057513	SNORA73	Small nucleolar RNA SNORA73 family [Source:RFAM;Acc:RF00045]
ENSRNOG00000061899	0.28	1	9.01	8.94	8.88	8.94	0.14	8.63	8.81	8.66	8.66	0.11	0.28	0.13	2.13	ENSRNOG00000061899	BC030336	cDNA sequence BC030336 [Source:MGI Symbol;Acc:MGI:2446240]
ENSRNOG00000047946	0.28	1	6.46	9.49	10.14	9.49	0.14	9.22	6.62	9.21	9.21	0.12	0.28	0.13	2.09	ENSRNOG00000047946	AABR07031734.3
ENSRNOG00000058914	0.28	1	7.7	8.02	8.08	8.02	0.16	7.78	7.74	7.62	7.74	0.14	0.28	0.15	1.89	ENSRNOG00000058914	Rbx1	ring-box 1, E3 ubiquitin protein ligase [Source:RGD Symbol;Acc:1308453]
ENSRNOG00000013448	0.28	1	6.72	6.91	6.67	6.72	0.17	6.44	6.81	6.42	6.44	0.18	0.28	0.18	1.56	ENSRNOG00000013448	Mrgprd	MAS-related GPR, member D [Source:RGD Symbol;Acc:738040]
ENSRNOG00000036669	0.28	1	6.77	6.77	6.58	6.77	0.17	6.49	6.44	6.68	6.49	0.18	0.28	0.18	1.55	ENSRNOG00000036669	Uts2r	urotensin 2 receptor [Source:RGD Symbol;Acc:621884]
ENSRNOG00000014127	0.28	1	6.79	6.77	6.42	6.77	0.17	6.64	6.45	6.49	6.49	0.18	0.27	0.18	1.52	ENSRNOG00000014127	Rnf151	ring finger protein 151 [Source:RGD Symbol;Acc:1309302]
ENSRNOG00000035563	0.28	1	6.29	6.99	6.47	6.47	0.18	6.6	6.19	6.17	6.19	0.19	0.28	0.19	1.48	ENSRNOG00000035563	Mir181b2	microRNA 181b-2 [Source:RGD Symbol;Acc:2325454]
ENSRNOG00000053012	0.28	1	6.34	6.39	6.42	6.39	0.18	6.39	6.11	5.96	6.11	0.2	0.28	0.19	1.44	ENSRNOG00000053012	SNORA17	Small nucleolar RNA SNORA17 [Source:RFAM;Acc:RF00560]
ENSRNOG00000042779	0.28	1	6.26	6.27	6.15	6.26	0.19	5.94	6.2	5.98	5.98	0.2	0.28	0.2	1.42	ENSRNOG00000042779	RGD1565058	similar to RIKEN cDNA 1700019M22 [Source:RGD Symbol;Acc:1565058]
ENSRNOG00000055473	0.28	1	6.24	6.31	6.31	6.31	0.19	6	6.22	6.03	6.03	0.2	0.28	0.2	1.42	ENSRNOG00000055473	AABR07010181.1
ENSRNOG00000050606	0.28	1	5.49	6.1	5.77	5.77	0.21	5.49	5.33	5.51	5.49	0.23	0.28	0.23	1.24	ENSRNOG00000050606	AC126292.1
ENSRNOG00000058334	0.28	1	5.67	5.03	5.6	5.6	0.22	4.81	5.52	5.32	5.32	0.24	0.28	0.24	1.18	ENSRNOG00000058334	AABR07052788.1
ENSRNOG00000052524	0.28	1	4.48	5.18	6.15	5.18	0.24	5.32	4.19	4.9	4.9	0.27	0.28	0.26	1.08	ENSRNOG00000052524	AABR07057146.1
ENSRNOG00000060336	0.28	1	5.79	5.01	4.58	5.01	0.25	4.73	5.35	4.4	4.73	0.28	0.28	0.27	1.02	ENSRNOG00000060336	AABR07036084.1
ENSRNOG00000051633	0.28	1	3.45	5.03	4.27	4.27	0.3	3.97	5.22	3.99	3.99	0.33	0.29	0.33	0.89	ENSRNOG00000051633	LOC102546630	protein gar2-like [Source:RGD Symbol;Acc:7692727]
ENSRNOG00000011148	0.27	1	8.92	9.13	9.29	9.13	0.14	8.75	9.02	8.86	8.86	0.11	0.27	0.13	2.1	ENSRNOG00000011148	Ssr3	signal sequence receptor, gamma [Source:RGD Symbol;Acc:621630]
ENSRNOG00000042335	0.27	1	9.34	9.68	9.56	9.56	0.14	9.24	9.41	9.29	9.29	0.12	0.28	0.13	2.08	ENSRNOG00000042335	Rn60_10_0291.1
ENSRNOG00000060512	0.27	1	9.32	9.58	9.56	9.56	0.14	9.23	9.29	9.4	9.29	0.12	0.27	0.13	2.05	ENSRNOG00000060512	AABR07035541.2
ENSRNOG00000004474	0.27	1	9.54	9.91	9.8	9.8	0.14	9.52	9.66	9.53	9.53	0.12	0.27	0.14	1.95	ENSRNOG00000004474	Klhdc2	kelch domain containing 2 [Source:RGD Symbol;Acc:1306504]
ENSRNOG00000030814	0.27	1	8.38	8.42	8.03	8.38	0.15	8.02	8.3	8.11	8.11	0.12	0.27	0.14	1.93	ENSRNOG00000030814	Kb23	type II keratin 23 [Source:RGD Symbol;Acc:1303024]
ENSRNOG00000061231	0.27	1	9.52	9.45	8.82	9.45	0.14	9.18	9.41	9.07	9.18	0.12	0.27	0.13	2.08	ENSRNOG00000061231	Selm	selenoprotein M [Source:RGD Symbol;Acc:1565037]
ENSRNOG00000016400	0.27	1	8.69	8.95	8.42	8.69	0.15	8.38	8.63	8.42	8.42	0.12	0.28	0.13	2.07	ENSRNOG00000016400	AABR07041179.1	Glyceraldehyde-3-phosphate dehydrogenase [Source:UniProtKB/TrEMBL;Acc:D3ZEN2]
ENSRNOG00000048795	0.27	1	8.75	8.98	9.26	8.98	0.14	8.71	8.69	8.85	8.71	0.11	0.27	0.13	2.06	ENSRNOG00000048795	Top2b	topoisomerase (DNA) II beta [Source:RGD Symbol;Acc:1586156]
ENSRNOG00000005981	0.27	1	9.45	9.4	9.29	9.4	0.14	9.5	9.13	9.12	9.13	0.11	0.27	0.13	2.05	ENSRNOG00000005981	Nt5c3a	5'-nucleotidase, cytosolic IIIA [Source:RGD Symbol;Acc:1312013]
ENSRNOG00000028974	0.27	1	8.96	9.18	9.25	9.18	0.14	8.91	8.8	8.94	8.91	0.11	0.27	0.13	2.04	ENSRNOG00000028974	AABR07004894.1
ENSRNOG00000053896	0.27	1	8.37	8.83	8.6	8.6	0.15	8.33	8.55	8.32	8.33	0.12	0.27	0.14	1.98	ENSRNOG00000053896	Rn60_9_0114.1
ENSRNOG00000056207	0.27	1	9.53	9.57	9.81	9.57	0.14	9.3	9.27	9.37	9.3	0.12	0.26	0.13	1.98	ENSRNOG00000056207	Capza2	capping protein (actin filament) muscle Z-line, alpha 2 [Source:RGD Symbol;Acc:1549770]
ENSRNOG00000051310	0.27	1	9.38	9.9	9.78	9.78	0.14	9.51	9.65	9.35	9.51	0.12	0.27	0.14	1.97	ENSRNOG00000051310	Rn60_X_0750.2
ENSRNOG00000051029	0.27	1	7.95	8.28	8.23	8.23	0.15	8.05	7.89	7.96	7.96	0.13	0.28	0.14	1.9	ENSRNOG00000051029	Rn60_10_0700.4
ENSRNOG00000047085	0.27	1	8.45	8.55	8.33	8.45	0.15	8.18	8.21	8.1	8.18	0.12	0.26	0.14	1.88	ENSRNOG00000047085	Lrrtm2	leucine rich repeat transmembrane neuronal 2 [Source:RGD Symbol;Acc:1593785]
ENSRNOG00000007374	0.27	1	8.25	8.37	8.34	8.34	0.15	8.13	8.05	8.07	8.07	0.13	0.26	0.14	1.86	ENSRNOG00000007374	Tac1	tachykinin, precursor 1 [Source:RGD Symbol;Acc:3807]
ENSRNOG00000056851	0.27	1	7.66	8.17	8.55	8.17	0.15	7.9	7.74	8.17	7.9	0.13	0.27	0.15	1.81	ENSRNOG00000056851	AABR07041779.2
ENSRNOG00000053112	0.27	1	7.66	7.86	7.91	7.86	0.16	7.59	7.88	7.59	7.59	0.14	0.27	0.15	1.73	ENSRNOG00000053112	AABR07031767.1
ENSRNOG00000006967	0.27	1	7.16	7.61	7.59	7.59	0.16	7.32	7.5	7.25	7.32	0.15	0.27	0.16	1.72	ENSRNOG00000006967	Xiap	X-linked inhibitor of apoptosis [Source:RGD Symbol;Acc:620692]
ENSRNOG00000013521	0.27	1	7.31	7.72	7.7	7.7	0.16	7.54	7.43	7.36	7.43	0.15	0.27	0.16	1.72	ENSRNOG00000013521	Dhfr	dihydrofolate reductase [Source:RGD Symbol;Acc:2500]
ENSRNOG00000010609	0.27	1	7.21	7.6	7.59	7.59	0.16	7.32	7.32	7.38	7.32	0.15	0.27	0.16	1.71	ENSRNOG00000010609	Abcf2	ATP-binding cassette, subfamily F (GCN20), member 2 [Source:RGD Symbol;Acc:1304942]
ENSRNOG00000051097	0.27	1	7.19	7.24	7.53	7.24	0.16	6.89	6.97	7.03	6.97	0.16	0.27	0.16	1.65	ENSRNOG00000051097	Rn60_X_0594.8
ENSRNOG00000045713	0.27	1	7.07	7.27	7.45	7.27	0.16	7	6.79	7.16	7	0.16	0.27	0.16	1.63	ENSRNOG00000045713	Olr1142	olfactory receptor 1142 [Source:RGD Symbol;Acc:1334400]
ENSRNOG00000031041	0.27	1	7.36	7.21	6.54	7.21	0.16	6.68	7.27	6.94	6.94	0.16	0.27	0.17	1.62	ENSRNOG00000031041	Rps4y2	ribosomal protein S4, Y-linked 2 [Source:RGD Symbol;Acc:1590988]
ENSRNOG00000053618	0.27	1	7.11	7.04	6.94	7.04	0.17	6.74	6.77	6.97	6.77	0.17	0.27	0.17	1.61	ENSRNOG00000053618	Olr1646	olfactory receptor 1646 [Source:RGD Symbol;Acc:1333203]
ENSRNOG00000058192	0.27	1	7	6.99	6.95	6.99	0.17	6.72	6.82	6.6	6.72	0.17	0.27	0.17	1.58	ENSRNOG00000058192	AABR07062068.1
ENSRNOG00000016612	0.27	1	6.53	6.85	6.9	6.85	0.17	6.39	6.58	6.66	6.58	0.17	0.27	0.18	1.55	ENSRNOG00000016612	Trim36	tripartite motif-containing 36 [Source:RGD Symbol;Acc:1308714]
ENSRNOG00000056203	0.27	1	6.75	6.79	6.77	6.77	0.17	6.01	6.71	6.5	6.5	0.18	0.28	0.18	1.55	ENSRNOG00000056203	AABR07003310.2
ENSRNOG00000061893	0.27	1	6.8	6.97	6.96	6.96	0.17	6.69	6.77	6.63	6.69	0.17	0.26	0.17	1.54	ENSRNOG00000061893	Leng1	leukocyte receptor cluster (LRC) member 1 [Source:RGD Symbol;Acc:1307933]
ENSRNOG00000059094	0.27	1	6.94	6.45	6.66	6.66	0.17	6.19	6.58	6.39	6.39	0.18	0.28	0.18	1.51	ENSRNOG00000059094	U6	U6 spliceosomal RNA [Source:RFAM;Acc:RF00026]
ENSRNOG00000054188	0.27	1	6.59	6.75	6.59	6.59	0.18	6.25	6.32	6.32	6.32	0.19	0.27	0.19	1.48	ENSRNOG00000054188	AABR07049326.2
ENSRNOG00000058335	0.27	1	6.66	6.76	6.76	6.76	0.17	6.49	6.46	6.54	6.49	0.18	0.26	0.18	1.48	ENSRNOG00000058335	AABR07051879.1
ENSRNOG00000049667	0.27	1	6.49	6.58	6.29	6.49	0.18	6.1	6.56	6.22	6.22	0.19	0.28	0.19	1.47	ENSRNOG00000049667	AABR07030375.2	Uncharacterized protein [Source:UniProtKB/TrEMBL;Acc:M0R6F6]
ENSRNOG00000057302	0.27	1	6.56	6.13	6.63	6.56	0.18	5.8	6.44	6.29	6.29	0.19	0.27	0.19	1.45	ENSRNOG00000057302	SNORA17	Small nucleolar RNA SNORA17 [Source:RFAM;Acc:RF00560]
ENSRNOG00000050608	0.27	1	6.39	6.38	6.33	6.38	0.18	6.11	5.78	6.16	6.11	0.2	0.27	0.19	1.41	ENSRNOG00000050608	Olr1511	olfactory receptor 1511 [Source:RGD Symbol;Acc:1333146]
ENSRNOG00000039861	0.27	1	6.31	5.98	6.24	6.24	0.19	5.97	6.48	5.92	5.97	0.2	0.27	0.2	1.34	ENSRNOG00000039861	LOC690617	hypothetical protein LOC690617 [Source:RGD Symbol;Acc:1593449]
ENSRNOG00000053296	0.27	1	6.04	6.44	6.21	6.21	0.19	5.94	6.46	5.87	5.94	0.21	0.27	0.2	1.33	ENSRNOG00000053296	AABR07031251.1
ENSRNOG00000043382	0.27	1	5.74	6.16	6.31	6.16	0.19	6.1	5.47	5.89	5.89	0.21	0.27	0.2	1.32	ENSRNOG00000043382	Olfr798	olfactory receptor 798 [Source:MGI Symbol;Acc:MGI:3030632]
ENSRNOG00000036530	0.27	1	6.15	6.09	5.37	6.09	0.2	6.02	5.82	5.81	5.82	0.21	0.27	0.21	1.3	ENSRNOG00000036530	AABR07071748.1
ENSRNOG00000042232	0.27	1	6.28	6.22	6.08	6.22	0.19	5.95	5.83	6.6	5.95	0.2	0.26	0.2	1.3	ENSRNOG00000042232	RGD1559600	RGD1559600 [Source:RGD Symbol;Acc:1559600]
ENSRNOG00000058822	0.27	1	5.96	6.09	6.1	6.09	0.2	5.53	5.82	5.93	5.82	0.21	0.27	0.21	1.3	ENSRNOG00000058822	AABR07030995.1	Protein Vom2r4 [Source:UniProtKB/TrEMBL;Acc:M0R8P4]
ENSRNOG00000049810	0.27	1	6.58	6.14	5.26	6.14	0.19	5.26	5.87	5.91	5.87	0.21	0.27	0.21	1.29	ENSRNOG00000049810	Vom1r55	vomeronasal 1 receptor 55 [Source:RGD Symbol;Acc:1595934]
ENSRNOG00000025551	0.27	1	6.08	5.46	6.28	6.08	0.2	5.81	5.39	5.87	5.81	0.21	0.27	0.21	1.28	ENSRNOG00000025551	Rgs22	regulator of G-protein signaling 22 [Source:RGD Symbol;Acc:1565493]
ENSRNOG00000056890	0.27	1	5.98	5.95	5.5	5.95	0.2	5.74	5.68	5.59	5.68	0.22	0.27	0.22	1.26	ENSRNOG00000056890	AABR07063649.2
ENSRNOG00000010994	0.27	1	5.93	5.94	5.73	5.93	0.2	5.66	5.74	5.46	5.66	0.22	0.27	0.22	1.24	ENSRNOG00000010994	Has1	hyaluronan synthase 1 [Source:RGD Symbol;Acc:708528]
ENSRNOG00000010302	0.27	1	5.88	5.93	5.69	5.88	0.21	5.3	5.79	5.61	5.61	0.22	0.27	0.22	1.23	ENSRNOG00000010302	Rasl10b	RAS-like, family 10, member B [Source:RGD Symbol;Acc:1310873]
ENSRNOG00000042524	0.27	1	5.8	5.9	5.73	5.8	0.21	5.43	5.71	5.53	5.53	0.23	0.27	0.22	1.22	ENSRNOG00000042524	Milr1	mast cell immunoglobulin-like receptor 1 [Source:RGD Symbol;Acc:620488]
ENSRNOG00000058010	0.27	1	5.9	5.62	5.87	5.87	0.21	6.16	5.31	5.6	5.6	0.22	0.27	0.22	1.22	ENSRNOG00000058010	AABR07026004.1
ENSRNOG00000052646	0.27	1	5.86	5.41	5.78	5.78	0.21	5.43	5.51	5.93	5.51	0.23	0.27	0.23	1.2	ENSRNOG00000052646	Myh13	myosin, heavy polypeptide 13, skeletal muscle [Source:MGI Symbol;Acc:MGI:1339967]
ENSRNOG00000056514	0.27	1	5.29	5.71	6.07	5.71	0.21	5.03	5.44	5.98	5.44	0.23	0.27	0.23	1.18	ENSRNOG00000056514	SNORA17	Small nucleolar RNA SNORA17 [Source:RFAM;Acc:RF00560]
ENSRNOG00000016444	0.27	1	5.66	5.72	5.71	5.71	0.21	5.44	5.42	5.58	5.44	0.23	0.27	0.23	1.17	ENSRNOG00000016444	AABR07067506.1
ENSRNOG00000045597	0.27	1	5	5.5	5.97	5.5	0.22	5.7	4.85	5.23	5.23	0.25	0.28	0.24	1.15	ENSRNOG00000045597	AABR07018132.1
ENSRNOG00000005048	0.27	1	5.47	5.92	5.52	5.52	0.22	5.38	5.21	5.25	5.25	0.24	0.27	0.24	1.12	ENSRNOG00000005048	Trhr	thyrotropin releasing hormone receptor [Source:RGD Symbol;Acc:3904]
ENSRNOG00000056665	0.27	1	5.7	5.41	5.21	5.41	0.23	5.14	5.42	5.04	5.14	0.25	0.27	0.25	1.09	ENSRNOG00000056665	AABR07065844.1
ENSRNOG00000049583	0.27	1	5.39	5.33	5.41	5.39	0.23	5.76	5.12	4.93	5.12	0.25	0.27	0.25	1.08	ENSRNOG00000049583	AABR07017733.1	Protein LOC498507 [Source:UniProtKB/TrEMBL;Acc:M0R926]
ENSRNOG00000053114	0.27	1	5.3	5.48	5.11	5.3	0.24	5.03	5.07	4.99	5.03	0.26	0.27	0.25	1.05	ENSRNOG00000053114	Defb26	defensin beta 26 [Source:RGD Symbol;Acc:1564413]
ENSRNOG00000012993	0.27	1	5.04	5.25	5.42	5.25	0.24	4.97	5.24	4.98	4.98	0.26	0.27	0.26	1.04	ENSRNOG00000012993	Krtap9-1	keratin associated protein 9-1 [Source:RGD Symbol;Acc:1593000]
ENSRNOG00000055938	0.27	1	5.31	5.15	5.34	5.31	0.24	5.47	4.93	5.04	5.04	0.26	0.26	0.25	1.04	ENSRNOG00000055938	Olr271	olfactory receptor 271 [Source:EntrezGene;Acc:404988]
ENSRNOG00000030477	0.27	1	4.91	5.12	5.24	5.12	0.25	4.81	4.89	4.85	4.85	0.27	0.27	0.26	1.02	ENSRNOG00000030477	LOC100910814	keratin-associated protein 9-1-like [Source:RGD Symbol;Acc:6496829]
ENSRNOG00000057271	0.27	1	5.11	4.82	5.06	5.06	0.25	4.79	5.2	4.77	4.79	0.27	0.27	0.27	0.99	ENSRNOG00000057271	AABR07032748.1
ENSRNOG00000015657	0.27	1	4.48	4.92	4.95	4.92	0.26	4.63	4.77	4.65	4.65	0.28	0.27	0.28	0.98	ENSRNOG00000015657	Olr69	olfactory receptor 69 [Source:RGD Symbol;Acc:1332641]
ENSRNOG00000042265	0.27	1	4.85	4.53	4.82	4.82	0.26	4.83	4.55	4.52	4.55	0.29	0.27	0.28	0.96	ENSRNOG00000042265	LOC689968	similar to kidney injury molecule 1 [Source:RGD Symbol;Acc:1586332]
ENSRNOG00000057402	0.27	1	4.76	4.58	4.61	4.61	0.28	5.42	3.86	4.34	4.34	0.31	0.27	0.3	0.9	ENSRNOG00000057402	U6	U6 spliceosomal RNA [Source:RFAM;Acc:RF00026]
ENSRNOG00000053020	0.27	1	4.54	4.35	4.24	4.35	0.3	5.52	4.08	3.78	4.08	0.33	0.27	0.32	0.86	ENSRNOG00000053020	SNORA17	Small nucleolar RNA SNORA17 [Source:RFAM;Acc:RF00560]
ENSRNOG00000021811	0.27	1	4.23	4.45	3.59	4.23	0.31	3.96	3.56	4	3.96	0.33	0.27	0.33	0.84	ENSRNOG00000021811	AABR07006542.1	Uncharacterized protein [Source:UniProtKB/TrEMBL;Acc:D3ZJU3]
ENSRNOG00000046189	0.27	1	4.26	3.92	4.66	4.26	0.3	4.08	3.79	3.99	3.99	0.33	0.27	0.33	0.84	ENSRNOG00000046189	LOC689701	similar to vomeronasal 2, receptor, 11 [Source:RGD Symbol;Acc:1588787]
ENSRNOG00000054730	0.27	1	3.88	4.27	4.31	4.27	0.3	3.98	4.25	4	4	0.33	0.27	0.33	0.84	ENSRNOG00000054730	Olr529	olfactory receptor 529 [Source:RGD Symbol;Acc:1333349]
ENSRNOG00000055008	0.27	1	4.28	3.78	4.54	4.28	0.3	3.24	4.01	4.05	4.01	0.33	0.27	0.32	0.84	ENSRNOG00000055008	AABR07021204.1
ENSRNOG00000052694	0.27	1	4.38	4.05	4.36	4.36	0.3	3.96	4.1	4.09	4.09	0.32	0.26	0.32	0.83	ENSRNOG00000052694	AABR07037878.2
ENSRNOG00000042030	0.27	1	4.32	4.28	4.08	4.28	0.3	3.92	4.01	4.3	4.01	0.33	0.27	0.32	0.82	ENSRNOG00000042030	Nlrp4a	NLR family, pyrin domain containing 4A [Source:RGD Symbol;Acc:1561918]
ENSRNOG00000053575	0.27	1	3.76	3.97	4.3	3.97	0.32	3.21	3.93	3.7	3.7	0.35	0.27	0.35	0.79	ENSRNOG00000053575	AC096454.2
ENSRNOG00000027690	0.27	1	3.93	4.7	3.88	3.93	0.33	3.52	3.66	4.52	3.66	0.35	0.27	0.35	0.78	ENSRNOG00000027690	Eif3e	eukaryotic translation initiation factor 3, subunit E [Source:RGD Symbol;Acc:1311521]
ENSRNOG00000046689	0.27	1	3.93	4.01	3.73	3.93	0.33	3.3	3.66	3.69	3.66	0.35	0.27	0.35	0.78	ENSRNOG00000046689	AABR07069386.1
ENSRNOG00000053435	0.27	1	3.43	2.85	3.62	3.43	0.35	3.58	3.16	2.87	3.16	0.38	0.27	0.38	0.71	ENSRNOG00000053435	AABR07034328.1
ENSRNOG00000055669	0.27	1	2.69	3.01	3.17	3.01	0.37	2.7	2.74	3.32	2.74	0.4	0.27	0.39	0.69	ENSRNOG00000055669	AABR07052768.2
ENSRNOG00000055912	0.27	1	3.15	2.95	3.11	3.11	0.37	2.41	3.12	2.84	2.84	0.39	0.27	0.39	0.69	ENSRNOG00000055912	AABR07055812.1
ENSRNOG00000049315	0.27	1	2.09	2.66	2.5	2.5	0.38	2.04	2.23	2.44	2.23	0.41	0.27	0.4	0.67	ENSRNOG00000049315	AABR07065827.1	Uncharacterized protein [Source:UniProtKB/TrEMBL;Acc:M0RE02]
ENSRNOG00000004424	0.26	1	8.46	8.47	7.95	8.46	0.15	8.22	8.17	8.2	8.2	0.12	0.26	0.14	1.86	ENSRNOG00000004424	Rabif	RAB interacting factor [Source:RGD Symbol;Acc:1359331]
ENSRNOG00000008652	0.26	1	8.03	8.3	8.45	8.3	0.15	8.01	8.04	8.2	8.04	0.13	0.26	0.14	1.8	ENSRNOG00000008652	Phip	pleckstrin homology domain interacting protein [Source:RGD Symbol;Acc:1564964]
ENSRNOG00000035527	0.26	1	8	7.47	7.98	7.98	0.16	7.72	7.61	7.81	7.72	0.14	0.26	0.15	1.71	ENSRNOG00000035527	Mir337	microRNA 337 [Source:RGD Symbol;Acc:2325618]
ENSRNOG00000049553	0.26	1	7.15	7.23	6.77	7.15	0.16	6.89	6.68	7.36	6.89	0.16	0.26	0.17	1.56	ENSRNOG00000049553	LOC100359766	RGD1359684 protein-like [Source:RGD Symbol;Acc:2323474]
ENSRNOG00000012038	0.26	1	6.43	6.65	6.81	6.65	0.17	6.5	6.39	6.38	6.39	0.18	0.26	0.18	1.41	ENSRNOG00000012038	Htr1d	5-hydroxytryptamine (serotonin) receptor 1D, G protein-coupled [Source:RGD Symbol;Acc:2847]
ENSRNOG00000056778	0.26	1	6.53	6.54	6.35	6.53	0.18	6.27	5.96	6.6	6.27	0.19	0.25	0.19	1.35	ENSRNOG00000056778	AABR07015040.1
ENSRNOG00000027511	0.26	1	5.79	6.07	6.15	6.07	0.2	5.78	5.81	5.81	5.81	0.21	0.26	0.21	1.24	ENSRNOG00000027511	AC119015.1
ENSRNOG00000000641	0.26	1	6.1	5.82	5.76	5.82	0.21	5.49	5.56	5.75	5.56	0.23	0.26	0.22	1.18	ENSRNOG00000000641	LOC100363472	nuclear receptor-binding factor 2-like [Source:RGD Symbol;Acc:2322973]
ENSRNOG00000040383	0.26	1	6.01	5.65	5.82	5.82	0.21	5.56	5.32	6.3	5.56	0.23	0.26	0.22	1.17	ENSRNOG00000040383	AC115159.1
ENSRNOG00000060326	0.26	1	5.07	4.07	5.08	5.07	0.25	4.45	4.81	4.92	4.81	0.27	0.27	0.27	0.99	ENSRNOG00000060326	AABR07003398.1
ENSRNOG00000006804	0.26	1	3.92	4.36	4.28	4.28	0.3	3.93	4.02	4.11	4.02	0.33	0.25	0.32	0.78	ENSRNOG00000006804	Ppp1r42	protein phosphatase 1, regulatory subunit 42 [Source:RGD Symbol;Acc:1585679]
ENSRNOG00000029512	0.26	1	10.82	11.14	11.17	11.14	0.14	10.88	10.99	10.83	10.88	0.11	0.26	0.13	2.02	ENSRNOG00000029512	LOC100361854	ribosomal protein S26-like [Source:RGD Symbol;Acc:2319323]
ENSRNOG00000029212	0.26	1	9.41	9.79	9.72	9.72	0.14	9.46	9.5	9.44	9.46	0.12	0.27	0.14	1.99	ENSRNOG00000029212	Vcan	versican [Source:RGD Symbol;Acc:619940]
ENSRNOG00000002178	0.26	1	9.45	9.67	9.66	9.66	0.14	9.4	9.36	9.43	9.4	0.12	0.27	0.13	1.97	ENSRNOG00000002178	Mrps18c	mitochondrial ribosomal protein S18C [Source:RGD Symbol;Acc:1307997]
ENSRNOG00000008461	0.26	1	8.77	8.98	8.85	8.85	0.14	8.67	8.59	8.59	8.59	0.11	0.26	0.13	1.97	ENSRNOG00000008461	Smdt1	single-pass membrane protein with aspartate-rich tail 1 [Source:RGD Symbol;Acc:1311310]
ENSRNOG00000031045	0.26	1	9.47	10.03	9.79	9.79	0.14	9.49	9.63	9.53	9.53	0.12	0.27	0.14	1.95	ENSRNOG00000031045	AABR07059879.1
ENSRNOG00000054355	0.26	1	8.94	9.1	9.07	9.07	0.14	8.81	8.84	8.64	8.81	0.11	0.25	0.13	1.95	ENSRNOG00000054355	AC128212.1
ENSRNOG00000018153	0.26	1	9.56	9.73	9.74	9.73	0.14	9.62	9.4	9.47	9.47	0.12	0.26	0.14	1.92	ENSRNOG00000018153	Rbm5	RNA binding motif protein 5 [Source:RGD Symbol;Acc:1305059]
ENSRNOG00000005652	0.26	1	8.42	8.67	8.44	8.44	0.15	8.25	8.18	8.14	8.18	0.12	0.25	0.14	1.8	ENSRNOG00000005652	Cntn4	contactin 4 [Source:RGD Symbol;Acc:621361]
ENSRNOG00000061586	0.26	1	8.16	8.25	8.25	8.25	0.15	7.99	7.68	8.04	7.99	0.13	0.26	0.14	1.8	ENSRNOG00000061586	SNORA61	Small nucleolar RNA SNORA61 [Source:RFAM;Acc:RF00420]
ENSRNOG00000057250	0.26	1	7.96	8.29	8.25	8.25	0.15	8.41	7.95	7.99	7.99	0.13	0.26	0.14	1.79	ENSRNOG00000057250	Zfp944	zinc finger protein 944 [Source:MGI Symbol;Acc:MGI:2442394]
ENSRNOG00000046027	0.26	1	8.19	8.03	8.41	8.19	0.15	7.93	7.73	8.26	7.93	0.13	0.26	0.15	1.78	ENSRNOG00000046027	AABR07034730.1
ENSRNOG00000031317	0.26	1	8.04	8.21	8.19	8.19	0.15	7.98	7.8	7.93	7.93	0.13	0.26	0.15	1.76	ENSRNOG00000031317	RGD1559629	similar to H+ ATP synthase [Source:RGD Symbol;Acc:1559629]
ENSRNOG00000027040	0.26	1	7.63	7.59	7.65	7.63	0.16	7.17	7.37	7.68	7.37	0.15	0.26	0.16	1.68	ENSRNOG00000027040	Ggact	gamma-glutamylamine cyclotransferase [Source:RGD Symbol;Acc:1304748]
ENSRNOG00000032307	0.26	1	7.57	8.02	7.93	7.93	0.16	7.67	7.65	7.67	7.67	0.14	0.25	0.15	1.67	ENSRNOG00000032307	Dsel	dermatan sulfate epimerase-like [Source:RGD Symbol;Acc:1307724]
ENSRNOG00000053944	0.26	1	7.59	7.3	7.45	7.45	0.16	7.07	7.19	7.34	7.19	0.15	0.27	0.16	1.66	ENSRNOG00000053944	AC114389.1
ENSRNOG00000034215	0.26	1	7.08	7.12	7.03	7.08	0.17	6.68	6.82	6.83	6.82	0.16	0.27	0.17	1.58	ENSRNOG00000034215	RGD1562977	similar to Chain A, Solution Structure Of A Bola-Like Protein From Mus Musculus [Source:RGD Symbol;Acc:1562977]
ENSRNOG00000032148	0.26	1	7.06	7.66	7.26	7.26	0.16	6.97	7.31	7	7	0.16	0.25	0.16	1.56	ENSRNOG00000032148	RGD1565170	similar to 60S ribosomal protein L23a [Source:RGD Symbol;Acc:1565170]
ENSRNOG00000011399	0.26	1	7.08	6.77	6.99	6.99	0.17	6.9	6.67	6.73	6.73	0.17	0.26	0.17	1.51	ENSRNOG00000011399	LOC100912436	uncharacterized LOC100912436 [Source:RGD Symbol;Acc:6486936]
ENSRNOG00000050476	0.26	1	6.8	6.95	6.96	6.95	0.17	6.59	6.69	6.79	6.69	0.17	0.26	0.17	1.5	ENSRNOG00000050476	AABR07002247.1	Uncharacterized protein [Source:UniProtKB/TrEMBL;Acc:M0R4Y7]
ENSRNOG00000060360	0.26	1	6.76	6.55	7.11	6.76	0.17	6.24	6.94	6.5	6.5	0.18	0.26	0.18	1.49	ENSRNOG00000060360	U6	U6 spliceosomal RNA [Source:RFAM;Acc:RF00026]
ENSRNOG00000047779	0.26	1	6.47	6.51	5.57	6.47	0.18	6.52	5.9	6.21	6.21	0.19	0.26	0.19	1.38	ENSRNOG00000047779	AABR07035561.1
ENSRNOG00000048881	0.26	1	6.5	6.52	6.45	6.5	0.18	6.14	6.24	6.43	6.24	0.19	0.26	0.19	1.38	ENSRNOG00000048881	LOC680910	similar to paired immunoglobin-like type 2 receptor beta [Source:RGD Symbol;Acc:1585879]
ENSRNOG00000045544	0.26	1	6.49	6.41	6.25	6.41	0.18	6.15	6.35	6.15	6.15	0.19	0.26	0.19	1.35	ENSRNOG00000045544	LOC100910410	ly6/PLAUR domain-containing protein 4-like [Source:RGD Symbol;Acc:6498582]
ENSRNOG00000048522	0.26	1	6.27	6.47	6.69	6.47	0.18	6.02	6.35	6.21	6.21	0.19	0.26	0.19	1.35	ENSRNOG00000048522	LOC100909648	vasopressin V1b receptor-like [Source:RGD Symbol;Acc:6502812]
ENSRNOG00000053329	0.26	1	6.3	6.25	5.7	6.25	0.19	6.31	5.98	5.99	5.99	0.2	0.26	0.2	1.32	ENSRNOG00000053329	AABR07051671.1
ENSRNOG00000011351	0.26	1	6.25	6.2	5.96	6.2	0.19	5.92	6.21	5.94	5.94	0.21	0.26	0.2	1.28	ENSRNOG00000011351	Mat1a	methionine adenosyltransferase I, alpha [Source:RGD Symbol;Acc:3050]
ENSRNOG00000057235	0.26	1	6.09	6.24	5.84	6.09	0.2	5.77	5.83	6.25	5.83	0.21	0.27	0.21	1.28	ENSRNOG00000057235	AABR07067355.1
ENSRNOG00000054085	0.26	1	6.26	5.92	6.24	6.24	0.19	5.98	5.89	6	5.98	0.2	0.25	0.2	1.26	ENSRNOG00000054085	AABR07033829.1
ENSRNOG00000011174	0.26	1	5.91	6.09	5.88	5.91	0.2	5.72	5.65	5.44	5.65	0.22	0.26	0.22	1.21	ENSRNOG00000011174	Fpr1	formyl peptide receptor 1 [Source:RGD Symbol;Acc:1310883]
ENSRNOG00000031178	0.26	1	6.09	5.9	5.96	5.96	0.2	5.7	6.2	5.49	5.7	0.22	0.26	0.21	1.21	ENSRNOG00000031178	LOC100362054	mCG114696-like [Source:RGD Symbol;Acc:2318927]
ENSRNOG00000061869	0.26	1	5.78	5.99	5.97	5.97	0.2	5.71	5.97	5.56	5.71	0.22	0.26	0.21	1.21	ENSRNOG00000061869	AABR07035012.1
ENSRNOG00000030870	0.26	1	5.78	5.81	5.87	5.81	0.21	5.77	5.55	5.43	5.55	0.23	0.27	0.22	1.19	ENSRNOG00000030870	LOC102550396	LRRGT00188 [Source:RGD Symbol;Acc:7546468]
ENSRNOG00000039860	0.26	1	5.5	5.92	6.1	5.92	0.2	5.66	5.64	5.74	5.66	0.22	0.26	0.22	1.19	ENSRNOG00000039860	AC126960.1	Uncharacterized protein [Source:UniProtKB/TrEMBL;Acc:F1LX92]
ENSRNOG00000014263	0.26	1	5.48	5.91	6	5.91	0.2	5.95	5.65	5.23	5.65	0.22	0.25	0.22	1.17	ENSRNOG00000014263	Olr854	olfactory receptor 854 [Source:RGD Symbol;Acc:1332920]
ENSRNOG00000048753	0.26	1	5.88	5.64	5.57	5.64	0.22	5.29	5.41	5.38	5.38	0.24	0.27	0.23	1.14	ENSRNOG00000048753	RGD1565159	similar to ribosomal protein L21 [Source:RGD Symbol;Acc:1565159]
ENSRNOG00000048850	0.26	1	5.72	5.83	5.6	5.72	0.21	5.46	5.58	5.41	5.46	0.23	0.26	0.23	1.14	ENSRNOG00000048850	LOC300024	similar to Ly6-B antigen gene [Source:RGD Symbol;Acc:1586182]
ENSRNOG00000004946	0.26	1	5.6	5.68	5.63	5.63	0.22	5.33	5.81	5.37	5.37	0.24	0.26	0.23	1.13	ENSRNOG00000004946	Cst12	cystatin 12 [Source:RGD Symbol;Acc:708514]
ENSRNOG00000031110	0.26	1	5.46	6.01	5.76	5.76	0.21	5.73	4.99	5.5	5.5	0.23	0.26	0.23	1.13	ENSRNOG00000031110	Olr53	olfactory receptor 53 [Source:RGD Symbol;Acc:1333228]
ENSRNOG00000021555	0.26	1	5.15	5.47	5.67	5.47	0.23	5.13	5.59	5.21	5.21	0.25	0.27	0.24	1.1	ENSRNOG00000021555	Mis18a	MIS18 kinetochore protein A [Source:RGD Symbol;Acc:1310778]
ENSRNOG00000010345	0.26	1	5.38	5.27	5.45	5.38	0.23	5.12	4.95	5.34	5.12	0.25	0.26	0.25	1.06	ENSRNOG00000010345	Ssmem1	serine-rich single-pass membrane protein 1 [Source:RGD Symbol;Acc:1559502]
ENSRNOG00000030070	0.26	1	5.48	5.3	5.41	5.41	0.23	5.15	5.14	5.31	5.15	0.25	0.26	0.25	1.06	ENSRNOG00000030070	Olr8	olfactory receptor 8 [Source:RGD Symbol;Acc:1333700]
ENSRNOG00000060416	0.26	1	5.38	5.19	5.39	5.38	0.23	4.85	5.12	5.29	5.12	0.25	0.26	0.25	1.03	ENSRNOG00000060416	AABR07021610.1
ENSRNOG00000004222	0.26	1	5.27	5.37	5.45	5.37	0.23	5.07	5.67	5.11	5.11	0.25	0.25	0.25	1.01	ENSRNOG00000004222	S100g	S100 calcium binding protein G [Source:RGD Symbol;Acc:2253]
ENSRNOG00000048505	0.26	1	5.08	5.3	5.22	5.22	0.24	5.02	4.96	4.91	4.96	0.26	0.26	0.26	1.01	ENSRNOG00000048505	Vom1r32	vomeronasal 1 receptor 32 [Source:RGD Symbol;Acc:1359734]
ENSRNOG00000061672	0.26	1	5.15	5.22	5.25	5.22	0.24	4.96	5.12	4.91	4.96	0.26	0.26	0.26	1	ENSRNOG00000061672	AABR07003392.1
ENSRNOG00000051435	0.26	1	4.88	5.12	5.05	5.05	0.25	5.36	4.79	4.49	4.79	0.27	0.25	0.27	0.94	ENSRNOG00000051435	U1	U1 spliceosomal RNA [Source:RFAM;Acc:RF00003]
ENSRNOG00000052220	0.26	1	4.94	5.02	4.97	4.97	0.26	4.71	4.97	4.71	4.71	0.28	0.25	0.27	0.93	ENSRNOG00000052220	Ccdc83	coiled-coil domain containing 83 [Source:MGI Symbol;Acc:MGI:1918255]
ENSRNOG00000052618	0.26	1	4.84	4.74	4.66	4.74	0.27	4.48	4.33	4.57	4.48	0.3	0.26	0.29	0.89	ENSRNOG00000052618	AABR07063740.1
ENSRNOG00000027980	0.26	1	4.59	4.63	4.35	4.59	0.28	4.33	4.55	4.23	4.33	0.31	0.25	0.3	0.84	ENSRNOG00000027980	LOC685790	similar to Protein CXorf48 (Tumor antigen BJ-HCC-20) [Source:RGD Symbol;Acc:1590178]
ENSRNOG00000045988	0.26	1	4.45	3.89	4.09	4.09	0.32	4.15	3.83	3.79	3.83	0.34	0.27	0.34	0.79	ENSRNOG00000045988	Olr775	olfactory receptor 775 [Source:RGD Symbol;Acc:1333829]
ENSRNOG00000040424	0.26	1	3.31	3.56	3.63	3.56	0.35	2.67	3.3	3.3	3.3	0.37	0.26	0.37	0.7	ENSRNOG00000040424	Mir761	microRNA mir-761 [Source:RGD Symbol;Acc:2325411]
ENSRNOG00000033512	0.26	1	3.09	2.77	3.42	3.09	0.37	2.83	2.93	2.58	2.83	0.39	0.27	0.39	0.69	ENSRNOG00000033512	Olr234	olfactory receptor 234 [Source:RGD Symbol;Acc:1333621]
ENSRNOG00000048434	0.26	1	3.46	3.88	2.92	3.46	0.35	3.19	3.42	3.2	3.2	0.38	0.26	0.37	0.69	ENSRNOG00000048434	Olr1565	olfactory receptor 1565 [Source:RGD Symbol;Acc:1333751]
ENSRNOG00000058032	0.26	1	3.02	3.33	3.23	3.23	0.36	3.78	2.97	2.77	2.97	0.39	0.26	0.38	0.69	ENSRNOG00000058032	U1	U1 spliceosomal RNA [Source:RFAM;Acc:RF00003]
ENSRNOG00000054556	0.26	1	3.38	3.08	2.2	3.08	0.37	3.37	2.24	2.82	2.82	0.39	0.27	0.39	0.68	ENSRNOG00000054556	SNORA17	Small nucleolar RNA SNORA17 [Source:RFAM;Acc:RF00560]
ENSRNOG00000052915	0.26	1	3.01	3.49	2.82	3.01	0.37	3.1	2.75	2.71	2.75	0.4	0.26	0.39	0.67	ENSRNOG00000052915	Olr1561	olfactory receptor 1561 [Source:RGD Symbol;Acc:1333804]
ENSRNOG00000050693	0.26	1	3.01	2.07	2.6	2.6	0.38	2.44	2.28	2.34	2.34	0.41	0.27	0.4	0.66	ENSRNOG00000050693	AABR07033582.1	Uncharacterized protein [Source:UniProtKB/TrEMBL;Acc:M0R8W2]
ENSRNOG00000045939	0.25	1	7.35	8.48	8.22	8.22	0.15	7.97	7.83	8.23	7.97	0.13	0.25	0.14	1.71	ENSRNOG00000045939	AABR07062791.1
ENSRNOG00000012103	0.25	1	8.66	8.92	8.24	8.66	0.15	8.41	8.53	8.29	8.41	0.12	0.25	0.14	1.88	ENSRNOG00000012103	Nmbr	neuromedin B receptor [Source:RGD Symbol;Acc:3181]
ENSRNOG00000051264	0.25	1	9.46	9.69	9.82	9.69	0.14	9.4	9.44	9.52	9.44	0.12	0.25	0.13	1.88	ENSRNOG00000051264	Dlx6as
ENSRNOG00000031486	0.25	1	9.49	9.79	9.77	9.77	0.14	9.38	9.52	9.64	9.52	0.12	0.25	0.14	1.85	ENSRNOG00000031486	AABR07059215.1	LRRGT00039; Uncharacterized protein [Source:UniProtKB/TrEMBL;Acc:Q6TXG0]
ENSRNOG00000013171	0.25	1	8.77	8.61	8.29	8.61	0.15	8.39	8.36	8.33	8.36	0.12	0.25	0.14	1.84	ENSRNOG00000013171	Grm2	glutamate receptor, metabotropic 2 [Source:RGD Symbol;Acc:2743]
ENSRNOG00000057356	0.25	1	9.06	9.13	9.03	9.06	0.14	8.7	8.81	8.96	8.81	0.11	0.24	0.13	1.84	ENSRNOG00000057356	AABR07072112.1
ENSRNOG00000058024	0.25	1	8.24	8.58	8.8	8.58	0.15	8.22	8.38	8.33	8.33	0.12	0.24	0.14	1.77	ENSRNOG00000058024	AABR07029470.2
ENSRNOG00000004839	0.25	1	10.21	10.15	9.78	10.15	0.15	10.39	9.9	9.9	9.9	0.12	0.24	0.14	1.74	ENSRNOG00000004839	B4galnt1	beta-1,4-N-acetyl-galactosaminyl transferase 1 [Source:RGD Symbol;Acc:620490]
ENSRNOG00000047261	0.25	1	8.16	7.94	8.25	8.16	0.15	7.64	7.91	7.99	7.91	0.13	0.25	0.15	1.7	ENSRNOG00000047261	LOC100911918	microtubule-associated protein RP/EB family member 2-like [Source:RGD Symbol;Acc:6489637]
ENSRNOG00000017509	0.25	1	7.67	7.95	7.98	7.95	0.16	7.8	7.67	7.7	7.7	0.14	0.26	0.15	1.69	ENSRNOG00000017509	Eed	embryonic ectoderm development [Source:RGD Symbol;Acc:1309782]
ENSRNOG00000057507	0.25	1	7.6	8.09	8.09	8.09	0.16	6.96	7.84	8.01	7.84	0.13	0.25	0.15	1.69	ENSRNOG00000057507	Olr1546	olfactory receptor 1546 [Source:RGD Symbol;Acc:1334123]
ENSRNOG00000054696	0.25	1	8.09	7.77	8	8	0.16	7.75	7.9	7.75	7.75	0.14	0.25	0.15	1.66	ENSRNOG00000054696	AC127118.1
ENSRNOG00000050349	0.25	1	7.96	7.85	7.35	7.85	0.16	7.55	7.6	7.87	7.6	0.14	0.25	0.15	1.65	ENSRNOG00000050349	Mylk4	myosin light chain kinase family, member 4 [Source:RGD Symbol;Acc:6494757]
ENSRNOG00000009835	0.25	1	7.8	7.79	8.11	7.8	0.16	7.77	7.55	7.09	7.55	0.14	0.25	0.15	1.6	ENSRNOG00000009835	Tram1l1	translocation associated membrane protein 1-like 1 [Source:RGD Symbol;Acc:1306398]
ENSRNOG00000034134	0.25	1	7.47	8.44	7.65	7.65	0.16	7.35	7.42	7.4	7.4	0.15	0.25	0.16	1.6	ENSRNOG00000034134	Cpm	carboxypeptidase M [Source:RGD Symbol;Acc:1310532]
ENSRNOG00000021669	0.25	1	7.33	7.62	7.63	7.62	0.16	7.37	7.35	7.43	7.37	0.15	0.25	0.16	1.59	ENSRNOG00000021669	Mybl1	myeloblastosis oncogene-like 1 [Source:RGD Symbol;Acc:1306940]
ENSRNOG00000061779	0.25	1	7.81	7.92	7.36	7.81	0.16	7.56	7.72	7.28	7.56	0.14	0.25	0.15	1.59	ENSRNOG00000061779	Man2b2	mannosidase, alpha, class 2B, member 2 [Source:RGD Symbol;Acc:1308840]
ENSRNOG00000033980	0.25	1	7.5	7.45	7.38	7.45	0.16	7.2	7.24	7.17	7.2	0.15	0.25	0.16	1.57	ENSRNOG00000033980	Wfdc11	WAP four-disulfide core domain 11 [Source:RGD Symbol;Acc:1596469]
ENSRNOG00000059220	0.25	1	7.41	7.44	7.5	7.44	0.16	7.14	7.39	7.19	7.19	0.15	0.25	0.16	1.57	ENSRNOG00000059220	AABR07035486.1
ENSRNOG00000006978	0.25	1	7.24	7.3	7.5	7.3	0.16	7.36	7.05	7.05	7.05	0.16	0.25	0.16	1.56	ENSRNOG00000006978	Mterfd3	MTERF domain containing 3 [Source:RGD Symbol;Acc:1311836]
ENSRNOG00000046838	0.25	1	7.38	7.35	7.26	7.35	0.16	7.14	7.1	7	7.1	0.15	0.25	0.16	1.56	ENSRNOG00000046838	Olr1386	olfactory receptor 1386 [Source:RGD Symbol;Acc:1334353]
ENSRNOG00000061459	0.25	1	7.16	7.17	7.41	7.17	0.16	6.75	6.92	7.23	6.92	0.16	0.26	0.17	1.56	ENSRNOG00000061459	AC114070.2
ENSRNOG00000061859	0.25	1	7.55	7.3	7.59	7.55	0.16	7.3	7.51	7.29	7.3	0.15	0.25	0.16	1.55	ENSRNOG00000061859	AABR07071620.1
ENSRNOG00000045582	0.25	1	7.09	7.2	7.2	7.2	0.16	6.94	6.97	6.95	6.95	0.16	0.25	0.17	1.54	ENSRNOG00000045582	Olr1583	olfactory receptor 1583 [Source:RGD Symbol;Acc:1333448]
ENSRNOG00000061612	0.25	1	7.11	7.45	7.37	7.37	0.16	7.29	7.12	7.11	7.12	0.15	0.25	0.16	1.54	ENSRNOG00000061612	Zfp184	zinc finger protein 184 (Kruppel-like) [Source:MGI Symbol;Acc:MGI:1922244]
ENSRNOG00000022845	0.25	1	7.05	7.24	7.3	7.24	0.16	7.11	6.89	6.99	6.99	0.16	0.25	0.16	1.53	ENSRNOG00000022845	Cep70	centrosomal protein 70 [Source:RGD Symbol;Acc:1561486]
ENSRNOG00000057938	0.25	1	7.17	7.29	6.97	7.17	0.16	6.92	6.66	7.31	6.92	0.16	0.25	0.17	1.52	ENSRNOG00000057938	AABR07057263.1
ENSRNOG00000056018	0.25	1	7.15	6.99	7.07	7.07	0.17	7.05	6.82	6.77	6.82	0.16	0.25	0.17	1.5	ENSRNOG00000056018	AABR07056390.1
ENSRNOG00000061175	0.25	1	7.22	7.27	7.34	7.27	0.16	6.95	7.02	7.06	7.02	0.16	0.25	0.16	1.5	ENSRNOG00000061175	AABR07033688.1
ENSRNOG00000054817	0.25	1	6.71	6.91	7.28	6.91	0.17	6.66	7.09	6.64	6.66	0.17	0.26	0.17	1.48	ENSRNOG00000054817	AC118496.1
ENSRNOG00000061511	0.25	1	7.24	7.04	6.37	7.04	0.17	6.96	6.69	6.79	6.79	0.16	0.25	0.17	1.46	ENSRNOG00000061511	AC095267.4	Protein LOC102552182 [Source:UniProtKB/TrEMBL;Acc:M0R3X9]
ENSRNOG00000030332	0.25	1	6.86	6.93	7.14	6.93	0.17	6.68	6.71	6.64	6.68	0.17	0.25	0.17	1.45	ENSRNOG00000030332	Ighg	Immunoglobulin heavy chain (gamma polypeptide) [Source:RGD Symbol;Acc:1359539]
ENSRNOG00000015140	0.25	1	7.04	7.13	7.13	7.13	0.16	7.06	6.77	6.88	6.88	0.16	0.24	0.17	1.44	ENSRNOG00000015140	Trmt13	tRNA methyltransferase 13 homolog (S. cerevisiae) [Source:RGD Symbol;Acc:1565211]
ENSRNOG00000056483	0.25	1	6.53	6.73	6.77	6.73	0.17	6.67	6.48	6.36	6.48	0.18	0.25	0.18	1.4	ENSRNOG00000056483	AABR07054292.1
ENSRNOG00000022822	0.25	1	6.58	6.59	6.41	6.58	0.18	6.41	6.33	6.28	6.33	0.19	0.26	0.18	1.39	ENSRNOG00000022822	Fam169b	family with sequence similarity 169, member B [Source:RGD Symbol;Acc:1585883]
ENSRNOG00000056189	0.25	1	6.82	7.24	6.75	6.82	0.17	6.53	6.8	6.57	6.57	0.17	0.24	0.18	1.39	ENSRNOG00000056189	Rn60_20_0055.15
ENSRNOG00000007859	0.25	1	6.41	6.5	6.4	6.41	0.18	6.16	6.16	6.25	6.16	0.19	0.25	0.19	1.32	ENSRNOG00000007859	Cep83	centrosomal protein 83 [Source:RGD Symbol;Acc:1359593]
ENSRNOG00000030145	0.25	1	6.38	6.42	6.2	6.38	0.18	6.13	6.25	6.1	6.13	0.2	0.25	0.19	1.31	ENSRNOG00000030145	LOC685793	similar to serine/threonine kinase [Source:RGD Symbol;Acc:1590175]
ENSRNOG00000055655	0.25	1	6.35	5.98	6.41	6.35	0.18	6.1	5.98	6.12	6.1	0.2	0.26	0.2	1.31	ENSRNOG00000055655	AABR07057644.1
ENSRNOG00000056540	0.25	1	6.25	6.24	5.41	6.24	0.19	5.82	6.31	5.99	5.99	0.2	0.26	0.2	1.29	ENSRNOG00000056540	AABR07028776.1
ENSRNOG00000047516	0.25	1	6.55	6.4	6.35	6.4	0.18	6.11	6.15	6.69	6.15	0.19	0.25	0.19	1.28	ENSRNOG00000047516	LOC100910771	mitogen-activated protein kinase kinase kinase 7-like [Source:RGD Symbol;Acc:6496502]
ENSRNOG00000032088	0.25	1	6.23	6.22	6.04	6.22	0.19	5.97	5.92	6	5.97	0.2	0.25	0.2	1.26	ENSRNOG00000032088	AABR07042039.1	Uncharacterized protein [Source:UniProtKB/TrEMBL;Acc:D3ZH87]
ENSRNOG00000032368	0.25	1	6.32	6.19	6.25	6.25	0.19	6	6.42	5.98	6	0.2	0.25	0.2	1.24	ENSRNOG00000032368	Tlr11	toll-like receptor 11 [Source:RGD Symbol;Acc:1564460]
ENSRNOG00000053835	0.25	1	6.11	6.3	6.39	6.3	0.19	6.08	6.05	6.05	6.05	0.2	0.24	0.2	1.24	ENSRNOG00000053835	AABR07035182.1
ENSRNOG00000053567	0.25	1	5.75	6.1	6.22	6.1	0.19	6.29	5.4	5.85	5.85	0.21	0.25	0.21	1.23	ENSRNOG00000053567	AABR07067042.4
ENSRNOG00000056854	0.25	1	6.39	6.28	6.15	6.28	0.19	6.47	6.03	5.92	6.03	0.2	0.25	0.2	1.23	ENSRNOG00000056854	Tex33	testis expressed 33 [Source:MGI Symbol;Acc:MGI:1920626]
ENSRNOG00000008516	0.25	1	6.13	5.66	6.32	6.13	0.19	5.88	5.72	6.42	5.88	0.21	0.25	0.21	1.22	ENSRNOG00000008516	LOC688684	similar to 60S ribosomal protein L32 [Source:RGD Symbol;Acc:1586416]
ENSRNOG00000011963	0.25	1	6.24	6.01	6.07	6.07	0.2	5.82	6.15	5.82	5.82	0.21	0.25	0.21	1.21	ENSRNOG00000011963	Tas2r119	taste receptor, type 2, member 119 [Source:RGD Symbol;Acc:620733]
ENSRNOG00000012980	0.25	1	6.11	5.88	6.15	6.11	0.19	5.6	5.89	5.86	5.86	0.21	0.25	0.21	1.2	ENSRNOG00000012980	Hyls1	hydrolethalus syndrome 1 [Source:RGD Symbol;Acc:1594169]
ENSRNOG00000035521	0.25	1	6.52	5.79	6.14	6.14	0.19	5.87	5.89	6.23	5.89	0.21	0.25	0.21	1.2	ENSRNOG00000035521	Mir187	microRNA 187 [Source:RGD Symbol;Acc:2325557]
ENSRNOG00000017367	0.25	1	6.06	6.08	5.77	6.06	0.2	5.6	5.91	5.81	5.81	0.21	0.25	0.21	1.19	ENSRNOG00000017367	Pabpc6	poly(A) binding protein, cytoplasmic 6 [Source:RGD Symbol;Acc:1311201]
ENSRNOG00000020990	0.25	1	5.97	5.73	5.99	5.97	0.2	5.72	5.74	5.59	5.72	0.22	0.25	0.21	1.18	ENSRNOG00000020990	Fgf21	fibroblast growth factor 21 [Source:RGD Symbol;Acc:620175]
ENSRNOG00000056045	0.25	1	6.12	5.92	5.72	5.92	0.2	5.38	5.67	5.93	5.67	0.22	0.25	0.22	1.16	ENSRNOG00000056045	AC130064.1
ENSRNOG00000060644	0.25	1	6.15	5.97	5.84	5.97	0.2	5.58	6.21	5.72	5.72	0.22	0.25	0.21	1.15	ENSRNOG00000060644	AABR07035307.1
ENSRNOG00000051835	0.25	1	5.79	5.58	5.88	5.79	0.21	5.54	5.5	5.71	5.54	0.23	0.25	0.22	1.13	ENSRNOG00000051835	AC103129.1
ENSRNOG00000052641	0.25	1	5.51	5.76	5.72	5.72	0.21	5.45	5.47	5.55	5.47	0.23	0.26	0.23	1.13	ENSRNOG00000052641	AABR07049510.1
ENSRNOG00000055113	0.25	1	5.72	5.59	5.59	5.59	0.22	5.73	5.34	5.18	5.34	0.24	0.26	0.24	1.09	ENSRNOG00000055113	AABR07065895.1
ENSRNOG00000034060	0.25	1	4.9	5.63	5.82	5.63	0.22	5.32	5.38	5.84	5.38	0.24	0.25	0.23	1.08	ENSRNOG00000034060	RGD1561118	similar to transcription elongation factor B (SIII), polypeptide 2 [Source:RGD Symbol;Acc:1561118]
ENSRNOG00000039931	0.25	1	5.11	6.6	5.62	5.62	0.22	5.37	5.34	5.46	5.37	0.24	0.25	0.23	1.08	ENSRNOG00000039931	Muc16	mucin 16, cell surface associated [Source:RGD Symbol;Acc:1308422]
ENSRNOG00000042751	0.25	1	5.47	5.54	5.52	5.52	0.22	5.27	5.51	5.27	5.27	0.24	0.25	0.24	1.04	ENSRNOG00000042751	Mageb7	melanoma antigen, family B, 7 [Source:RGD Symbol;Acc:1563904]
ENSRNOG00000053624	0.25	1	5.34	5.7	5.59	5.59	0.22	5.34	5.25	5.78	5.34	0.24	0.25	0.24	1.04	ENSRNOG00000053624	AABR07058017.2
ENSRNOG00000046978	0.25	1	5.87	5.05	5.33	5.33	0.23	5.03	5.08	5.77	5.08	0.26	0.26	0.25	1.02	ENSRNOG00000046978	Olr1002	olfactory receptor 1002 [Source:RGD Symbol;Acc:1333549]
ENSRNOG00000006730	0.25	1	5.08	5.35	5.46	5.35	0.23	5.1	5.52	5.07	5.1	0.25	0.25	0.25	1.01	ENSRNOG00000006730	Ccr1l1	chemokine (C-C motif) receptor 1-like 1 [Source:RGD Symbol;Acc:1308007]
ENSRNOG00000059037	0.25	1	4.98	5.42	5.51	5.42	0.23	5.17	5.44	4.7	5.17	0.25	0.25	0.25	1	ENSRNOG00000059037	AABR07056422.1
ENSRNOG00000047839	0.25	1	5.26	5.25	5	5.25	0.24	4.96	5.49	5	5	0.26	0.24	0.26	0.96	ENSRNOG00000047839	RGD1561699	similar to DNA segment, Chr 5, ERATO Doi 577, expressed [Source:RGD Symbol;Acc:1561699]
ENSRNOG00000050977	0.25	1	5.28	5.1	5.08	5.1	0.25	5.16	4.84	4.85	4.85	0.27	0.25	0.27	0.96	ENSRNOG00000050977	RGD1562066	similar to odorant receptor ORZ6 [Source:RGD Symbol;Acc:1562066]
ENSRNOG00000054409	0.25	1	5.46	5.29	5.1	5.29	0.24	5.04	5.64	4.94	5.04	0.26	0.24	0.25	0.96	ENSRNOG00000054409	Vom1r9	vomeronasal 1 receptor 9 [Source:RGD Symbol;Acc:2316475]
ENSRNOG00000052016	0.25	1	5.07	5.29	5.19	5.19	0.24	4.9	4.94	5.12	4.94	0.26	0.24	0.26	0.94	ENSRNOG00000052016	AABR07010868.1
ENSRNOG00000050694	0.25	1	4.64	5.24	5.1	5.1	0.25	5.06	4.85	4.82	4.85	0.27	0.25	0.27	0.93	ENSRNOG00000050694	Olr1421	olfactory receptor 1421 [Source:RGD Symbol;Acc:1333061]
ENSRNOG00000024604	0.25	1	5.11	4.87	4.95	4.95	0.26	4.54	5.08	4.7	4.7	0.28	0.25	0.27	0.92	ENSRNOG00000024604	RGD1562515	similar to RIKEN cDNA 4931417E11 [Source:RGD Symbol;Acc:1562515]
ENSRNOG00000060494	0.25	1	4.97	4.94	4.92	4.94	0.26	4.69	4.48	4.92	4.69	0.28	0.25	0.28	0.91	ENSRNOG00000060494	AABR07012467.1
ENSRNOG00000032712	0.25	1	4.93	5.09	4.76	4.93	0.26	4.68	4.75	4.62	4.68	0.28	0.25	0.28	0.9	ENSRNOG00000032712	Olr631	olfactory receptor 631 [Source:RGD Symbol;Acc:1332640]
ENSRNOG00000047774	0.25	1	4.89	4.76	4.85	4.85	0.26	4.39	4.6	4.6	4.6	0.29	0.25	0.28	0.89	ENSRNOG00000047774	AABR07059478.1	Uncharacterized protein [Source:UniProtKB/TrEMBL;Acc:M0R6W4]
ENSRNOG00000048486	0.25	1	4.78	5.14	4.84	4.84	0.26	4.59	4.98	4.59	4.59	0.29	0.25	0.28	0.88	ENSRNOG00000048486	LOC680236	hypothetical protein LOC680236 [Source:RGD Symbol;Acc:1594195]
ENSRNOG00000042990	0.25	1	4.65	4.88	4.27	4.65	0.28	4.4	4.16	4.82	4.4	0.3	0.25	0.3	0.85	ENSRNOG00000042990	AABR07021804.1	Protein LOC102556096 [Source:UniProtKB/TrEMBL;Acc:F1M0K4]
ENSRNOG00000053732	0.25	1	4.64	4.56	4.7	4.64	0.28	4.36	4.66	4.39	4.39	0.3	0.25	0.3	0.85	ENSRNOG00000053732	AABR07070131.2
ENSRNOG00000059286	0.25	1	4.55	4.36	4.68	4.55	0.28	4.3	4.8	3.81	4.3	0.31	0.25	0.3	0.82	ENSRNOG00000059286	SNORA2	Small nucleolar RNA SNORA2/SNORA34 family [Source:RFAM;Acc:RF00410]
ENSRNOG00000033032	0.25	1	4.36	5.37	4.31	4.36	0.3	4.69	3.52	4.11	4.11	0.32	0.26	0.32	0.81	ENSRNOG00000033032	Olr300	olfactory receptor 300 [Source:RGD Symbol;Acc:1333923]
ENSRNOG00000047343	0.25	1	4.29	4.39	4.41	4.39	0.29	4.1	4.14	4.28	4.14	0.32	0.25	0.32	0.8	ENSRNOG00000047343	Olr372	olfactory receptor 372 [Source:RGD Symbol;Acc:1333289]
ENSRNOG00000043149	0.25	1	4.44	3.81	4.22	4.22	0.31	3.93	4.22	3.97	3.97	0.33	0.26	0.33	0.78	ENSRNOG00000043149	AC132028.1	Uncharacterized protein [Source:UniProtKB/TrEMBL;Acc:D3ZV09]
ENSRNOG00000049729	0.25	1	4.25	4.13	4.47	4.25	0.3	4.32	4	3.69	4	0.33	0.25	0.33	0.77	ENSRNOG00000049729	Olr1160	olfactory receptor 1160 [Source:RGD Symbol;Acc:1334148]
ENSRNOG00000054860	0.25	1	4.23	4.36	4.3	4.3	0.3	4.05	4.33	3.93	4.05	0.33	0.25	0.32	0.77	ENSRNOG00000054860	Clec12a	C-type lectin domain family 12, member A [Source:RGD Symbol;Acc:1592991]
ENSRNOG00000045940	0.25	1	4.27	4.1	4.84	4.27	0.3	4.02	3.94	4.24	4.02	0.33	0.25	0.32	0.76	ENSRNOG00000045940	Olr1398	olfactory receptor 1398 [Source:RGD Symbol;Acc:735025]
ENSRNOG00000048626	0.25	1	4.08	3.92	4.15	4.08	0.32	3.91	3.83	3.73	3.83	0.34	0.25	0.34	0.74	ENSRNOG00000048626	LOC100912204	olfactory receptor 183-like [Source:RGD Symbol;Acc:6488362]
ENSRNOG00000056327	0.25	1	4.05	3.99	3.67	3.99	0.32	3.51	4.08	3.74	3.74	0.35	0.24	0.34	0.71	ENSRNOG00000056327	AABR07002010.1
ENSRNOG00000061627	0.25	1	3.53	3.92	3.82	3.82	0.33	3.49	4.13	3.57	3.57	0.36	0.25	0.36	0.7	ENSRNOG00000061627	SNORA17	Small nucleolar RNA SNORA17 [Source:RFAM;Acc:RF00560]
ENSRNOG00000048776	0.25	1	1.98	3.14	3.15	3.14	0.36	4.48	2.14	2.89	2.89	0.39	0.24	0.39	0.63	ENSRNOG00000048776	AABR07047094.1
ENSRNOG00000053367	0.25	1	2.19	2.78	2.65	2.65	0.37	2.35	2.4	2.57	2.4	0.41	0.25	0.4	0.62	ENSRNOG00000053367	AABR07064257.1
ENSRNOG00000061010	0.25	1	7.51	8.19	8.4	8.19	0.15	7.94	8.13	7.94	7.94	0.13	0.25	0.15	1.7	ENSRNOG00000061010	SNORD86	Small nucleolar RNA SNORD86 [Source:RFAM;Acc:RF00594]
ENSRNOG00000016234	0.24	1	9.47	9.58	8.95	9.47	0.14	9.57	9.17	9.23	9.23	0.12	0.24	0.13	1.81	ENSRNOG00000016234	Ciapin1	cytokine induced apoptosis inhibitor 1 [Source:RGD Symbol;Acc:1549737]
ENSRNOG00000016505	0.24	1	8.78	8.88	8.88	8.88	0.14	8.63	8.64	8.83	8.64	0.11	0.24	0.13	1.81	ENSRNOG00000016505	Fam169a	family with sequence similarity 169, member A [Source:RGD Symbol;Acc:1590893]
ENSRNOG00000050873	0.24	1	8.56	8.33	8.65	8.56	0.15	8.45	8.29	8.32	8.32	0.12	0.25	0.14	1.81	ENSRNOG00000050873	AABR07028970.1
ENSRNOG00000009974	0.24	1	9.07	9.48	9.49	9.48	0.14	9.17	9.24	9.29	9.24	0.12	0.24	0.13	1.8	ENSRNOG00000009974	Coq3	coenzyme Q3 methyltransferase [Source:RGD Symbol;Acc:2380]
ENSRNOG00000004967	0.24	1	7.99	8.5	8.54	8.5	0.15	8.26	8.15	8.34	8.26	0.12	0.25	0.14	1.78	ENSRNOG00000004967	Snrpb2	small nuclear ribonucleoprotein polypeptide B'' [Source:RGD Symbol;Acc:1310194]
ENSRNOG00000014248	0.24	1	10.42	10.55	10.7	10.55	0.15	10.43	10.31	10.3	10.31	0.12	0.24	0.14	1.74	ENSRNOG00000014248	Erbb4	v-erb-b2 avian erythroblastic leukemia viral oncogene 4 [Source:RGD Symbol;Acc:620486]
ENSRNOG00000057806	0.24	1	8.17	8.52	8.52	8.52	0.15	8.32	8.28	8.27	8.28	0.12	0.24	0.14	1.74	ENSRNOG00000057806	Trpm7	transient receptor potential cation channel, subfamily M, member 7 [Source:RGD Symbol;Acc:620053]
ENSRNOG00000038437	0.24	1	8.09	8.42	8.61	8.42	0.15	8.12	8.18	8.43	8.18	0.12	0.24	0.14	1.71	ENSRNOG00000038437	RGD1560584	similar to High mobility group protein 1 (HMG-1) [Source:RGD Symbol;Acc:1560584]
ENSRNOG00000030143	0.24	1	10.14	10.8	10.49	10.49	0.15	10.14	10.49	10.25	10.25	0.12	0.23	0.14	1.7	ENSRNOG00000030143	RGD1561137	similar to 40S ribosomal protein S16 [Source:RGD Symbol;Acc:1561137]
ENSRNOG00000025160	0.24	1	8.22	8.24	8.31	8.24	0.15	8.28	8	8	8	0.13	0.24	0.14	1.65	ENSRNOG00000025160	Tmem56	transmembrane protein 56 [Source:RGD Symbol;Acc:1563041]
ENSRNOG00000042752	0.24	1	7.49	7.83	7.75	7.75	0.16	7.49	7.51	7.55	7.51	0.14	0.24	0.16	1.57	ENSRNOG00000042752	AABR07065010.1
ENSRNOG00000022582	0.24	1	7.49	8.01	7.88	7.88	0.16	7.61	7.73	7.64	7.64	0.14	0.24	0.15	1.56	ENSRNOG00000022582	Fam58b	family with sequence similarity 58, member B [Source:RGD Symbol;Acc:1305651]
ENSRNOG00000000461	0.24	1	7.7	7.62	7.73	7.7	0.16	7.46	7.42	7.74	7.46	0.15	0.24	0.16	1.54	ENSRNOG00000000461	Brd2	bromodomain containing 2 [Source:RGD Symbol;Acc:1303324]
ENSRNOG00000030091	0.24	1	7.73	7.86	7.53	7.73	0.16	7.58	7.39	7.49	7.49	0.14	0.24	0.16	1.54	ENSRNOG00000030091	Dusp14	dual specificity phosphatase 14 [Source:RGD Symbol;Acc:1307415]
ENSRNOG00000011588	0.24	1	7.78	7.63	7.86	7.78	0.16	7.74	7.54	7.43	7.54	0.14	0.24	0.15	1.53	ENSRNOG00000011588	Rnf146	ring finger protein 146 [Source:RGD Symbol;Acc:1306482]
ENSRNOG00000036413	0.24	1	7.37	7.34	7.63	7.37	0.16	7.03	7.39	7.13	7.13	0.15	0.24	0.16	1.49	ENSRNOG00000036413	Mir328	microRNA 328 [Source:RGD Symbol;Acc:2325404]
ENSRNOG00000036572	0.24	1	7.33	7.43	7.42	7.42	0.16	7.4	7.16	7.18	7.18	0.15	0.24	0.16	1.48	ENSRNOG00000036572	Sfxn4	sideroflexin 4 [Source:RGD Symbol;Acc:1306088]
ENSRNOG00000019871	0.24	1	7.29	7.29	7.02	7.29	0.16	6.95	7.39	7.05	7.05	0.16	0.24	0.16	1.45	ENSRNOG00000019871	Prlh	prolactin releasing hormone [Source:RGD Symbol;Acc:628634]
ENSRNOG00000044300	0.24	1	7.48	7.33	7.15	7.33	0.16	7.09	7.3	7	7.09	0.15	0.23	0.16	1.43	ENSRNOG00000044300	5S_rRNA	5S ribosomal RNA [Source:RFAM;Acc:RF00001]
ENSRNOG00000047786	0.24	1	6.73	7.56	7.07	7.07	0.17	6.83	6.82	7.01	6.83	0.16	0.24	0.17	1.43	ENSRNOG00000047786	Ogn	osteoglycin [Source:RGD Symbol;Acc:1308171]
ENSRNOG00000055155	0.24	1	7.02	7.44	7.33	7.33	0.16	6.87	7.4	7.09	7.09	0.15	0.23	0.16	1.43	ENSRNOG00000055155	AABR07067649.1
ENSRNOG00000014538	0.24	1	7.08	7.08	6.88	7.08	0.17	6.94	6.61	6.84	6.84	0.16	0.24	0.17	1.42	ENSRNOG00000014538	Nxnl2	nucleoredoxin-like 2 [Source:RGD Symbol;Acc:1594820]
ENSRNOG00000045778	0.24	1	6.99	7.12	7.12	7.12	0.16	6.75	6.88	7.05	6.88	0.16	0.24	0.17	1.42	ENSRNOG00000045778	AC119603.1
ENSRNOG00000010833	0.24	1	6.66	6.95	7	6.95	0.17	6.71	6.78	6.69	6.71	0.17	0.24	0.17	1.4	ENSRNOG00000010833	Mthfd2	methylenetetrahydrofolate dehydrogenase (NADP+ dependent) 2, methenyltetrahydrofolate cyclohydrolase [Source:RGD Symbol;Acc:1311313]
ENSRNOG00000051808	0.24	1	6.92	6.49	6.82	6.82	0.17	6.58	6.7	6.38	6.58	0.17	0.25	0.18	1.4	ENSRNOG00000051808	AABR07058678.1
ENSRNOG00000054875	0.24	1	6.41	6.78	6.94	6.78	0.17	6.29	6.81	6.54	6.54	0.18	0.25	0.18	1.4	ENSRNOG00000054875	AABR07070926.1
ENSRNOG00000038033	0.24	1	6.14	6.91	7.1	6.91	0.17	6.14	6.67	6.97	6.67	0.17	0.24	0.17	1.39	ENSRNOG00000038033	AABR07019870.1	Uncharacterized protein [Source:UniProtKB/TrEMBL;Acc:F1M6B2]
ENSRNOG00000053340	0.24	1	6.78	6.96	6.87	6.87	0.17	6.41	6.63	7.06	6.63	0.17	0.24	0.17	1.39	ENSRNOG00000053340	AABR07012053.1
ENSRNOG00000045960	0.24	1	6.77	6.97	6.84	6.84	0.17	6.6	6.65	6.59	6.6	0.17	0.24	0.17	1.37	ENSRNOG00000045960
ENSRNOG00000051479	0.24	1	6.41	6.66	6.8	6.66	0.17	6.26	6.42	6.45	6.42	0.18	0.24	0.18	1.35	ENSRNOG00000051479	AABR07036509.1
ENSRNOG00000057899	0.24	1	6.59	6.65	6.31	6.59	0.18	6.61	6.35	6.26	6.35	0.18	0.25	0.18	1.34	ENSRNOG00000057899	AABR07032834.1
ENSRNOG00000061249	0.24	1	6.59	6.79	6.95	6.79	0.17	6.55	5.57	6.75	6.55	0.17	0.23	0.18	1.33	ENSRNOG00000061249	AABR07052848.1
ENSRNOG00000030934	0.24	1	6.58	6.71	6.15	6.58	0.18	6.34	6.48	6.34	6.34	0.18	0.24	0.18	1.29	ENSRNOG00000030934	AABR07006688.1	Uncharacterized protein [Source:UniProtKB/TrEMBL;Acc:F1M0U2]
ENSRNOG00000050593	0.24	1	6.54	6.3	6.44	6.44	0.18	6.03	6.57	6.2	6.2	0.19	0.25	0.19	1.29	ENSRNOG00000050593	Olr251	olfactory receptor 251 [Source:RGD Symbol;Acc:1333255]
ENSRNOG00000051466	0.24	1	6.44	6.01	6.37	6.37	0.18	6.38	6.13	6.07	6.13	0.2	0.25	0.19	1.28	ENSRNOG00000051466	AABR07052550.1
ENSRNOG00000057101	0.24	1	6.02	6.59	6.55	6.55	0.18	6.02	6.31	6.44	6.31	0.19	0.24	0.19	1.28	ENSRNOG00000057101	AABR07050652.1
ENSRNOG00000011269	0.24	1	5.56	6.99	6.48	6.48	0.18	6.24	5.36	6.8	6.24	0.19	0.24	0.19	1.25	ENSRNOG00000011269	Sult1c3	sulfotransferase family, cytosolic, 1C, member 3 [Source:RGD Symbol;Acc:3768]
ENSRNOG00000060305	0.24	1	6.34	6.35	6.32	6.34	0.18	6.05	6.14	6.1	6.1	0.2	0.24	0.2	1.25	ENSRNOG00000060305	AABR07008462.1
ENSRNOG00000054216	0.24	1	6.19	6.4	6.43	6.4	0.18	6.37	5.94	6.16	6.16	0.19	0.24	0.19	1.24	ENSRNOG00000054216	AABR07056858.1
ENSRNOG00000028896	0.24	1	6.26	6.3	5.41	6.26	0.19	5.98	6.02	6.07	6.02	0.2	0.24	0.2	1.2	ENSRNOG00000028896	A2m	alpha-2-macroglobulin [Source:RGD Symbol;Acc:2004]
ENSRNOG00000050957	0.24	1	6.28	6.47	6.12	6.28	0.19	6.04	6.2	5.93	6.04	0.2	0.24	0.2	1.19	ENSRNOG00000050957	LOC102555599	olfactory receptor 5L1-like [Source:RGD Symbol;Acc:7579074]
ENSRNOG00000047633	0.24	1	6.32	6.15	6.01	6.15	0.19	6.02	5.91	5.9	5.91	0.21	0.24	0.2	1.17	ENSRNOG00000047633	Olr1345	olfactory receptor 1345 [Source:RGD Symbol;Acc:1334141]
ENSRNOG00000007348	0.24	1	5.85	6.2	6.12	6.12	0.19	6	5.78	5.88	5.88	0.21	0.24	0.21	1.16	ENSRNOG00000007348	Olr1087	olfactory receptor 1087 [Source:RGD Symbol;Acc:1334246]
ENSRNOG00000061162	0.24	1	5.8	6.07	6.29	6.07	0.2	6.17	5.57	5.83	5.83	0.21	0.23	0.21	1.12	ENSRNOG00000061162	AABR07052587.4
ENSRNOG00000049848	0.24	1	5.06	6.63	5.84	5.84	0.21	5.43	5.69	5.6	5.6	0.22	0.24	0.22	1.11	ENSRNOG00000049848	LOC691195	similar to ribosomal protein L21 [Source:RGD Symbol;Acc:1587397]
ENSRNOG00000052709	0.24	1	6.16	5.96	5.29	5.96	0.2	5.39	6.37	5.72	5.72	0.22	0.24	0.21	1.11	ENSRNOG00000052709	SNORA17	Small nucleolar RNA SNORA17 [Source:RFAM;Acc:RF00560]
ENSRNOG00000029253	0.24	1	5.74	5.45	5.73	5.73	0.21	5.44	5.55	5.49	5.49	0.23	0.24	0.23	1.08	ENSRNOG00000029253	LOC690435	hypothetical protein LOC690435 [Source:RGD Symbol;Acc:1596073]
ENSRNOG00000060038	0.24	1	5.68	5.74	5.77	5.74	0.21	5.43	5.57	5.5	5.5	0.23	0.24	0.23	1.08	ENSRNOG00000060038	AABR07045483.1
ENSRNOG00000046773	0.24	1	6.13	5.83	5.46	5.83	0.21	6.01	5.48	5.59	5.59	0.22	0.24	0.22	1.07	ENSRNOG00000046773	Olr670	olfactory receptor 670 [Source:RGD Symbol;Acc:1333817]
ENSRNOG00000020720	0.24	1	5.71	5.73	5.65	5.71	0.21	5.47	5.61	5.47	5.47	0.23	0.24	0.23	1.05	ENSRNOG00000020720	Fbxw12	F-box and WD repeat domain containing 12 [Source:RGD Symbol;Acc:1307859]
ENSRNOG00000023547	0.24	1	5.72	5.61	5.18	5.61	0.22	5.47	5.24	5.37	5.37	0.24	0.24	0.23	1.03	ENSRNOG00000023547	AABR07022022.1	Uncharacterized protein [Source:UniProtKB/TrEMBL;Acc:F1M4G6]
ENSRNOG00000055599	0.24	1	5.51	5.37	5.7	5.51	0.22	5.27	5.71	5.02	5.27	0.24	0.25	0.24	1.03	ENSRNOG00000055599	AABR07056984.1
ENSRNOG00000061291	0.24	1	5.75	5.96	5.53	5.75	0.21	5.51	5.71	5.42	5.51	0.23	0.23	0.23	1.03	ENSRNOG00000061291	AABR07031328.1
ENSRNOG00000061256	0.24	1	5.44	5.59	5.7	5.59	0.22	5	5.53	5.35	5.35	0.24	0.24	0.23	1.02	ENSRNOG00000061256	AABR07006888.2
ENSRNOG00000051996	0.24	1	5.46	5.97	5.66	5.66	0.22	5.42	5.51	4.46	5.42	0.23	0.23	0.23	1.01	ENSRNOG00000051996	AABR07004703.1
ENSRNOG00000039445	0.24	1	5.51	5.48	5.09	5.48	0.23	5.24	5.26	5.02	5.24	0.25	0.24	0.24	1	ENSRNOG00000039445	LOC100361828	rCG22807-like [Source:RGD Symbol;Acc:2324568]
ENSRNOG00000045953	0.24	1	5.64	5.46	5.4	5.46	0.23	4.84	5.22	5.86	5.22	0.25	0.24	0.24	1	ENSRNOG00000045953	RGD1563975	similar to testis expressed sequence 13B [Source:RGD Symbol;Acc:1563975]
ENSRNOG00000061064	0.24	1	5.07	5.36	5.3	5.3	0.24	5.2	4.92	5.06	5.06	0.26	0.24	0.25	0.95	ENSRNOG00000061064	AABR07027128.1	Protein LOC100364680 [Source:UniProtKB/TrEMBL;Acc:D3ZW13]
ENSRNOG00000022431	0.24	1	4.83	5.04	5.12	5.04	0.25	4.8	4.52	5.14	4.8	0.27	0.24	0.27	0.91	ENSRNOG00000022431	Zfp867	zinc finger protein 867 [Source:RGD Symbol;Acc:1642427]
ENSRNOG00000038269	0.24	1	5.21	5.25	5.02	5.21	0.24	4.89	4.97	5.26	4.97	0.26	0.24	0.26	0.91	ENSRNOG00000038269	Mageb3	melanoma antigen family B, 3 [Source:RGD Symbol;Acc:1562343]
ENSRNOG00000053949	0.24	1	5.13	4.97	5.04	5.04	0.25	4.94	4.8	4.79	4.8	0.27	0.24	0.27	0.89	ENSRNOG00000053949	Rn60_20_0009.4
ENSRNOG00000055665	0.24	1	4.44	4.74	5.03	4.74	0.27	4.39	4.63	4.5	4.5	0.29	0.25	0.29	0.85	ENSRNOG00000055665	AABR07048303.2
ENSRNOG00000033097	0.24	1	4.5	5.21	4.75	4.75	0.27	4.81	4.27	4.51	4.51	0.29	0.24	0.29	0.82	ENSRNOG00000033097	Agbl4	ATP/GTP binding protein-like 4 [Source:RGD Symbol;Acc:1564161]
ENSRNOG00000051828	0.24	1	4.94	4.41	4.44	4.44	0.29	4.2	4.18	4.42	4.2	0.32	0.25	0.31	0.79	ENSRNOG00000051828	Olr461	olfactory receptor 461 [Source:RGD Symbol;Acc:1333928]
ENSRNOG00000032092	0.24	1	4.59	4.1	4.59	4.59	0.28	4.35	3.64	4.54	4.35	0.31	0.23	0.3	0.78	ENSRNOG00000032092	Olr285	olfactory receptor 285 [Source:RGD Symbol;Acc:1334387]
ENSRNOG00000008814	0.24	1	4.12	4.35	4.33	4.33	0.3	3.95	4.09	4.39	4.09	0.32	0.24	0.32	0.75	ENSRNOG00000008814	AABR07018970.1
ENSRNOG00000049944	0.24	1	4.59	4.26	4.16	4.26	0.3	4.11	3.84	4.02	4.02	0.33	0.24	0.32	0.74	ENSRNOG00000049944	LOC100911440	mitochondrial glutamate carrier 1-like [Source:RGD Symbol;Acc:6492572]
ENSRNOG00000031107	0.24	1	3.98	3.94	3.58	3.94	0.33	3.74	3.7	3.45	3.7	0.35	0.25	0.35	0.71	ENSRNOG00000031107	Tas2r129	taste receptor, type 2, member 129 [Source:RGD Symbol;Acc:2314257]
ENSRNOG00000038793	0.24	1	3.9	4.24	3.69	3.9	0.33	3.85	3.66	3.25	3.66	0.35	0.24	0.35	0.68	ENSRNOG00000038793	Spink13	serine peptidase inhibitor, Kazal type 13 (putative) [Source:RGD Symbol;Acc:1591057]
ENSRNOG00000058418	0.24	1	3.33	3.84	4.01	3.84	0.33	4.74	2.98	3.6	3.6	0.36	0.24	0.35	0.68	ENSRNOG00000058418	AABR07061155.1
ENSRNOG00000032724	0.24	1	3.6	4.05	3.46	3.6	0.35	3.52	3.36	3.3	3.36	0.37	0.24	0.37	0.66	ENSRNOG00000032724	Tas2r109	taste receptor, type 2, member 109 [Source:RGD Symbol;Acc:1594689]
ENSRNOG00000046362	0.24	1	3.84	2.9	3.53	3.53	0.35	3.29	3.61	2.63	3.29	0.38	0.24	0.37	0.66	ENSRNOG00000046362	AABR07009457.1
ENSRNOG00000047074	0.24	1	3.66	3.92	3.72	3.72	0.34	3.48	3.2	3.49	3.48	0.37	0.23	0.36	0.65	ENSRNOG00000047074	AABR07052807.1
ENSRNOG00000042804	0.24	1	3.64	4.35	3.54	3.64	0.34	3.38	3.9	3.4	3.4	0.37	0.23	0.37	0.64	ENSRNOG00000042804	LOC100362643	CDC28 protein kinase regulatory subunit 2 [Source:RGD Symbol;Acc:2324315]
ENSRNOG00000058994	0.24	1	3.38	3.51	2.8	3.38	0.36	2.87	3.63	3.14	3.14	0.38	0.24	0.38	0.64	ENSRNOG00000058994	Vom1r87	vomeronasal 1 receptor 87 [Source:RGD Symbol;Acc:1549756]
ENSRNOG00000053909	0.24	1	3.49	3.68	3.23	3.49	0.35	3.21	3.25	4.2	3.25	0.38	0.23	0.37	0.63	ENSRNOG00000053909	7SK	7SK RNA [Source:RFAM;Acc:RF00100]
ENSRNOG00000058765	0.24	1	3.48	2.41	3.17	3.17	0.36	2.64	3.44	2.93	2.93	0.39	0.24	0.39	0.61	ENSRNOG00000058765	AABR07049520.1
ENSRNOG00000049635	0.24	1	2.47	2.08	2.72	2.47	0.38	2.17	2.23	2.24	2.23	0.41	0.24	0.4	0.59	ENSRNOG00000049635	Vmn2r39	vomeronasal 2, receptor 39 [Source:MGI Symbol;Acc:MGI:3704108]
ENSRNOG00000052719	0.24	1	7.64	8.2	8.02	8.02	0.16	7.55	8.15	7.78	7.78	0.14	0.24	0.15	1.59	ENSRNOG00000052719	Rn60_6_1087.2
ENSRNOG00000056754	0.24	1	7.35	7.32	7.46	7.35	0.16	7.1	7.11	7.46	7.11	0.15	0.24	0.16	1.47	ENSRNOG00000056754	AABR07054341.2
ENSRNOG00000002592	0.24	1	7.02	6.89	7.12	7.02	0.17	6.85	6.78	6.77	6.78	0.16	0.23	0.17	1.38	ENSRNOG00000002592	Rps6ka6	ribosomal protein S6 kinase polypeptide 6 [Source:RGD Symbol;Acc:1560817]
ENSRNOG00000001926	0.24	1	6.97	6.93	6.61	6.93	0.17	7.22	6.52	6.69	6.69	0.17	0.24	0.17	1.37	ENSRNOG00000001926	Cldn1	claudin 1 [Source:RGD Symbol;Acc:68422]
ENSRNOG00000014409	0.24	1	6.89	6.85	6.52	6.85	0.17	6.61	7.01	6.45	6.61	0.17	0.24	0.17	1.37	ENSRNOG00000014409	Myl7	myosin, light chain 7, regulatory [Source:RGD Symbol;Acc:1308262]
ENSRNOG00000053700	0.24	1	6.3	6.49	6.43	6.43	0.18	5.99	6.43	6.19	6.19	0.19	0.24	0.19	1.28	ENSRNOG00000053700	Spx	spexin hormone [Source:RGD Symbol;Acc:1587448]
ENSRNOG00000029788	0.24	1	6.47	6.15	6.49	6.47	0.18	6.4	6.21	6.23	6.23	0.19	0.24	0.19	1.25	ENSRNOG00000029788	Zfp36l3	zinc finger protein 36, C3H type-like 3 [Source:RGD Symbol;Acc:1559581]
ENSRNOG00000012891	0.24	1	6.28	6.39	6.4	6.39	0.18	6.02	6.34	6.15	6.15	0.19	0.24	0.19	1.24	ENSRNOG00000012891	Mdh1b	malate dehydrogenase 1B, NAD (soluble) [Source:RGD Symbol;Acc:1307874]
ENSRNOG00000038211	0.24	1	6.52	6.9	6.49	6.52	0.18	6.28	6.54	6.18	6.28	0.19	0.23	0.19	1.24	ENSRNOG00000038211	Chn3	chimerin 3 [Source:RGD Symbol;Acc:1559751]
ENSRNOG00000061412	0.24	1	6.22	6.39	6.31	6.31	0.19	6.1	6.07	6.02	6.07	0.2	0.24	0.2	1.22	ENSRNOG00000061412	SNORD115	Small nucleolar RNA SNORD115 [Source:RFAM;Acc:RF00105]
ENSRNOG00000042360	0.24	1	6.39	6.22	6.35	6.35	0.18	6.11	6.07	6.15	6.11	0.2	0.24	0.2	1.21	ENSRNOG00000042360	Treml4	triggering receptor expressed on myeloid cells-like 4 [Source:RGD Symbol;Acc:1587021]
ENSRNOG00000034203	0.24	1	6.24	6.22	5.48	6.22	0.19	6.43	5.8	5.98	5.98	0.2	0.23	0.2	1.16	ENSRNOG00000034203	RGD1559724	similar to 40S ribosomal protein S19 [Source:RGD Symbol;Acc:1559724]
ENSRNOG00000059898	0.24	1	6.14	6.21	6.06	6.14	0.19	6.17	5.9	5.9	5.9	0.21	0.23	0.21	1.14	ENSRNOG00000059898	AABR07000410.1
ENSRNOG00000054597	0.24	1	4.94	5.64	5.83	5.64	0.22	5.17	5.4	5.76	5.4	0.24	0.24	0.23	1.05	ENSRNOG00000054597	AABR07051511.1
ENSRNOG00000038355	0.24	1	5.51	5.37	5.47	5.47	0.23	5.23	5.43	4.96	5.23	0.25	0.23	0.24	0.97	ENSRNOG00000038355	Crygs	crystallin, gamma S [Source:RGD Symbol;Acc:1587483]
ENSRNOG00000031918	0.24	1	4.97	5.26	4.84	4.97	0.26	4.63	5.82	4.73	4.73	0.28	0.24	0.27	0.87	ENSRNOG00000031918	AABR07065789.2	Uncharacterized protein [Source:UniProtKB/TrEMBL;Acc:D3ZU99]
ENSRNOG00000051648	0.24	1	4.25	4.6	4.7	4.6	0.28	4.36	3.94	4.43	4.36	0.3	0.24	0.3	0.8	ENSRNOG00000051648	AABR07016566.1	LRRGT00166 [Source:UniProtKB/TrEMBL;Acc:Q6QI42]
ENSRNOG00000016530	0.24	1	9.56	9.71	9.62	9.62	0.14	9.38	9.38	9.63	9.38	0.12	0.24	0.13	1.8	ENSRNOG00000016530	Nsa2	NSA2 ribosome biogenesis homolog (S. cerevisiae) [Source:RGD Symbol;Acc:621335]
ENSRNOG00000046405	0.24	1	8.62	8.39	8.62	8.62	0.15	8.38	8.76	8.04	8.38	0.12	0.24	0.14	1.74	ENSRNOG00000046405	Hic1	hypermethylated in cancer 1 [Source:RGD Symbol;Acc:1307527]
ENSRNOG00000000943	0.24	1	9.95	10.06	9.94	9.95	0.15	9.68	9.71	9.98	9.71	0.12	0.23	0.14	1.67	ENSRNOG00000000943	LOC687430	similar to ATP synthase, H+ transporting, mitochondrial Fo complex, subunit f, isoform 2 [Source:RGD Symbol;Acc:1585374]
ENSRNOG00000004616	0.23	1	8.78	8.98	8.97	8.97	0.14	8.88	8.74	8.68	8.74	0.11	0.24	0.13	1.81	ENSRNOG00000004616	Npm1	nucleophosmin (nucleolar phosphoprotein B23, numatrin) [Source:RGD Symbol;Acc:3192]
ENSRNOG00000051129	0.23	1	9.09	9.39	9.69	9.39	0.14	9.13	9.16	9.33	9.16	0.11	0.23	0.13	1.79	ENSRNOG00000051129	Rn60_X_0677.1
ENSRNOG00000010768	0.23	1	9.33	9.57	9.63	9.57	0.14	9.3	9.34	9.4	9.34	0.12	0.23	0.13	1.75	ENSRNOG00000010768	Kpna4	karyopherin alpha 4 (importin alpha 3) [Source:RGD Symbol;Acc:1311483]
ENSRNOG00000007875	0.23	1	8.81	8.63	8.89	8.81	0.14	8.48	8.58	8.8	8.58	0.11	0.23	0.13	1.73	ENSRNOG00000007875	Actr6	ARP6 actin-related protein 6 homolog (yeast) [Source:RGD Symbol;Acc:1304609]
ENSRNOG00000051710	0.23	1	9.42	9.73	9.72	9.72	0.14	9.49	9.53	9.46	9.49	0.12	0.23	0.14	1.73	ENSRNOG00000051710	Rps26-ps1	ribosomal protein S26, pseudogene 1 [Source:MGI Symbol;Acc:MGI:3704322]
ENSRNOG00000060168	0.23	1	8.3	8.46	8.71	8.46	0.15	8.23	8.12	8.45	8.23	0.12	0.23	0.14	1.66	ENSRNOG00000060168	Prkx	protein kinase, X-linked [Source:RGD Symbol;Acc:1564076]
ENSRNOG00000058992	0.23	1	8.1	8.51	8.66	8.51	0.15	8.26	8.28	8.35	8.28	0.12	0.22	0.14	1.62	ENSRNOG00000058992	AABR07031419.1
ENSRNOG00000061347	0.23	1	8.23	8.14	8.22	8.22	0.15	7.88	8.2	7.99	7.99	0.13	0.23	0.14	1.62	ENSRNOG00000061347	AABR07054490.1
ENSRNOG00000032729	0.23	1	8.15	8.29	8.26	8.26	0.15	8.03	7.99	8.37	8.03	0.13	0.23	0.14	1.59	ENSRNOG00000032729	Bex2	brain expressed X-linked 2 [Source:RGD Symbol;Acc:1564466]
ENSRNOG00000055570	0.23	1	8.2	8.43	8.14	8.2	0.15	7.81	8.15	7.97	7.97	0.13	0.23	0.15	1.59	ENSRNOG00000055570	AABR07034940.2
ENSRNOG00000056359	0.23	1	8.13	7.91	8.22	8.13	0.15	7.78	8.07	7.9	7.9	0.13	0.23	0.15	1.59	ENSRNOG00000056359	AABR07035722.1
ENSRNOG00000017864	0.23	1	8.08	8.26	8.32	8.26	0.15	8.11	8.01	8.03	8.03	0.13	0.22	0.14	1.55	ENSRNOG00000017864	Bdp1	B double prime 1, subunit of RNA polymerase III transcription initiation factor IIIB [Source:RGD Symbol;Acc:1308512]
ENSRNOG00000018680	0.23	1	8.13	8.37	8.18	8.18	0.15	7.95	8.15	7.89	7.95	0.13	0.23	0.15	1.55	ENSRNOG00000018680	Rpl17	ribosomal protein L17 [Source:RGD Symbol;Acc:1303019]
ENSRNOG00000000716	0.23	1	7.64	7.88	8.16	7.88	0.16	7.65	7.62	7.97	7.65	0.14	0.23	0.15	1.53	ENSRNOG00000000716	Htr1f	5-hydroxytryptamine (serotonin) receptor 1F, G protein-coupled [Source:RGD Symbol;Acc:71083]
ENSRNOG00000008569	0.23	1	8.15	7.86	8.18	8.15	0.15	7.92	8.01	7.75	7.92	0.13	0.22	0.15	1.53	ENSRNOG00000008569	Ndufa6	NADH dehydrogenase (ubiquinone) 1 alpha subcomplex, 6 [Source:RGD Symbol;Acc:1309818]
ENSRNOG00000055200	0.23	1	7.58	7.53	7.69	7.58	0.16	7.35	7.55	7.24	7.35	0.15	0.23	0.16	1.49	ENSRNOG00000055200	AABR07027030.1
ENSRNOG00000001609	0.23	1	7.57	7.66	7.77	7.66	0.16	7.41	7.43	7.69	7.43	0.15	0.23	0.16	1.47	ENSRNOG00000001609	Cep97	centrosomal protein 97 [Source:RGD Symbol;Acc:1307400]
ENSRNOG00000018694	0.23	1	7.46	7.56	7.3	7.46	0.16	7.34	7.21	7.23	7.23	0.15	0.23	0.16	1.45	ENSRNOG00000018694	Lipg	lipase, endothelial [Source:RGD Symbol;Acc:1310740]
ENSRNOG00000002662	0.23	1	7.14	7.44	7.75	7.44	0.16	7.14	7.21	7.59	7.21	0.15	0.23	0.16	1.43	ENSRNOG00000002662	Pbdc1	polysaccharide biosynthesis domain containing 1 [Source:RGD Symbol;Acc:1562502]
ENSRNOG00000007336	0.23	1	7.62	7.67	7.59	7.62	0.16	7.69	7.24	7.39	7.39	0.15	0.22	0.16	1.43	ENSRNOG00000007336	Churc1	churchill domain containing 1 [Source:RGD Symbol;Acc:1305116]
ENSRNOG00000019416	0.23	1	7.47	7.7	7.4	7.47	0.16	7.28	7.24	7.21	7.24	0.15	0.23	0.16	1.41	ENSRNOG00000019416	Zfp94	zinc finger protein 94 [Source:RGD Symbol;Acc:1560430]
ENSRNOG00000007701	0.23	1	7.31	7.47	7.44	7.44	0.16	7.21	7.14	7.32	7.21	0.15	0.22	0.16	1.4	ENSRNOG00000007701	Thoc7	THO complex 7 homolog (Drosophila) [Source:RGD Symbol;Acc:1305475]
ENSRNOG00000030183	0.23	1	6.66	7.45	7.15	7.15	0.16	6.92	7.1	6.9	6.92	0.16	0.23	0.17	1.38	ENSRNOG00000030183	Plod2	procollagen lysine, 2-oxoglutarate 5-dioxygenase 2 [Source:RGD Symbol;Acc:3353]
ENSRNOG00000013770	0.23	1	6.96	7.12	7.1	7.1	0.16	6.98	6.87	6.83	6.87	0.16	0.23	0.17	1.37	ENSRNOG00000013770	Folh1	folate hydrolase 1 [Source:RGD Symbol;Acc:70963]
ENSRNOG00000046556	0.23	1	6.96	6.92	7.16	6.96	0.17	6.79	6.49	6.73	6.73	0.17	0.23	0.17	1.37	ENSRNOG00000046556	AC103335.1
ENSRNOG00000052232	0.23	1	7.06	7.03	6.94	7.03	0.17	6.8	6.8	6.95	6.8	0.16	0.23	0.17	1.37	ENSRNOG00000052232	Cyb561d1	cytochrome b561 family, member D1 [Source:RGD Symbol;Acc:1310829]
ENSRNOG00000017986	0.23	1	6.84	7.07	7.05	7.05	0.17	6.97	6.7	6.82	6.82	0.16	0.23	0.17	1.36	ENSRNOG00000017986	Zfp458	zinc finger protein 458 [Source:RGD Symbol;Acc:1559684]
ENSRNOG00000038369	0.23	1	6.62	7.06	7.08	7.06	0.17	6.93	6.48	6.83	6.83	0.16	0.23	0.17	1.36	ENSRNOG00000038369	AABR07038477.1	Uncharacterized protein [Source:UniProtKB/TrEMBL;Acc:F7EUP0]
ENSRNOG00000051107	0.23	1	7.1	6.99	7.17	7.1	0.17	6.59	6.99	6.87	6.87	0.16	0.23	0.17	1.36	ENSRNOG00000051107	Rn60_2_2281.4
ENSRNOG00000053998	0.23	1	6.64	6.93	7.06	6.93	0.17	6.37	6.91	6.7	6.7	0.17	0.23	0.17	1.36	ENSRNOG00000053998	SNORA11	Small nucleolar RNA SNORA11 [Source:RFAM;Acc:RF00614]
ENSRNOG00000003510	0.23	1	6.49	7.07	6.93	6.93	0.17	6.7	6.57	6.74	6.7	0.17	0.23	0.17	1.35	ENSRNOG00000003510	Fmo2	flavin containing monooxygenase 2 [Source:RGD Symbol;Acc:628600]
ENSRNOG00000054810	0.23	1	6.95	6.77	7.08	6.95	0.17	6.2	6.72	6.78	6.72	0.17	0.23	0.17	1.35	ENSRNOG00000054810	AABR07051567.1
ENSRNOG00000038911	0.23	1	7.08	7.06	6.87	7.06	0.17	7.1	6.76	6.83	6.83	0.16	0.22	0.17	1.34	ENSRNOG00000038911	AABR07067499.1	Uncharacterized protein [Source:UniProtKB/TrEMBL;Acc:D3ZX99]
ENSRNOG00000049362	0.23	1	6.75	6.59	6.95	6.75	0.17	6.52	6.6	6.43	6.52	0.18	0.23	0.18	1.32	ENSRNOG00000049362	AABR07044014.1
ENSRNOG00000054011	0.23	1	6.24	6.76	6.68	6.68	0.17	6.38	6.75	6.45	6.45	0.18	0.23	0.18	1.3	ENSRNOG00000054011	Tbc1d8b	TBC1 domain family, member 8B (with GRAM domain) [Source:RGD Symbol;Acc:1563084]
ENSRNOG00000051825	0.23	1	7.07	6.77	6.7	6.77	0.17	6.42	6.54	6.69	6.54	0.17	0.23	0.18	1.29	ENSRNOG00000051825	AABR07005535.1
ENSRNOG00000056062	0.23	1	6.76	6.24	6.76	6.76	0.17	6.53	6.7	6.28	6.53	0.18	0.22	0.18	1.27	ENSRNOG00000056062	AABR07002893.1
ENSRNOG00000061400	0.23	1	6.54	6.84	6.42	6.54	0.18	7.11	5.91	6.31	6.31	0.19	0.24	0.19	1.27	ENSRNOG00000061400	U2	U2 spliceosomal RNA [Source:RFAM;Acc:RF00004]
ENSRNOG00000049158	0.23	1	6.3	6.66	6.53	6.53	0.18	6.2	6.63	6.3	6.3	0.19	0.24	0.19	1.26	ENSRNOG00000049158	AABR07057371.1
ENSRNOG00000056096	0.23	1	6.77	6.03	6.64	6.64	0.17	6.41	6.21	6.51	6.41	0.18	0.23	0.18	1.25	ENSRNOG00000056096	AABR07045510.1
ENSRNOG00000007218	0.23	1	6.63	6.5	6.43	6.5	0.18	6.57	6.27	6.18	6.27	0.19	0.23	0.19	1.24	ENSRNOG00000007218	Leap2	liver-expressed antimicrobial peptide 2 [Source:RGD Symbol;Acc:1561235]
ENSRNOG00000015211	0.23	1	6.59	6.61	6.7	6.61	0.18	6.38	6.38	6.58	6.38	0.18	0.23	0.18	1.24	ENSRNOG00000015211	Sass6	spindle assembly 6 homolog (C. elegans) [Source:RGD Symbol;Acc:1306255]
ENSRNOG00000004555	0.23	1	6.39	7.07	6.57	6.57	0.18	6.28	6.34	6.49	6.34	0.18	0.23	0.18	1.22	ENSRNOG00000004555	Sec14l4	SEC14-like 4 (S. cerevisiae) [Source:RGD Symbol;Acc:1565810]
ENSRNOG00000032999	0.23	1	6.79	5.7	6.55	6.55	0.18	6.6	6.32	6.04	6.32	0.19	0.22	0.19	1.21	ENSRNOG00000032999	AABR07047606.1	Uncharacterized protein [Source:UniProtKB/TrEMBL;Acc:D3ZPF4]
ENSRNOG00000022868	0.23	1	6.21	6.88	6.42	6.42	0.18	6.13	6.26	6.19	6.19	0.19	0.23	0.19	1.2	ENSRNOG00000022868	Ell3	elongation factor RNA polymerase II-like 3 [Source:RGD Symbol;Acc:1309917]
ENSRNOG00000056838	0.23	1	6.6	6.54	6.09	6.54	0.18	6.6	6.25	6.31	6.31	0.19	0.22	0.19	1.2	ENSRNOG00000056838	AABR07071551.1
ENSRNOG00000051474	0.23	1	6.47	6.54	6.21	6.47	0.18	6.02	6.36	6.24	6.24	0.19	0.23	0.19	1.19	ENSRNOG00000051474	AC127756.1
ENSRNOG00000054475	0.23	1	6	6.34	6.24	6.24	0.19	6.01	6.04	5.96	6.01	0.2	0.23	0.2	1.17	ENSRNOG00000054475	AABR07068007.2
ENSRNOG00000015386	0.23	1	6.1	5.99	6.04	6.04	0.2	6.29	5.81	5.44	5.81	0.21	0.24	0.21	1.13	ENSRNOG00000015386	LOC100912849	uncharacterized LOC100912849 [Source:RGD Symbol;Acc:6485345]
ENSRNOG00000024789	0.23	1	5.96	6.31	6.14	6.14	0.19	6.12	5.91	5.79	5.91	0.21	0.23	0.2	1.12	ENSRNOG00000024789	LOC499219	hypothetical protein LOC499219 [Source:RGD Symbol;Acc:1565298]
ENSRNOG00000033407	0.23	1	6.44	5.87	6.15	6.15	0.19	6.14	5.92	5.71	5.92	0.21	0.23	0.2	1.12	ENSRNOG00000033407	LOC685406	LRRGT00062 [Source:RGD Symbol;Acc:1593850]
ENSRNOG00000032508	0.23	1	6.05	5.91	6.03	6.03	0.2	5.83	5.8	5.66	5.8	0.21	0.23	0.21	1.11	ENSRNOG00000032508	Acot5	acyl-CoA thioesterase 5 [Source:RGD Symbol;Acc:1565917]
ENSRNOG00000003633	0.23	1	6.32	5.95	6.13	6.13	0.19	5.51	6.17	5.9	5.9	0.21	0.22	0.21	1.09	ENSRNOG00000003633	Rcvrn	recoverin [Source:RGD Symbol;Acc:620258]
ENSRNOG00000043481	0.23	1	5.95	5.82	5.93	5.93	0.2	5.7	6.1	5.62	5.7	0.22	0.23	0.22	1.09	ENSRNOG00000043481	Olr1750	olfactory receptor 1750 [Source:RGD Symbol;Acc:1332876]
ENSRNOG00000053291	0.23	1	5.99	5.93	6.03	5.99	0.2	6.23	5.76	5.68	5.76	0.22	0.23	0.21	1.09	ENSRNOG00000053291	AABR07000493.1
ENSRNOG00000054736	0.23	1	5.95	6	5.7	5.95	0.2	6.05	5.55	5.72	5.72	0.22	0.23	0.21	1.09	ENSRNOG00000054736	Vom2r16	vomeronasal 2 receptor, 16 [Source:RGD Symbol;Acc:1593384]
ENSRNOG00000032671	0.23	1	6.19	6.09	6.12	6.12	0.19	5.89	6.15	5.84	5.89	0.21	0.22	0.21	1.08	ENSRNOG00000032671	AABR07065778.1	RCG21092; Uncharacterized protein [Source:UniProtKB/TrEMBL;Acc:F1M0U4]
ENSRNOG00000047079	0.23	1	5.97	5.9	5.79	5.9	0.2	5.62	5.67	6.07	5.67	0.22	0.24	0.22	1.08	ENSRNOG00000047079	LOC685157	similar to paired immunoglobin-like type 2 receptor beta [Source:RGD Symbol;Acc:1597726]
ENSRNOG00000038505	0.23	1	5.8	5.88	5.5	5.8	0.21	5.85	5.37	5.57	5.57	0.23	0.24	0.22	1.06	ENSRNOG00000038505	Gmnc	geminin coiled-coil domain containing [Source:RGD Symbol;Acc:1563170]
ENSRNOG00000061694	0.23	1	5.53	5.67	6.18	5.67	0.22	4.78	5.45	5.44	5.44	0.23	0.24	0.23	1.04	ENSRNOG00000061694	AABR07019286.1
ENSRNOG00000045627	0.23	1	6.35	5.83	5.71	5.83	0.21	5.6	5.09	5.86	5.6	0.22	0.23	0.22	1.02	ENSRNOG00000045627	Olr552	olfactory receptor 552 [Source:RGD Symbol;Acc:1333948]
ENSRNOG00000047191	0.23	1	5.95	5.73	5.71	5.73	0.21	5.63	5.5	5.42	5.5	0.23	0.23	0.23	1.02	ENSRNOG00000047191	Myo1h	myosin 1H [Source:MGI Symbol;Acc:MGI:1914674]
ENSRNOG00000054077	0.23	1	5.75	5.17	5.74	5.74	0.21	5.55	5.51	5.2	5.51	0.23	0.23	0.23	1.02	ENSRNOG00000054077	AABR07024870.1
ENSRNOG00000046896	0.23	1	5.4	5.64	5.95	5.64	0.22	5.41	5.4	6.01	5.41	0.24	0.23	0.23	0.99	ENSRNOG00000046896	AABR07064392.1	Uncharacterized protein [Source:UniProtKB/TrEMBL;Acc:M0R8U6]
ENSRNOG00000049188	0.23	1	5.78	5.64	5.76	5.76	0.21	5.53	5.67	5.45	5.53	0.23	0.22	0.22	0.98	ENSRNOG00000049188	LOC688335	similar to Spleen protein 1 precursor (RSP-1) [Source:RGD Symbol;Acc:1590037]
ENSRNOG00000054525	0.23	1	5.41	5.39	5.42	5.41	0.23	5.18	5.51	5.03	5.18	0.25	0.24	0.25	0.97	ENSRNOG00000054525	AABR07052085.3
ENSRNOG00000041942	0.23	1	5.51	5.79	5.4	5.51	0.22	5.21	5.37	5.28	5.28	0.24	0.23	0.24	0.96	ENSRNOG00000041942	5S_rRNA	5S ribosomal RNA [Source:RFAM;Acc:RF00001]
ENSRNOG00000018078	0.23	1	4.85	5.32	5.39	5.32	0.23	4.75	5.09	5.13	5.09	0.25	0.23	0.25	0.94	ENSRNOG00000018078	Olr36	olfactory receptor 36 [Source:RGD Symbol;Acc:1333325]
ENSRNOG00000030048	0.23	1	5.11	5.23	5.27	5.23	0.24	4.99	5	5.24	5	0.26	0.23	0.26	0.91	ENSRNOG00000030048	RGD1560207	similar to chromosome X open reading frame 22 [Source:RGD Symbol;Acc:1560207]
ENSRNOG00000046072	0.23	1	5.44	5.25	5.27	5.27	0.24	4.95	5.04	5.13	5.04	0.26	0.23	0.25	0.91	ENSRNOG00000046072	Olr1392	olfactory receptor 1392 [Source:RGD Symbol;Acc:1332722]
ENSRNOG00000014039	0.23	1	5.55	5.02	5.25	5.25	0.24	5.02	4.93	5.56	5.02	0.26	0.23	0.25	0.9	ENSRNOG00000014039	Sucnr1	succinate receptor 1 [Source:RGD Symbol;Acc:1303193]
ENSRNOG00000047090	0.23	1	5.24	5.45	5.18	5.24	0.24	4.77	5.21	5.01	5.01	0.26	0.23	0.26	0.9	ENSRNOG00000047090	LOC100910559	olfactory receptor 1082-like [Source:RGD Symbol;Acc:6497963]
ENSRNOG00000051512	0.23	1	5.21	5.35	5.23	5.23	0.24	5	4.91	5.29	5	0.26	0.23	0.26	0.89	ENSRNOG00000051512	AABR07057415.1
ENSRNOG00000057156	0.23	1	5.29	5.25	5.19	5.25	0.24	5.03	4.85	5.02	5.02	0.26	0.22	0.26	0.88	ENSRNOG00000057156	LOC102551497	keratin-associated protein 20-2-like [Source:RGD Symbol;Acc:7748348]
ENSRNOG00000049311	0.23	1	5.31	4.6	5.12	5.12	0.25	4.89	4.92	4.65	4.89	0.27	0.22	0.26	0.86	ENSRNOG00000049311	LOC102551267	paired box protein Pax-7-like [Source:RGD Symbol;Acc:7624959]
ENSRNOG00000059047	0.23	1	5.09	4.81	5.01	5.01	0.25	4.52	5.01	4.78	4.78	0.28	0.23	0.27	0.86	ENSRNOG00000059047	AABR07048899.1
ENSRNOG00000003509	0.23	1	4.89	5.24	5.06	5.06	0.25	4.83	4.67	5.25	4.83	0.27	0.23	0.27	0.85	ENSRNOG00000003509	Olr1588	olfactory receptor 1588 [Source:RGD Symbol;Acc:1333597]
ENSRNOG00000042227	0.23	1	4.83	5.06	5	5	0.25	4.88	4.69	4.77	4.77	0.28	0.23	0.27	0.84	ENSRNOG00000042227	Rn60_X_0580.1
ENSRNOG00000042486	0.23	1	5.02	4.95	5.28	5.02	0.25	4.9	4.72	4.79	4.79	0.27	0.22	0.27	0.83	ENSRNOG00000042486	LOC100362774	rCG64303-like [Source:RGD Symbol;Acc:2324084]
ENSRNOG00000059975	0.23	1	4.71	4.52	4.93	4.71	0.27	4.48	4.47	5	4.48	0.3	0.24	0.29	0.81	ENSRNOG00000059975	AC124205.2
ENSRNOG00000035466	0.23	1	4.72	4.28	4.77	4.72	0.27	4.59	4.23	4.49	4.49	0.29	0.23	0.29	0.79	ENSRNOG00000035466	Mir146a	microRNA 146a [Source:RGD Symbol;Acc:2325382]
ENSRNOG00000056395	0.23	1	4.69	4.51	4.27	4.51	0.29	4.21	4.41	4.28	4.28	0.31	0.24	0.31	0.78	ENSRNOG00000056395	AABR07013073.2
ENSRNOG00000051324	0.23	1	5.18	4.43	4.05	4.43	0.29	4.18	4.91	4.2	4.2	0.32	0.24	0.31	0.76	ENSRNOG00000051324	Rn60_X_0586.1
ENSRNOG00000050967	0.23	1	4.39	4.24	4.56	4.39	0.29	4.14	4.16	4.22	4.16	0.32	0.23	0.31	0.73	ENSRNOG00000050967	Flg2	filaggrin family member 2 [Source:RGD Symbol;Acc:1566121]
ENSRNOG00000054729	0.23	1	3.87	4.26	4.45	4.26	0.3	4.01	4.03	4.26	4.03	0.33	0.23	0.32	0.7	ENSRNOG00000054729	Olr1492	olfactory receptor 1492 [Source:RGD Symbol;Acc:1332844]
ENSRNOG00000049838	0.23	1	4.22	4.15	4.06	4.15	0.31	3.92	4.04	3.81	3.92	0.34	0.23	0.33	0.69	ENSRNOG00000049838	Vom2r24	vomeronasal 2 receptor, 24 [Source:RGD Symbol;Acc:1591015]
ENSRNOG00000019814	0.23	1	4.21	3.89	4.32	4.21	0.31	3.98	3.99	3.98	3.98	0.33	0.22	0.33	0.68	ENSRNOG00000019814	AABR07029933.1
ENSRNOG00000042319	0.23	1	4.04	4.16	4.58	4.16	0.31	3.93	3.54	4.09	3.93	0.34	0.22	0.33	0.68	ENSRNOG00000042319	AABR07065814.2	Uncharacterized protein [Source:UniProtKB/TrEMBL;Acc:F1LZ11]
ENSRNOG00000057572	0.23	1	4.07	3.94	3.61	3.94	0.33	3.71	3.63	3.83	3.71	0.35	0.24	0.35	0.68	ENSRNOG00000057572	Vom1r79	vomeronasal 1 receptor 79 [Source:RGD Symbol;Acc:1359257]
ENSRNOG00000025541	0.23	1	3.83	3.73	3.82	3.82	0.33	3.59	3.59	3.84	3.59	0.36	0.23	0.35	0.64	ENSRNOG00000025541	Sval2	seminal vesicle antigen-like 2 [Source:RGD Symbol;Acc:620869]
ENSRNOG00000056406	0.23	1	3.64	3.59	3.14	3.59	0.35	3.35	3.36	3.59	3.36	0.37	0.24	0.37	0.64	ENSRNOG00000056406	Vom1r72	vomeronasal 1 receptor 72 [Source:RGD Symbol;Acc:1549709]
ENSRNOG00000047835	0.23	1	3.48	3.65	3.67	3.65	0.34	3.51	3.42	3.35	3.42	0.37	0.23	0.36	0.62	ENSRNOG00000047835	Olr1165	olfactory receptor 1165 [Source:RGD Symbol;Acc:1334149]
ENSRNOG00000060529	0.23	1	3.58	4.39	2.84	3.58	0.35	3.3	3.42	3.35	3.35	0.37	0.23	0.37	0.62	ENSRNOG00000060529	Vom1r110	vomeronasal 1 receptor 110 [Source:RGD Symbol;Acc:1359530]
ENSRNOG00000042552	0.23	1	3.35	3.37	3.42	3.37	0.36	3.16	3.14	2.74	3.14	0.38	0.23	0.38	0.6	ENSRNOG00000042552	AC107531.2
ENSRNOG00000050054	0.23	1	3.02	2.89	3.31	3.02	0.37	2.79	2.51	2.9	2.79	0.4	0.23	0.39	0.59	ENSRNOG00000050054	Olr24	olfactory receptor 24 [Source:RGD Symbol;Acc:1334267]
ENSRNOG00000048666	0.23	1	2.93	3.67	2.76	2.93	0.37	2.84	2.7	2.68	2.7	0.4	0.23	0.39	0.58	ENSRNOG00000048666	AABR07068417.2
ENSRNOG00000052839	0.23	1	2.75	2.13	2.74	2.74	0.37	3.3	2.51	1.97	2.51	0.4	0.23	0.4	0.57	ENSRNOG00000052839	Olr1739	olfactory receptor 1739 [Source:RGD Symbol;Acc:1333738]
ENSRNOG00000053027	0.23	1	11.38	11.62	11.91	11.62	0.13	11.11	11.39	11.63	11.39	0.1	0.22	0.12	1.9	ENSRNOG00000053027	7SK	7SK RNA [Source:RFAM;Acc:RF00100]
ENSRNOG00000055860	0.23	1	10.42	10.57	10.54	10.54	0.15	10.31	10.34	10.29	10.31	0.12	0.23	0.14	1.67	ENSRNOG00000055860	Arl8b	ADP-ribosylation factor-like 8B [Source:RGD Symbol;Acc:1562830]
ENSRNOG00000016896	0.22	1	11.72	11.93	11.57	11.72	0.13	11.5	11.69	11.29	11.5	0.09	0.22	0.12	1.89	ENSRNOG00000016896	Rpl3	ribosomal protein L3 [Source:RGD Symbol;Acc:735105]
ENSRNOG00000018676	0.22	1	11.28	11.47	11.64	11.47	0.13	11.25	11.25	11.25	11.25	0.1	0.22	0.12	1.81	ENSRNOG00000018676	RGD1562987	similar to cDNA sequence BC031181 [Source:RGD Symbol;Acc:1562987]
ENSRNOG00000036475	0.22	1	11.21	11.71	11.23	11.23	0.14	10.95	11.43	11.01	11.01	0.1	0.22	0.13	1.76	ENSRNOG00000036475	AABR07049302.1
ENSRNOG00000008314	0.22	1	8.64	8.88	8.9	8.88	0.14	8.74	8.64	8.66	8.66	0.11	0.23	0.13	1.71	ENSRNOG00000008314	Orc3	origin recognition complex, subunit 3 [Source:RGD Symbol;Acc:1308457]
ENSRNOG00000004864	0.22	1	8.65	8.95	8.91	8.91	0.14	8.69	8.64	8.77	8.69	0.11	0.22	0.13	1.67	ENSRNOG00000004864	Prpf40a	PRP40 pre-mRNA processing factor 40 homolog A (S. cerevisiae) [Source:RGD Symbol;Acc:1311401]
ENSRNOG00000012199	0.22	1	9.63	9.73	9.75	9.73	0.14	9.47	9.65	9.51	9.51	0.12	0.23	0.14	1.67	ENSRNOG00000012199	Sox2	SRY (sex determining region Y)-box 2 [Source:RGD Symbol;Acc:1565646]
ENSRNOG00000051063	0.22	1	9.08	9.3	9.37	9.3	0.14	9.07	9.08	9.22	9.08	0.11	0.22	0.13	1.67	ENSRNOG00000051063	Rn60_20_0292.1	Uncharacterized protein [Source:UniProtKB/TrEMBL;Acc:A0A096MIY6]
ENSRNOG00000046447	0.22	1	9.58	9.27	9.56	9.56	0.14	9.34	9.44	9.11	9.34	0.12	0.22	0.13	1.65	ENSRNOG00000046447	Mfn2	mitofusin 2 [Source:RGD Symbol;Acc:628843]
ENSRNOG00000048152	0.22	1	8.58	8.82	8.74	8.74	0.14	8.49	8.71	8.52	8.52	0.11	0.22	0.13	1.64	ENSRNOG00000048152	Myo1b	myosin Ib [Source:RGD Symbol;Acc:70994]
ENSRNOG00000051669	0.22	1	8.53	8.9	9.01	8.9	0.14	8.68	8.54	8.96	8.68	0.11	0.22	0.13	1.64	ENSRNOG00000051669	AABR07040855.1
ENSRNOG00000008490	0.22	1	8.43	8.59	8.7	8.59	0.15	8.52	8.37	8.36	8.37	0.12	0.22	0.14	1.63	ENSRNOG00000008490	Cwc15	CWC15 spliceosome-associated protein [Source:RGD Symbol;Acc:1310669]
ENSRNOG00000017079	0.22	1	10.13	10.42	10.48	10.42	0.15	10.2	10.09	10.3	10.2	0.12	0.23	0.14	1.63	ENSRNOG00000017079	Pgm2l1	phosphoglucomutase 2-like 1 [Source:RGD Symbol;Acc:1583226]
ENSRNOG00000054223	0.22	1	8.3	8.59	8.51	8.51	0.15	8.29	8.26	8.41	8.29	0.12	0.22	0.14	1.62	ENSRNOG00000054223	AABR07029866.1
ENSRNOG00000015734	0.22	1	8.41	8.65	8.63	8.63	0.15	8.36	8.41	8.54	8.41	0.12	0.22	0.14	1.61	ENSRNOG00000015734	Ube3a	ubiquitin protein ligase E3A [Source:RGD Symbol;Acc:1306361]
ENSRNOG00000047347	0.22	1	8.15	8.57	8.73	8.57	0.15	8.36	8.35	8.18	8.35	0.12	0.22	0.14	1.58	ENSRNOG00000047347	AABR07049336.1
ENSRNOG00000060634	0.22	1	8.07	8.39	8.39	8.39	0.15	8.48	8.17	8.17	8.17	0.12	0.22	0.14	1.58	ENSRNOG00000060634	AABR07002784.2
ENSRNOG00000051437	0.22	1	8.51	8.16	8.26	8.26	0.15	7.96	8.4	8.04	8.04	0.13	0.22	0.14	1.56	ENSRNOG00000051437	AABR07024444.1
ENSRNOG00000056462	0.22	1	8.06	8.33	8.36	8.33	0.15	8.15	8.11	8.07	8.11	0.12	0.22	0.14	1.56	ENSRNOG00000056462	Tmf1	TATA element modulatory factor 1 [Source:MGI Symbol;Acc:MGI:2684999]
ENSRNOG00000004908	0.22	1	8.24	8.46	8.61	8.46	0.15	8.18	8.24	8.28	8.24	0.12	0.21	0.14	1.54	ENSRNOG00000004908	Smc6	structural maintenance of chromosomes 6 [Source:RGD Symbol;Acc:1311214]
ENSRNOG00000006632	0.22	1	8.18	8.4	8.4	8.4	0.15	8.09	8.18	8.23	8.18	0.12	0.22	0.14	1.54	ENSRNOG00000006632	Rps6ka3	ribosomal protein S6 kinase polypeptide 3 [Source:RGD Symbol;Acc:1563860]
ENSRNOG00000021843	0.22	1	8.33	8.31	8.14	8.31	0.15	8.07	8.24	8.09	8.09	0.13	0.22	0.14	1.53	ENSRNOG00000021843	AABR07072463.1	Uncharacterized protein [Source:UniProtKB/TrEMBL;Acc:D4A883]
ENSRNOG00000040213	0.22	1	7.42	8.05	7.94	7.94	0.16	7.75	7.54	7.72	7.72	0.14	0.23	0.15	1.49	ENSRNOG00000040213	AABR07014114.1	Uncharacterized protein [Source:UniProtKB/TrEMBL;Acc:F1LT46]
ENSRNOG00000011261	0.22	1	7.57	7.73	7.86	7.73	0.16	7.51	7.41	7.69	7.51	0.14	0.23	0.16	1.47	ENSRNOG00000011261	Ttc14	tetratricopeptide repeat domain 14 [Source:RGD Symbol;Acc:1310045]
ENSRNOG00000003984	0.22	1	7.61	7.7	7.25	7.61	0.16	7.37	7.67	7.39	7.39	0.15	0.23	0.16	1.43	ENSRNOG00000003984	Apln	apelin [Source:RGD Symbol;Acc:620672]
ENSRNOG00000010002	0.22	1	7.31	7.4	7.59	7.4	0.16	7.18	7.42	7.17	7.18	0.15	0.21	0.16	1.33	ENSRNOG00000010002	LOC499746	similar to hypothetical gene supported by AK097565; BC033939 [Source:RGD Symbol;Acc:1561978]
ENSRNOG00000053906	0.22	1	7.31	7.42	7.32	7.32	0.16	6.68	7.47	7.1	7.1	0.15	0.21	0.16	1.31	ENSRNOG00000053906	AABR07061979.1
ENSRNOG00000039050	0.22	1	6.62	6.73	6.78	6.73	0.17	6.51	6.77	6.49	6.51	0.18	0.23	0.18	1.27	ENSRNOG00000039050	Lrp1b	low density lipoprotein receptor-related protein 1B [Source:RGD Symbol;Acc:1306160]
ENSRNOG00000013292	0.22	1	6.89	6.98	7.05	6.98	0.17	7.01	6.66	6.76	6.76	0.17	0.21	0.17	1.25	ENSRNOG00000013292	AC117101.1	Uncharacterized protein [Source:UniProtKB/TrEMBL;Acc:F1M8C7]
ENSRNOG00000011284	0.22	1	6.19	7.59	6.61	6.61	0.18	6.39	6.88	6.1	6.39	0.18	0.23	0.18	1.24	ENSRNOG00000011284	Sgms2	sphingomyelin synthase 2 [Source:RGD Symbol;Acc:1305778]
ENSRNOG00000053623	0.22	1	7.01	6.47	6.78	6.78	0.17	6.56	6.63	6.4	6.56	0.17	0.22	0.18	1.24	ENSRNOG00000053623	LOC100360619	ribosomal protein L28-like [Source:RGD Symbol;Acc:2321738]
ENSRNOG00000049600	0.22	1	6.84	6.55	6.69	6.69	0.17	6.42	6.47	6.55	6.47	0.18	0.22	0.18	1.22	ENSRNOG00000049600	Pate1	prostate and testis expressed 1 [Source:RGD Symbol;Acc:2319716]
ENSRNOG00000029529	0.22	1	6.37	6.56	6.4	6.4	0.18	6.04	6.18	6.26	6.18	0.19	0.22	0.19	1.15	ENSRNOG00000029529	LOC102551435	endothelin-converting enzyme 2-like [Source:RGD Symbol;Acc:7732114]
ENSRNOG00000008125	0.22	1	6.53	6.32	6.44	6.44	0.18	5.93	6.22	6.24	6.22	0.19	0.21	0.19	1.11	ENSRNOG00000008125	Igbp1b	immunoglobulin (CD79A) binding protein 1b [Source:RGD Symbol;Acc:1560971]
ENSRNOG00000057403	0.22	1	6.42	6.12	6.24	6.24	0.19	6.02	6.56	5.96	6.02	0.2	0.22	0.2	1.09	ENSRNOG00000057403	AABR07062046.1
ENSRNOG00000006200	0.22	1	6.15	6.33	6.23	6.23	0.19	6.16	5.92	6.01	6.01	0.2	0.21	0.2	1.06	ENSRNOG00000006200	St18	suppression of tumorigenicity 18 [Source:RGD Symbol;Acc:708566]
ENSRNOG00000022210	0.22	1	6.23	6.06	6.15	6.15	0.19	5.93	6.21	5.83	5.93	0.21	0.22	0.2	1.06	ENSRNOG00000022210	Alox12b	arachidonate 12-lipoxygenase, 12R type [Source:RGD Symbol;Acc:1305330]
ENSRNOG00000032187	0.22	1	5.77	6.05	5.94	5.94	0.2	5.91	5.72	5.65	5.72	0.22	0.22	0.22	1.05	ENSRNOG00000032187	Retnlb	resistin like beta [Source:RGD Symbol;Acc:1624215]
ENSRNOG00000055829	0.22	1	5.53	5.74	5.83	5.74	0.21	5.52	5.56	5.52	5.52	0.23	0.21	0.23	0.95	ENSRNOG00000055829	AABR07053830.1
ENSRNOG00000045839	0.22	1	5.61	5.94	5.37	5.61	0.22	6.1	5.39	5.22	5.39	0.24	0.22	0.23	0.94	ENSRNOG00000045839	AABR07011857.1
ENSRNOG00000056191	0.22	1	4.76	5.62	5.28	5.28	0.24	5.06	4.45	5.23	5.06	0.26	0.23	0.25	0.9	ENSRNOG00000056191	AABR07013907.1
ENSRNOG00000004808	0.22	1	5.09	5.41	5.32	5.32	0.23	4.95	5.1	5.36	5.1	0.25	0.22	0.25	0.88	ENSRNOG00000004808	Cst11	cystatin 11 [Source:RGD Symbol;Acc:620589]
ENSRNOG00000023892	0.22	1	5.28	5.32	5.36	5.32	0.23	5.1	5.33	5.03	5.1	0.25	0.22	0.25	0.88	ENSRNOG00000023892	Lce1f	late cornified envelope 1F [Source:RGD Symbol;Acc:1565626]
ENSRNOG00000009461	0.22	1	5.23	5.15	5.27	5.23	0.24	4.83	5.09	5.01	5.01	0.26	0.22	0.26	0.85	ENSRNOG00000009461	Scp2d1	SCP2 sterol-binding domain containing 1 [Source:RGD Symbol;Acc:1308385]
ENSRNOG00000046401	0.22	1	5.11	5.39	5.05	5.11	0.25	5.08	4.88	4.89	4.89	0.27	0.22	0.26	0.83	ENSRNOG00000046401	AABR07065886.2	Uncharacterized protein [Source:UniProtKB/TrEMBL;Acc:D4A4L6]
ENSRNOG00000059496	0.22	1	7.85	7.89	8.06	7.89	0.16	7.67	7.58	7.93	7.67	0.14	0.23	0.15	1.5	ENSRNOG00000059496	SNORD115	Small nucleolar RNA SNORD115 [Source:RFAM;Acc:RF00105]
ENSRNOG00000002705	0.22	1	7.93	8.14	8.09	8.09	0.16	8.06	7.87	7.86	7.87	0.13	0.22	0.15	1.49	ENSRNOG00000002705	Vps4b	vacuolar protein sorting 4 homolog B (S. cerevisiae) [Source:RGD Symbol;Acc:1305969]
ENSRNOG00000036368	0.22	1	7.94	8.22	8.09	8.09	0.16	7.58	7.87	7.94	7.87	0.13	0.22	0.15	1.47	ENSRNOG00000036368	AABR07020835.1
ENSRNOG00000001713	0.22	1	7.57	7.84	7.8	7.8	0.16	7.53	7.78	7.58	7.58	0.14	0.22	0.15	1.45	ENSRNOG00000001713	AABR07034532.1
ENSRNOG00000001613	0.22	1	7.59	7.71	7.71	7.71	0.16	7.49	7.48	7.53	7.49	0.14	0.22	0.16	1.41	ENSRNOG00000001613	Zbtb11	zinc finger and BTB domain containing 11 [Source:RGD Symbol;Acc:1308275]
ENSRNOG00000055236	0.22	1	7.8	7.72	7.43	7.72	0.16	6.93	7.5	7.96	7.5	0.14	0.22	0.16	1.39	ENSRNOG00000055236	Gemin4	Protein Gemin4; Similar to Gem (Nuclear organelle) associated protein 4 (Predicted) [Source:UniProtKB/TrEMBL;Acc:F1LWL5]
ENSRNOG00000051450	0.22	1	7.59	7.68	7.95	7.68	0.16	7.65	7.38	7.46	7.46	0.15	0.22	0.16	1.38	ENSRNOG00000051450	Abracl	ABRA C-terminal like [Source:RGD Symbol;Acc:1583256]
ENSRNOG00000057316	0.22	1	6.81	7.18	7.22	7.18	0.16	6.96	6.84	6.96	6.96	0.16	0.23	0.17	1.37	ENSRNOG00000057316	SNORD88	Small nucleolar RNA SNORD88 [Source:RFAM;Acc:RF00604]
ENSRNOG00000051806	0.22	1	7.27	6.95	7.32	7.27	0.16	7.05	6.77	7.09	7.05	0.16	0.22	0.16	1.36	ENSRNOG00000051806	7SK	7SK RNA [Source:RFAM;Acc:RF00100]
ENSRNOG00000046767	0.22	1	7.04	7.17	7.17	7.17	0.16	6.98	6.89	6.95	6.95	0.16	0.22	0.17	1.35	ENSRNOG00000046767	AABR07030977.1	Uncharacterized protein [Source:UniProtKB/TrEMBL;Acc:F1LVL1]
ENSRNOG00000047922	0.22	1	7.07	7.43	7.12	7.12	0.16	6.67	7.25	6.9	6.9	0.16	0.22	0.17	1.35	ENSRNOG00000047922	LOC102557117	zinc finger protein 120-like [Source:RGD Symbol;Acc:7665176]
ENSRNOG00000049222	0.22	1	7.31	6.73	7.09	7.09	0.17	6.83	7	6.87	6.87	0.16	0.22	0.17	1.31	ENSRNOG00000049222	AABR07068066.1
ENSRNOG00000048318	0.22	1	7.1	6.91	6.9	6.91	0.17	6.69	7.07	6.58	6.69	0.17	0.22	0.17	1.3	ENSRNOG00000048318	RGD1561106	similar to ferritin heavy chain - chicken [Source:RGD Symbol;Acc:1561106]
ENSRNOG00000000559	0.22	1	7.06	7.02	6.64	7.02	0.17	6.77	6.8	6.92	6.8	0.16	0.22	0.17	1.28	ENSRNOG00000000559	Npffr1	neuropeptide FF receptor 1 [Source:RGD Symbol;Acc:621570]
ENSRNOG00000020849	0.22	1	6.67	6.77	6.53	6.67	0.17	6.45	6.2	6.54	6.45	0.18	0.23	0.18	1.26	ENSRNOG00000020849	Hcst	hematopoietic cell signal transducer [Source:RGD Symbol;Acc:1359238]
ENSRNOG00000055447	0.22	1	6.81	6.89	7.08	6.89	0.17	6.66	6.67	6.84	6.67	0.17	0.22	0.17	1.26	ENSRNOG00000055447	AC111292.2
ENSRNOG00000061145	0.22	1	6.02	6.72	6.67	6.67	0.17	6.45	6.29	6.71	6.45	0.18	0.22	0.18	1.22	ENSRNOG00000061145	SNORA17	Small nucleolar RNA SNORA17 [Source:RFAM;Acc:RF00560]
ENSRNOG00000038235	0.22	1	6.65	6.71	6.71	6.71	0.17	6.24	6.63	6.49	6.49	0.18	0.22	0.18	1.21	ENSRNOG00000038235	Rn60_X_0616.1
ENSRNOG00000047521	0.22	1	6.62	6.63	6.52	6.62	0.18	6.33	6.4	6.56	6.4	0.18	0.22	0.18	1.21	ENSRNOG00000047521	Ccdc166	coiled-coil domain containing 166 [Source:RGD Symbol;Acc:1588167]
ENSRNOG00000051890	0.22	1	6.72	6.39	6.94	6.72	0.17	6.34	6.75	6.5	6.5	0.18	0.22	0.18	1.21	ENSRNOG00000051890	AABR07065601.1
ENSRNOG00000039863	0.22	1	6.48	6.52	6.83	6.52	0.18	6.24	6.86	6.3	6.3	0.19	0.22	0.19	1.18	ENSRNOG00000039863	AC111647.1
ENSRNOG00000004976	0.22	1	6.4	6.35	6.25	6.35	0.18	6.03	6.15	6.13	6.13	0.2	0.22	0.19	1.14	ENSRNOG00000004976	Tlx3	T-cell leukemia, homeobox 3 [Source:RGD Symbol;Acc:1564190]
ENSRNOG00000037156	0.22	1	6.37	6.66	5.82	6.37	0.18	6.59	5.47	6.15	6.15	0.19	0.22	0.19	1.14	ENSRNOG00000037156	Mrgprx1	MAS-related GPR, member X1 [Source:RGD Symbol;Acc:1591915]
ENSRNOG00000038559	0.22	1	6.69	6.42	6.3	6.42	0.18	6.56	6.2	6.19	6.2	0.19	0.22	0.19	1.14	ENSRNOG00000038559	AABR07052431.1	Uncharacterized protein [Source:UniProtKB/TrEMBL;Acc:F1LW85]
ENSRNOG00000057712	0.22	1	5.82	6.38	6.83	6.38	0.18	6.17	6.16	6.09	6.16	0.19	0.22	0.19	1.13	ENSRNOG00000057712	SNORD113	Small nucleolar RNA SNORD113/SNORD114 family [Source:RFAM;Acc:RF00181]
ENSRNOG00000048540	0.22	1	6.43	6.25	5.81	6.25	0.19	5.91	6.45	6.03	6.03	0.2	0.22	0.2	1.11	ENSRNOG00000048540	Olr81	olfactory receptor 81 [Source:RGD Symbol;Acc:1332721]
ENSRNOG00000021472	0.22	1	6.03	6.85	6.25	6.25	0.19	6.18	6.03	5.92	6.03	0.2	0.22	0.2	1.1	ENSRNOG00000021472	Ermn	ermin, ERM-like protein [Source:RGD Symbol;Acc:1308367]
ENSRNOG00000037076	0.22	1	6.14	5.93	6.13	6.13	0.19	5.96	5.91	5.82	5.91	0.21	0.23	0.21	1.1	ENSRNOG00000037076	LOC689757	similar to osteoclast inhibitory lectin [Source:RGD Symbol;Acc:1588731]
ENSRNOG00000050337	0.22	1	6.3	6.17	5.63	6.17	0.19	5.55	6.27	5.95	5.95	0.2	0.22	0.2	1.09	ENSRNOG00000050337	AABR07054264.1	Uncharacterized protein [Source:UniProtKB/TrEMBL;Acc:M0R5W5]
ENSRNOG00000026175	0.22	1	6.12	5.91	6.08	6.08	0.2	5.82	6.03	5.86	5.86	0.21	0.22	0.21	1.07	ENSRNOG00000026175	LOC689657	similar to vitamin A-deficient testicular protein 11-like [Source:RGD Symbol;Acc:1589921]
ENSRNOG00000027042	0.22	1	6.32	6.17	5.95	6.17	0.19	6.17	5.95	5.91	5.95	0.21	0.22	0.2	1.07	ENSRNOG00000027042	Srd5a2	steroid-5-alpha-reductase, alpha polypeptide 2 (3-oxo-5 alpha-steroid delta 4-dehydrogenase alpha 2) [Source:RGD Symbol;Acc:621480]
ENSRNOG00000030491	0.22	1	6.14	6.01	6.2	6.14	0.19	5.76	5.92	6.2	5.92	0.21	0.22	0.2	1.07	ENSRNOG00000030491	AABR07013200.1
ENSRNOG00000039627	0.22	1	6.08	6.2	6.06	6.08	0.2	6.27	5.8	5.86	5.86	0.21	0.22	0.21	1.05	ENSRNOG00000039627	AABR07069490.1
ENSRNOG00000005956	0.22	1	5.95	6.09	5.61	5.95	0.2	5.97	5.73	5.53	5.73	0.22	0.22	0.21	1.02	ENSRNOG00000005956	Erich5	glutamate-rich 5 [Source:RGD Symbol;Acc:1590540]
ENSRNOG00000054545	0.22	1	6.06	5.76	5.92	5.92	0.2	5.68	5.93	5.7	5.7	0.22	0.22	0.22	1.02	ENSRNOG00000054545	AABR07010672.1
ENSRNOG00000042166	0.22	1	5.82	5.79	5.66	5.79	0.21	5.57	5.87	5.42	5.57	0.23	0.23	0.22	1.01	ENSRNOG00000042166	AABR07014259.1	Protein Zfp951 [Source:UniProtKB/TrEMBL;Acc:F1LWR0]
ENSRNOG00000015260	0.22	1	5.71	5.99	5.55	5.71	0.21	5.38	5.6	5.49	5.49	0.23	0.22	0.23	0.98	ENSRNOG00000015260	Lpar3	lysophosphatidic acid receptor 3 [Source:RGD Symbol;Acc:620565]
ENSRNOG00000010035	0.22	1	5.75	5.68	4.93	5.68	0.22	5.29	5.46	5.82	5.46	0.23	0.22	0.23	0.97	ENSRNOG00000010035	Olr554	olfactory receptor 554 [Source:RGD Symbol;Acc:1333825]
ENSRNOG00000055517	0.22	1	5.75	5.99	5.73	5.75	0.21	5.44	5.53	5.59	5.53	0.23	0.22	0.23	0.97	ENSRNOG00000055517	SNORD115	Small nucleolar RNA SNORD115 [Source:RFAM;Acc:RF00105]
ENSRNOG00000055275	0.22	1	5.64	5.71	5.73	5.71	0.21	5.24	5.49	5.7	5.49	0.23	0.22	0.23	0.95	ENSRNOG00000055275	AABR07026936.4
ENSRNOG00000056814	0.22	1	5.66	5.67	5.69	5.67	0.22	5.66	5.4	5.45	5.45	0.23	0.22	0.23	0.95	ENSRNOG00000056814	AABR07072979.1
ENSRNOG00000048568	0.22	1	5.16	5.34	5.41	5.34	0.23	4.99	5.27	5.12	5.12	0.25	0.23	0.25	0.91	ENSRNOG00000048568	AABR07006999.1
ENSRNOG00000039808	0.22	1	5.27	5.51	5.54	5.51	0.22	5.29	5.28	5.42	5.29	0.24	0.22	0.24	0.9	ENSRNOG00000039808	Isx	intestine-specific homeobox [Source:RGD Symbol;Acc:1592776]
ENSRNOG00000042692	0.22	1	5.4	5.46	5.9	5.46	0.23	5.1	5.24	5.34	5.24	0.25	0.21	0.24	0.89	ENSRNOG00000042692	Slc17a1	solute carrier family 17 (organic anion transporter), member 1 [Source:RGD Symbol;Acc:620099]
ENSRNOG00000032300	0.22	1	5.34	5.68	5.38	5.38	0.23	4.98	5.16	5.46	5.16	0.25	0.21	0.25	0.86	ENSRNOG00000032300	Rpl39l	ribosomal protein L39-like [Source:RGD Symbol;Acc:1561345]
ENSRNOG00000039872	0.22	1	5.25	5.17	4.97	5.17	0.24	4.95	4.73	5.02	4.95	0.26	0.22	0.26	0.86	ENSRNOG00000039872	AC128759.2
ENSRNOG00000015331	0.22	1	5.2	5.13	4.86	5.13	0.25	5.01	4.91	4.76	4.91	0.27	0.22	0.26	0.84	ENSRNOG00000015331	Gdf3	growth differentiation factor 3 [Source:RGD Symbol;Acc:1564178]
ENSRNOG00000059371	0.22	1	4.88	4.77	4.98	4.88	0.26	4.63	4.66	5.33	4.66	0.28	0.22	0.28	0.79	ENSRNOG00000059371	SNORA17	Small nucleolar RNA SNORA17 [Source:RFAM;Acc:RF00560]
ENSRNOG00000054009	0.22	1	4.72	4.75	4.72	4.72	0.27	4.45	4.5	4.69	4.5	0.29	0.23	0.29	0.78	ENSRNOG00000054009	AABR07029801.1
ENSRNOG00000058794	0.22	1	4.68	4.64	4.66	4.66	0.28	5.11	4.44	3.97	4.44	0.3	0.22	0.29	0.76	ENSRNOG00000058794	uc_338	TUC338 [Source:RFAM;Acc:RF02271]
ENSRNOG00000004125	0.22	1	4.62	4.63	4.36	4.62	0.28	4.76	4.4	4.36	4.4	0.3	0.22	0.3	0.75	ENSRNOG00000004125	C4bpb	complement component 4 binding protein, beta [Source:RGD Symbol;Acc:2236]
ENSRNOG00000056542	0.22	1	4.59	4.28	4.56	4.56	0.28	4.4	4.22	4.34	4.34	0.31	0.21	0.3	0.71	ENSRNOG00000056542	AABR07071402.1
ENSRNOG00000060317	0.22	1	4.49	4.07	4.46	4.46	0.29	4.24	4.45	3.8	4.24	0.31	0.22	0.31	0.7	ENSRNOG00000060317	AABR07060341.2
ENSRNOG00000061501	0.22	1	4.29	3.75	4.37	4.29	0.3	4.34	4.07	4	4.07	0.33	0.22	0.32	0.7	ENSRNOG00000061501	U1	U1 spliceosomal RNA [Source:RFAM;Acc:RF00003]
ENSRNOG00000040151	0.22	1	4.15	4.33	4.26	4.26	0.3	4.04	3.95	4.26	4.04	0.33	0.22	0.32	0.67	ENSRNOG00000040151	Sdr16c6	short chain dehydrogenase/reductase family 16C, member 6 [Source:RGD Symbol;Acc:1562060]
ENSRNOG00000060685	0.22	1	4.11	4	4.13	4.11	0.31	3.89	3.99	3.66	3.89	0.34	0.22	0.33	0.67	ENSRNOG00000060685	Olr596	olfactory receptor 596 [Source:RGD Symbol;Acc:1333606]
ENSRNOG00000055468	0.22	1	4.22	3.47	4.01	4.01	0.32	3.42	4.18	3.79	3.79	0.35	0.22	0.34	0.64	ENSRNOG00000055468	AABR07072759.2
ENSRNOG00000030825	0.22	1	3.95	3.96	3.62	3.95	0.33	3.73	3.58	3.93	3.73	0.35	0.22	0.35	0.63	ENSRNOG00000030825	Olr533	olfactory receptor 533 [Source:RGD Symbol;Acc:1334282]
ENSRNOG00000033150	0.22	1	4.13	3.59	3.98	3.98	0.32	3.92	3.76	3.49	3.76	0.35	0.22	0.34	0.63	ENSRNOG00000033150	Olr1179	olfactory receptor 1179 [Source:RGD Symbol;Acc:1332873]
ENSRNOG00000043302	0.22	1	4.01	3.3	4.13	4.01	0.32	3.92	3.79	3.63	3.79	0.35	0.21	0.34	0.62	ENSRNOG00000043302	LOC690478	similar to keratin associated protein 10-7 [Source:RGD Symbol;Acc:1596032]
ENSRNOG00000057839	0.22	1	4.01	3.8	3.27	3.8	0.34	3.58	3.65	3.12	3.58	0.36	0.22	0.36	0.62	ENSRNOG00000057839	Olr711	olfactory receptor 711 [Source:EntrezGene;Acc:404817]
ENSRNOG00000054427	0.22	1	3.57	3.42	3.77	3.57	0.35	3.35	3.28	3.82	3.35	0.37	0.22	0.37	0.61	ENSRNOG00000054427
ENSRNOG00000023659	0.22	1	3.46	3.52	3.24	3.46	0.35	3.24	3.08	3.39	3.24	0.38	0.23	0.37	0.6	ENSRNOG00000023659	Raet1d	retinoic acid early transcript delta [Source:RGD Symbol;Acc:1565376]
ENSRNOG00000052106	0.22	1	3.73	3.69	4.13	3.73	0.34	3.51	3.6	3.43	3.51	0.36	0.22	0.36	0.6	ENSRNOG00000052106	AC105624.1
ENSRNOG00000048940	0.22	1	4.02	3.39	3.14	3.39	0.36	3.17	3.48	3.15	3.17	0.38	0.22	0.38	0.58	ENSRNOG00000048940	LOC100910420	olfactory receptor 14J1-like [Source:RGD Symbol;Acc:6498637]
ENSRNOG00000052603	0.22	1	3.66	2.17	2.82	2.82	0.37	3.11	2.6	2.25	2.6	0.4	0.22	0.4	0.54	ENSRNOG00000052603	AABR07054608.1
ENSRNOG00000025630	0.22	1	2.51	3.25	2.68	2.68	0.37	2.06	2.7	2.46	2.46	0.4	0.21	0.4	0.53	ENSRNOG00000025630	RGD1563300	similar to 60S ribosomal protein L29 (P23) [Source:RGD Symbol;Acc:1563300]
ENSRNOG00000013305	0.22	1	8.76	8.93	8.96	8.93	0.14	8.71	8.82	8.71	8.71	0.11	0.22	0.13	1.64	ENSRNOG00000013305	Atp2c1	ATPase, Ca++ transporting, type 2C, member 1 [Source:RGD Symbol;Acc:621311]
ENSRNOG00000023919	0.22	1	9.86	10.02	9.56	9.86	0.15	10.15	9.64	9.51	9.64	0.12	0.22	0.14	1.63	ENSRNOG00000023919	Gbas	glioblastoma amplified sequence [Source:RGD Symbol;Acc:1566421]
ENSRNOG00000047598	0.22	1	10.62	10.73	10.38	10.62	0.15	10.4	10.79	10.34	10.4	0.12	0.22	0.14	1.6	ENSRNOG00000047598	Ctdsp2	CTD (carboxy-terminal domain, RNA polymerase II, polypeptide A) small phosphatase 2 [Source:RGD Symbol;Acc:2319209]
ENSRNOG00000059797	0.22	1	8.3	8.54	8.62	8.54	0.15	8.33	8.32	8.29	8.32	0.12	0.22	0.14	1.6	ENSRNOG00000059797	SNORA17	Small nucleolar RNA SNORA17 [Source:RFAM;Acc:RF00560]
ENSRNOG00000046647	0.22	1	10.03	10.06	9.89	10.03	0.15	10.14	9.81	9.7	9.81	0.12	0.22	0.14	1.56	ENSRNOG00000046647	LOC100910881	inositol monophosphatase 3-like [Source:RGD Symbol;Acc:6496018]
ENSRNOG00000053615	0.22	1	8.01	8.28	8.43	8.28	0.15	8.04	8.06	8.18	8.06	0.13	0.22	0.14	1.56	ENSRNOG00000053615	Mrpl50	mitochondrial ribosomal protein L50 [Source:RGD Symbol;Acc:1308008]
ENSRNOG00000025554	0.22	1	8.05	8.12	8.14	8.12	0.15	7.93	7.9	7.89	7.9	0.13	0.21	0.15	1.44	ENSRNOG00000025554	Zfp445	zinc finger protein 445 [Source:RGD Symbol;Acc:1559144]
ENSRNOG00000018992	0.21	1	11.45	11.58	11.6	11.58	0.13	11.53	11.37	11.35	11.37	0.1	0.2	0.12	1.71	ENSRNOG00000018992	Dpysl3	dihydropyrimidinase-like 3 [Source:RGD Symbol;Acc:2410]
ENSRNOG00000059491	0.21	1	8.74	9.09	9.06	9.06	0.14	8.93	8.79	8.85	8.85	0.11	0.21	0.13	1.62	ENSRNOG00000059491	Fgd4	FYVE, RhoGEF and PH domain containing 4 [Source:MGI Symbol;Acc:MGI:2183747]
ENSRNOG00000057775	0.21	1	9.22	9.18	9.51	9.22	0.14	9.01	8.97	9.06	9.01	0.11	0.21	0.13	1.57	ENSRNOG00000057775	U1	U1 spliceosomal RNA [Source:RFAM;Acc:RF00003]
ENSRNOG00000012962	0.21	1	8.66	8.76	8.53	8.66	0.15	8.45	8.45	8.48	8.45	0.12	0.21	0.13	1.56	ENSRNOG00000012962	Nudt16	nudix (nucleoside diphosphate linked moiety X)-type motif 16 [Source:RGD Symbol;Acc:1311387]
ENSRNOG00000046623	0.21	1	9.6	10.1	9.81	9.81	0.14	9.56	9.83	9.6	9.6	0.12	0.21	0.14	1.56	ENSRNOG00000046623	AABR07068455.1	Protein LOC100360274; Protein LOC100365136 [Source:UniProtKB/TrEMBL;Acc:F1M5G2]
ENSRNOG00000047439	0.21	1	8.03	8.4	8.3	8.3	0.15	8.09	8.22	8.06	8.09	0.13	0.22	0.14	1.52	ENSRNOG00000047439	Pot1b	protection of telomeres 1B [Source:RGD Symbol;Acc:1582873]
ENSRNOG00000059429	0.21	1	8.36	7.97	8.33	8.33	0.15	8.28	8.12	8.12	8.12	0.12	0.2	0.14	1.43	ENSRNOG00000059429	AABR07035506.1
ENSRNOG00000043341	0.21	1	7.38	7.48	7.55	7.48	0.16	7.47	7.27	7.27	7.27	0.15	0.21	0.16	1.31	ENSRNOG00000043341	Zfp51	zinc finger protein 51 [Source:MGI Symbol;Acc:MGI:99198]
ENSRNOG00000003600	0.21	1	6.95	7.25	7.23	7.23	0.16	7.14	6.97	7.02	7.02	0.16	0.21	0.16	1.3	ENSRNOG00000003600	Pnpt1	polyribonucleotide nucleotidyltransferase 1 [Source:RGD Symbol;Acc:1307987]
ENSRNOG00000033680	0.21	1	6.06	5.69	5.73	5.73	0.21	5.32	5.52	5.58	5.52	0.23	0.21	0.23	0.92	ENSRNOG00000033680	Cyp2b1	cytochrome P450, family 2, subfamily b, polypeptide 1 [Source:RGD Symbol;Acc:2466]
ENSRNOG00000033929	0.21	1	4.69	4.8	4.73	4.73	0.27	4.39	4.9	4.52	4.52	0.29	0.21	0.29	0.73	ENSRNOG00000033929	Stfa2l2	stefin A2-like 2 [Source:RGD Symbol;Acc:1310483]
ENSRNOG00000006285	0.21	1	7.96	8.23	8.18	8.18	0.15	7.93	8.04	7.97	7.97	0.13	0.21	0.15	1.44	ENSRNOG00000006285	Tlk2	tousled-like kinase 2 [Source:RGD Symbol;Acc:1310907]
ENSRNOG00000009514	0.21	1	7.31	8.04	7.69	7.69	0.16	7.48	7.65	7.46	7.48	0.14	0.22	0.16	1.39	ENSRNOG00000009514	Mme	membrane metallo-endopeptidase [Source:RGD Symbol;Acc:3098]
ENSRNOG00000059909	0.21	1	7.6	7.44	7.79	7.6	0.16	7.39	7.63	7.35	7.39	0.15	0.22	0.16	1.38	ENSRNOG00000059909	AABR07006654.2
ENSRNOG00000060724	0.21	1	7.59	7.58	7.43	7.58	0.16	7.56	7.37	7.36	7.37	0.15	0.22	0.16	1.37	ENSRNOG00000060724	Rn60_20_0038.2
ENSRNOG00000047145	0.21	1	7.53	7.8	7.78	7.78	0.16	7.5	7.59	7.57	7.57	0.14	0.21	0.15	1.36	ENSRNOG00000047145
ENSRNOG00000000786	0.21	1	7.59	7.66	7.45	7.59	0.16	7.62	7.38	7.31	7.38	0.15	0.21	0.16	1.35	ENSRNOG00000000786	Rpp21	ribonuclease P/MRP 21 subunit [Source:RGD Symbol;Acc:1303090]
ENSRNOG00000047719	0.21	1	7.65	7.8	7.78	7.78	0.16	7.91	7.57	7.44	7.57	0.14	0.21	0.15	1.35	ENSRNOG00000047719	Rmnd5b	required for meiotic nuclear division 5 homolog B (S. cerevisiae) [Source:RGD Symbol;Acc:1559511]
ENSRNOG00000049746	0.21	1	6.91	7.47	7.6	7.47	0.16	7.26	7.32	7.25	7.26	0.15	0.22	0.16	1.35	ENSRNOG00000049746	AABR07060287.1	Uncharacterized protein [Source:UniProtKB/TrEMBL;Acc:D3ZZD8]
ENSRNOG00000011654	0.21	1	7.34	7.7	7.76	7.7	0.16	7.5	7.49	7.49	7.49	0.14	0.21	0.16	1.34	ENSRNOG00000011654	Plk4	polo-like kinase 4 [Source:RGD Symbol;Acc:1305390]
ENSRNOG00000013738	0.21	1	7.47	7.79	7.67	7.67	0.16	7.67	7.45	7.46	7.46	0.15	0.21	0.16	1.34	ENSRNOG00000013738	LOC100174910	glutaredoxin-like protein [Source:RGD Symbol;Acc:2299854]
ENSRNOG00000053813	0.21	1	7.46	7.71	7.83	7.71	0.16	7.51	7.5	7.47	7.5	0.14	0.21	0.16	1.34	ENSRNOG00000053813	Nkap	NFKB activating protein [Source:EntrezGene;Acc:298342]
ENSRNOG00000061326	0.21	1	7.6	7.52	7.41	7.52	0.16	7.17	7.31	7.44	7.31	0.15	0.21	0.16	1.34	ENSRNOG00000061326	AABR07054487.1
ENSRNOG00000008026	0.21	1	7.61	7.68	7.48	7.61	0.16	7.3	7.66	7.4	7.4	0.15	0.21	0.16	1.33	ENSRNOG00000008026	C2cd4c	C2 calcium-dependent domain containing 4C [Source:RGD Symbol;Acc:1561354]
ENSRNOG00000023549	0.21	1	7.6	7.25	7.46	7.46	0.16	7.15	7.45	7.25	7.25	0.15	0.21	0.16	1.33	ENSRNOG00000023549	Samd5	sterile alpha motif domain containing 5 [Source:RGD Symbol;Acc:1311012]
ENSRNOG00000057568	0.21	1	7.73	7.7	7.4	7.7	0.16	8.03	7.48	7.49	7.49	0.14	0.21	0.16	1.33	ENSRNOG00000057568	SNORA84	Small nucleolar RNA SNORA84 [Source:RFAM;Acc:RF01229]
ENSRNOG00000015370	0.21	1	7.58	7.77	7.9	7.77	0.16	7.56	7.56	7.63	7.56	0.14	0.2	0.15	1.32	ENSRNOG00000015370	Slc35g2	solute carrier family 35, member G2 [Source:RGD Symbol;Acc:1306109]
ENSRNOG00000016654	0.21	1	7.27	7.63	7.41	7.41	0.16	6.81	7.2	7.31	7.2	0.15	0.21	0.16	1.32	ENSRNOG00000016654	Galr1	galanin receptor 1 [Source:RGD Symbol;Acc:2656]
ENSRNOG00000043026	0.21	1	7.55	7.5	7.23	7.5	0.16	7.32	7.29	7.06	7.29	0.15	0.21	0.16	1.31	ENSRNOG00000043026	Rps15-ps2	ribosomal protein S15, pseudogene 2 [Source:RGD Symbol;Acc:1587266]
ENSRNOG00000055961	0.21	1	7.32	7.19	7.31	7.31	0.16	7.29	6.95	7.1	7.1	0.15	0.21	0.16	1.31	ENSRNOG00000055961	SNORA21	Small nucleolar RNA SNORA21 [Source:RFAM;Acc:RF00412]
ENSRNOG00000034289	0.21	1	7.11	7.45	7.35	7.35	0.16	7.07	7.42	7.14	7.14	0.15	0.21	0.16	1.3	ENSRNOG00000034289	Ndufb4l1	NADH dehydrogenase (ubiquinone) 1 beta subcomplex, 4-like 1 [Source:RGD Symbol;Acc:1560413]
ENSRNOG00000036265	0.21	1	6.92	7.25	7.32	7.25	0.16	7.28	7.03	7.04	7.04	0.16	0.21	0.16	1.3	ENSRNOG00000036265	Mir488	microRNA mir-488 [Source:RGD Symbol;Acc:2325487]
ENSRNOG00000014066	0.21	1	7.3	7.37	7.39	7.37	0.16	7.16	7.06	7.28	7.16	0.15	0.21	0.16	1.28	ENSRNOG00000014066	Jade1	jade family PHD finger 1 [Source:RGD Symbol;Acc:1306920]
ENSRNOG00000015267	0.21	1	7.01	7.47	7.34	7.34	0.16	7.08	7.16	7.13	7.13	0.15	0.21	0.16	1.28	ENSRNOG00000015267	Aldh18a1	aldehyde dehydrogenase 18 family, member A1 [Source:RGD Symbol;Acc:1311431]
ENSRNOG00000059357	0.21	1	7.19	6.62	7.19	7.19	0.16	6.89	6.98	7.01	6.98	0.16	0.21	0.16	1.28	ENSRNOG00000059357	RNaseP_nuc	Nuclear RNase P [Source:RFAM;Acc:RF00009]
ENSRNOG00000056663	0.21	1	7.06	7.24	7.13	7.13	0.16	6.58	7.1	6.92	6.92	0.16	0.21	0.17	1.27	ENSRNOG00000056663	5_8S_rRNA	5.8S ribosomal RNA [Source:RFAM;Acc:RF00002]
ENSRNOG00000000491	0.21	1	7.09	7.15	6.95	7.09	0.17	6.88	6.96	6.85	6.88	0.16	0.21	0.17	1.26	ENSRNOG00000000491	Spdef	SAM pointed domain containing ets transcription factor [Source:RGD Symbol;Acc:1594842]
ENSRNOG00000013681	0.21	1	7.17	7.2	7.07	7.17	0.16	6.86	6.96	7.07	6.96	0.16	0.21	0.17	1.26	ENSRNOG00000013681	Kcns1	potassium voltage-gated channel, modifier subfamily S, member 1 [Source:RGD Symbol;Acc:621524]
ENSRNOG00000060680	0.21	1	6.62	6.86	6.91	6.86	0.17	6.67	6.65	6.34	6.65	0.17	0.22	0.17	1.25	ENSRNOG00000060680	AABR07027309.1
ENSRNOG00000039592	0.21	1	7	6.76	7.04	7	0.17	6.79	6.57	6.8	6.79	0.16	0.21	0.17	1.24	ENSRNOG00000039592	LOC682666	hypothetical protein LOC682666 [Source:RGD Symbol;Acc:1596626]
ENSRNOG00000051867	0.21	1	6.72	7.06	7.12	7.06	0.17	6.85	6.66	6.87	6.85	0.16	0.21	0.17	1.24	ENSRNOG00000051867	Gm4944	predicted gene 4944 [Source:MGI Symbol;Acc:MGI:3643318]
ENSRNOG00000055070	0.21	1	6.94	7.07	7.13	7.07	0.17	6.84	6.86	7.01	6.86	0.16	0.21	0.17	1.24	ENSRNOG00000055070	AABR07003030.2
ENSRNOG00000005854	0.21	1	6.51	6.94	6.94	6.94	0.17	6.83	6.69	6.73	6.73	0.17	0.2	0.17	1.19	ENSRNOG00000005854	Angpt1	angiopoietin 1 [Source:RGD Symbol;Acc:628896]
ENSRNOG00000036482	0.21	1	6.91	7.17	6.94	6.94	0.17	6.73	6.94	6.54	6.73	0.17	0.2	0.17	1.19	ENSRNOG00000036482	AABR07047331.1
ENSRNOG00000053018	0.21	1	6.7	6.74	6.83	6.74	0.17	6.53	6.7	6.27	6.53	0.18	0.21	0.18	1.19	ENSRNOG00000053018	SNORA70	Small nucleolar RNA SNORA70 [Source:RFAM;Acc:RF00156]
ENSRNOG00000060202	0.21	1	6.71	6.84	6.7	6.71	0.17	6.33	6.5	6.94	6.5	0.18	0.21	0.18	1.18	ENSRNOG00000060202	AABR07062152.1
ENSRNOG00000031061	0.21	1	6.74	6.58	6.52	6.58	0.18	6.37	6.58	6.28	6.37	0.18	0.21	0.18	1.17	ENSRNOG00000031061	LOC306079	similar to RIKEN cDNA 3100001N19 [Source:RGD Symbol;Acc:1564564]
ENSRNOG00000045540	0.21	1	6.48	6.75	6.68	6.68	0.17	6.84	6.47	6.07	6.47	0.18	0.21	0.18	1.17	ENSRNOG00000045540	AABR07035289.1
ENSRNOG00000051281	0.21	1	6.59	6.23	6.6	6.59	0.18	6.1	6.42	6.38	6.38	0.18	0.21	0.18	1.16	ENSRNOG00000051281	Rn60_X_0612.1
ENSRNOG00000053044	0.21	1	6.56	6.95	6.74	6.74	0.17	6.52	6.53	6.82	6.53	0.18	0.21	0.18	1.16	ENSRNOG00000053044	AABR07012775.1	Uncharacterized protein [Source:UniProtKB/TrEMBL;Acc:D3ZRA9]
ENSRNOG00000059471	0.21	1	6.54	6.08	6.5	6.5	0.18	6.21	6.29	6.43	6.29	0.19	0.21	0.19	1.14	ENSRNOG00000059471	SNORA17	Small nucleolar RNA SNORA17 [Source:RFAM;Acc:RF00560]
ENSRNOG00000042967	0.21	1	6.6	6.73	6.62	6.62	0.18	6.41	6.58	6.4	6.41	0.18	0.21	0.18	1.13	ENSRNOG00000042967	RGD1562683	RGD1562683 [Source:RGD Symbol;Acc:1562683]
ENSRNOG00000015788	0.21	1	6.66	6.57	6.03	6.57	0.18	6.36	6.56	6.35	6.36	0.18	0.2	0.18	1.11	ENSRNOG00000015788	Adora3	adenosine A3 receptor [Source:RGD Symbol;Acc:2051]
ENSRNOG00000026231	0.21	1	6.51	6.61	6.56	6.56	0.18	6.35	6.41	6.26	6.35	0.18	0.21	0.18	1.11	ENSRNOG00000026231	Awat1	acyl-CoA wax alcohol acyltransferase 1 [Source:RGD Symbol;Acc:1587163]
ENSRNOG00000053907	0.21	1	6.47	6.53	6.42	6.47	0.18	5.93	6.26	6.56	6.26	0.19	0.21	0.19	1.09	ENSRNOG00000053907	SNORA17	Small nucleolar RNA SNORA17 [Source:RFAM;Acc:RF00560]
ENSRNOG00000023578	0.21	1	6.4	6.4	6.05	6.4	0.18	6.52	6.19	5.76	6.19	0.19	0.21	0.19	1.08	ENSRNOG00000023578	Prol1	proline rich, lacrimal 1 [Source:RGD Symbol;Acc:620983]
ENSRNOG00000051158	0.21	1	6.44	6.27	6.24	6.27	0.19	5.93	6.42	6.06	6.06	0.2	0.21	0.2	1.08	ENSRNOG00000051158	C2	complement component 2 [Source:RGD Symbol;Acc:2231]
ENSRNOG00000052952	0.21	1	6.43	6.21	6.51	6.43	0.18	6.22	6.2	6.3	6.22	0.19	0.21	0.19	1.08	ENSRNOG00000052952	AABR07031963.1	uncharacterized protein LOC317165 [Source:RefSeq peptide;Acc:NP_001041357]
ENSRNOG00000055830	0.21	1	6.33	6.3	6.11	6.3	0.19	5.97	6.44	6.09	6.09	0.2	0.21	0.2	1.08	ENSRNOG00000055830	AABR07001700.1
ENSRNOG00000058667	0.21	1	6.18	6.74	6.47	6.47	0.18	6.27	6.14	6.26	6.26	0.19	0.2	0.19	1.08	ENSRNOG00000058667	AABR07028076.1
ENSRNOG00000017366	0.21	1	6.27	6.14	6.43	6.27	0.19	6.06	6.39	5.93	6.06	0.2	0.21	0.2	1.07	ENSRNOG00000017366	Olr192	olfactory receptor 192 [Source:RGD Symbol;Acc:1332789]
ENSRNOG00000058576	0.21	1	6.41	6.06	6.27	6.27	0.19	6.24	6.02	6.06	6.06	0.2	0.21	0.2	1.07	ENSRNOG00000058576	AABR07047194.1
ENSRNOG00000026430	0.21	1	6.35	6.38	6.43	6.38	0.18	6.17	6.08	6.37	6.17	0.19	0.2	0.19	1.06	ENSRNOG00000026430	Trim58	tripartite motif-containing 58 [Source:RGD Symbol;Acc:1566174]
ENSRNOG00000008450	0.21	1	5.78	6.19	6.61	6.19	0.19	5.98	6.03	5.97	5.98	0.2	0.21	0.2	1.05	ENSRNOG00000008450	LOC100359539	ribonucleotide reductase M2 polypeptide [Source:RGD Symbol;Acc:2323655]
ENSRNOG00000030641	0.21	1	6.28	6.42	6.33	6.33	0.19	6.1	6.13	6.12	6.12	0.2	0.2	0.2	1.05	ENSRNOG00000030641	Fam159a	family with sequence similarity 159, member A [Source:RGD Symbol;Acc:1593542]
ENSRNOG00000051181	0.21	1	6.28	6.16	6.46	6.28	0.19	6.07	6.33	5.96	6.07	0.2	0.2	0.2	1.03	ENSRNOG00000051181	Rn60_X_0743.2
ENSRNOG00000051559	0.21	1	5.81	6.09	6.1	6.09	0.2	5.89	5.87	5.88	5.88	0.21	0.21	0.21	1.01	ENSRNOG00000051559	AABR07021494.1
ENSRNOG00000002792	0.21	1	6.19	5.84	5.86	5.86	0.21	5.58	6.08	5.65	5.65	0.22	0.22	0.22	1	ENSRNOG00000002792	Cxcl2	chemokine (C-X-C motif) ligand 2 [Source:RGD Symbol;Acc:70069]
ENSRNOG00000007402	0.21	1	5.61	6.23	6.04	6.04	0.2	5.36	5.83	5.85	5.83	0.21	0.21	0.21	1	ENSRNOG00000007402	AC121415.1	Uncharacterized protein [Source:UniProtKB/TrEMBL;Acc:F1LUE9]
ENSRNOG00000018928	0.21	1	6.02	6.09	6.05	6.05	0.2	5.91	5.74	5.84	5.84	0.21	0.21	0.21	1	ENSRNOG00000018928	LOC100360638	zinc finger protein 780B-like [Source:RGD Symbol;Acc:2321719]
ENSRNOG00000030234	0.21	1	6.1	5.8	6.26	6.1	0.2	5.37	5.89	6.24	5.89	0.21	0.21	0.21	1	ENSRNOG00000030234	LOC100361411	MAP/microtubule affinity-regulating kinase 3-like [Source:RGD Symbol;Acc:2320154]
ENSRNOG00000053986	0.21	1	5.94	5.83	6.03	5.94	0.2	5.71	5.76	5.73	5.73	0.22	0.21	0.21	0.99	ENSRNOG00000053986	AC117122.1
ENSRNOG00000003498	0.21	1	5.74	5.92	6.13	5.92	0.2	5.7	6.19	5.71	5.71	0.22	0.21	0.22	0.97	ENSRNOG00000003498	Olr1584	olfactory receptor 1584 [Source:RGD Symbol;Acc:1334087]
ENSRNOG00000029090	0.21	1	5.96	6.14	5.64	5.96	0.2	5.62	5.75	6.08	5.75	0.22	0.2	0.21	0.96	ENSRNOG00000029090	LOC100359656	rCG38062-like [Source:RGD Symbol;Acc:2324606]
ENSRNOG00000032765	0.21	1	5.66	5.87	5.97	5.87	0.21	5.99	5.58	5.66	5.66	0.22	0.21	0.22	0.96	ENSRNOG00000032765	RGD1559955	similar to 40S ribosomal protein S17 [Source:RGD Symbol;Acc:1559955]
ENSRNOG00000047468	0.21	1	5.75	5.9	6.18	5.9	0.2	5.38	6.02	5.69	5.69	0.22	0.21	0.22	0.96	ENSRNOG00000047468	LOC680045	hypothetical protein LOC680045 [Source:RGD Symbol;Acc:1596842]
ENSRNOG00000024545	0.21	1	5.38	5.72	5.74	5.72	0.21	5.51	5.48	5.62	5.51	0.23	0.21	0.23	0.93	ENSRNOG00000024545	Ccdc18	coiled-coil domain containing 18 [Source:RGD Symbol;Acc:1564165]
ENSRNOG00000058730	0.21	1	5.76	5.76	5.31	5.76	0.21	5.55	5.84	5.38	5.55	0.23	0.21	0.22	0.93	ENSRNOG00000058730	AABR07032747.1
ENSRNOG00000061211	0.21	1	6.01	5.43	5.75	5.75	0.21	5.14	5.72	5.54	5.54	0.23	0.21	0.22	0.93	ENSRNOG00000061211	AABR07042652.1
ENSRNOG00000032513	0.21	1	5.78	5.7	5.39	5.7	0.21	5.11	5.49	5.81	5.49	0.23	0.21	0.23	0.91	ENSRNOG00000032513	Prps1l1	phosphoribosyl pyrophosphate synthetase 1-like 1 [Source:RGD Symbol;Acc:1306328]
ENSRNOG00000042407	0.21	1	5.63	5.52	5.6	5.6	0.22	5.39	5.54	5.31	5.39	0.24	0.21	0.23	0.91	ENSRNOG00000042407	Obp2a	odorant binding protein 2A [Source:RGD Symbol;Acc:1588212]
ENSRNOG00000049118	0.21	1	5.59	5.66	6.06	5.66	0.22	5.45	5.89	5.32	5.45	0.23	0.21	0.23	0.91	ENSRNOG00000049118	Olr1372	olfactory receptor 1372 [Source:RGD Symbol;Acc:1333630]
ENSRNOG00000056847	0.21	1	5.64	5.4	5.15	5.4	0.23	5.26	5.19	5.08	5.19	0.25	0.21	0.25	0.85	ENSRNOG00000056847	Gsta3	glutathione S-transferase alpha 3 [Source:EntrezGene;Acc:494500]
ENSRNOG00000060002	0.21	1	5.22	5.3	5.28	5.28	0.24	5.07	5.25	4.94	5.07	0.26	0.21	0.25	0.85	ENSRNOG00000060002	AC115670.2	Protein RGD1564243 [Source:UniProtKB/TrEMBL;Acc:D4AA59]
ENSRNOG00000002814	0.21	1	5.17	5.1	4.9	5.1	0.25	4.52	4.89	4.95	4.89	0.27	0.22	0.26	0.82	ENSRNOG00000002814	Higd1b	HIG1 hypoxia inducible domain family, member 1B [Source:RGD Symbol;Acc:1306907]
ENSRNOG00000046651	0.21	1	5.03	4.94	5.07	5.03	0.25	4.77	5.36	4.82	4.82	0.27	0.22	0.27	0.8	ENSRNOG00000046651	Olr1488	olfactory receptor 1488 [Source:RGD Symbol;Acc:1333517]
ENSRNOG00000045622	0.21	1	4.5	5.3	5	5	0.25	4.81	4.79	4.77	4.79	0.27	0.21	0.27	0.79	ENSRNOG00000045622	Spaca5	sperm acrosome associated 5 [Source:RGD Symbol;Acc:1584964]
ENSRNOG00000055537	0.21	1	5	4.91	4.86	4.91	0.26	4.7	4.66	4.8	4.7	0.28	0.21	0.28	0.76	ENSRNOG00000055537	AABR07065814.5
ENSRNOG00000059711	0.21	1	5.29	4.65	4.94	4.94	0.26	5.06	4.73	4.73	4.73	0.28	0.21	0.27	0.76	ENSRNOG00000059711	AABR07019449.1
ENSRNOG00000048329	0.21	1	4.81	4.84	4.77	4.81	0.27	4.69	4.6	4.55	4.6	0.29	0.21	0.28	0.74	ENSRNOG00000048329	Cyp2ac1	cytochrome P450, family 2, subfamily ac, polypeptide 1 [Source:RGD Symbol;Acc:1564244]
ENSRNOG00000039548	0.21	1	4.61	4.6	4.18	4.6	0.28	4.39	4.3	4.39	4.39	0.3	0.21	0.3	0.71	ENSRNOG00000039548	AABR07014487.1	Uncharacterized protein [Source:UniProtKB/TrEMBL;Acc:D4AAK1]
ENSRNOG00000055971	0.21	1	4.93	4.58	4.58	4.58	0.28	5.4	4.19	4.37	4.37	0.3	0.21	0.3	0.7	ENSRNOG00000055971	AABR07000544.1
ENSRNOG00000056828	0.21	1	4.8	4.5	4.38	4.5	0.29	4.29	5.23	3.93	4.29	0.31	0.21	0.31	0.7	ENSRNOG00000056828	AABR07065705.2
ENSRNOG00000054182	0.21	1	4.93	4.3	4.52	4.52	0.29	4.11	4.66	4.31	4.31	0.31	0.2	0.3	0.67	ENSRNOG00000054182	AABR07070816.1
ENSRNOG00000057218	0.21	1	4.53	4.36	3.75	4.36	0.3	4.15	4.4	3.91	4.15	0.32	0.2	0.32	0.64	ENSRNOG00000057218	AABR07052390.1
ENSRNOG00000053823	0.21	1	4.58	4.04	3.82	4.04	0.32	3.83	3.75	3.96	3.83	0.34	0.22	0.34	0.63	ENSRNOG00000053823	U6	U6 spliceosomal RNA [Source:RFAM;Acc:RF00026]
ENSRNOG00000055950	0.21	1	4.33	4.39	4.32	4.33	0.3	4.47	4.12	4.12	4.12	0.32	0.2	0.32	0.63	ENSRNOG00000055950	Vom1r100	vomeronasal 1 receptor 100 [Source:EntrezGene;Acc:297439]
ENSRNOG00000060814	0.21	1	4.27	4.19	3.93	4.19	0.31	4.21	3.98	3.89	3.98	0.33	0.21	0.33	0.63	ENSRNOG00000060814	U2	U2 spliceosomal RNA [Source:RFAM;Acc:RF00004]
ENSRNOG00000033073	0.21	1	4.01	3.93	3.94	3.94	0.33	3.73	3.71	3.79	3.73	0.35	0.21	0.35	0.62	ENSRNOG00000033073	Vom2r68	vomeronasal 2 receptor, 68 [Source:RGD Symbol;Acc:1560816]
ENSRNOG00000055122	0.21	1	3.95	3.9	3.37	3.9	0.33	3.61	3.69	4.1	3.69	0.35	0.21	0.35	0.61	ENSRNOG00000055122	AABR07003563.1
ENSRNOG00000029263	0.21	1	3.86	3.92	4.08	3.92	0.33	4.01	3.71	3.69	3.71	0.35	0.21	0.35	0.6	ENSRNOG00000029263	Vom1r101	vomeronasal 1 receptor 101 [Source:RGD Symbol;Acc:708395]
ENSRNOG00000049711	0.21	1	3.72	4.06	3.88	3.88	0.33	3.94	3.58	3.67	3.67	0.35	0.21	0.35	0.59	ENSRNOG00000049711	LOC100912370	olfactory receptor 4C15-like [Source:RGD Symbol;Acc:6487327]
ENSRNOG00000057797	0.21	1	4.3	3.93	3.91	3.93	0.33	3.35	4.56	3.72	3.72	0.35	0.2	0.35	0.59	ENSRNOG00000057797	AABR07042654.1
ENSRNOG00000051674	0.21	1	2.7	3.92	3.66	3.66	0.34	2.72	3.51	3.45	3.45	0.37	0.21	0.36	0.57	ENSRNOG00000051674	AABR07015399.1
ENSRNOG00000053533	0.21	1	2.89	3.66	3.49	3.49	0.35	3.38	3.04	3.28	3.28	0.38	0.21	0.37	0.57	ENSRNOG00000053533	SNORA71	Small nucleolar RNA SNORA71 [Source:RFAM;Acc:RF00056]
ENSRNOG00000058022	0.21	1	3.59	3.43	3.17	3.43	0.35	3.22	3.46	3.05	3.22	0.38	0.21	0.38	0.55	ENSRNOG00000058022	AABR07059499.1
ENSRNOG00000050604	0.21	1	3.63	3.03	3.08	3.08	0.37	2.75	3.06	2.87	2.87	0.39	0.21	0.39	0.54	ENSRNOG00000050604	Olr827	olfactory receptor 827 [Source:RGD Symbol;Acc:1332631]
ENSRNOG00000057526	0.21	1	1.94	1.93	2.24	1.94	0.38	2.1	1.73	1.73	1.73	0.42	0.21	0.41	0.51	ENSRNOG00000057526	AABR07051642.1
ENSRNOG00000059342	0.21	1	2.63	2.9	2.11	2.63	0.37	2.42	2.81	2.03	2.42	0.41	0.21	0.4	0.51	ENSRNOG00000059342	AC115670.1	Olfactory receptor [Source:UniProtKB/TrEMBL;Acc:D3ZVP1]
ENSRNOG00000021589	0.21	1	9.21	9.34	9.28	9.28	0.14	9.07	9.08	9.06	9.07	0.11	0.22	0.13	1.68	ENSRNOG00000021589	RGD1561931	similar to KIAA2022 protein [Source:RGD Symbol;Acc:1561931]
ENSRNOG00000050796	0.21	1	10.49	10.96	10.79	10.79	0.15	10.46	10.58	10.61	10.58	0.11	0.22	0.13	1.63	ENSRNOG00000050796	AABR07026893.1	Uncharacterized protein [Source:UniProtKB/TrEMBL;Acc:M0RDP8]
ENSRNOG00000004345	0.21	1	9.21	9.43	9.44	9.43	0.14	9.23	9.21	9.22	9.22	0.12	0.21	0.13	1.62	ENSRNOG00000004345	Daam1	dishevelled associated activator of morphogenesis 1 [Source:RGD Symbol;Acc:1305119]
ENSRNOG00000007315	0.21	1	8.99	9.18	9.38	9.18	0.14	8.97	8.96	9.13	8.97	0.11	0.21	0.13	1.61	ENSRNOG00000007315	Thoc2	THO complex 2 [Source:RGD Symbol;Acc:1561623]
ENSRNOG00000018786	0.21	1	8.79	8.89	8.84	8.84	0.14	8.58	8.63	8.77	8.63	0.11	0.21	0.13	1.6	ENSRNOG00000018786	AABR07071746.1
ENSRNOG00000057059	0.21	1	9.2	9.28	8.76	9.2	0.14	9.53	8.99	8.99	8.99	0.11	0.21	0.13	1.59	ENSRNOG00000057059	AABR07018857.1
ENSRNOG00000004027	0.21	1	9.36	9.61	9.65	9.61	0.14	9.38	9.4	9.54	9.4	0.12	0.21	0.13	1.58	ENSRNOG00000004027	Aldh9a1	aldehyde dehydrogenase 9 family, member A1 [Source:RGD Symbol;Acc:68409]
ENSRNOG00000011714	0.21	1	8.53	8.85	8.93	8.85	0.14	8.58	8.64	8.75	8.64	0.11	0.21	0.13	1.57	ENSRNOG00000011714	Sat2	spermidine/spermine N1-acetyltransferase family member 2 [Source:RGD Symbol;Acc:1307869]
ENSRNOG00000020495	0.21	1	8.84	9.13	9.01	9.01	0.14	8.79	8.99	8.8	8.8	0.11	0.2	0.13	1.56	ENSRNOG00000020495	Eif3k	eukaryotic translation initiation factor 3, subunit K [Source:RGD Symbol;Acc:1309221]
ENSRNOG00000002443	0.21	1	10.44	10.61	10.07	10.44	0.15	10.47	10.23	9.87	10.23	0.12	0.21	0.14	1.55	ENSRNOG00000002443	Mfap3	microfibrillar-associated protein 3 [Source:RGD Symbol;Acc:1359463]
ENSRNOG00000001346	0.21	1	9.7	9.87	9.87	9.87	0.15	9.66	9.63	9.7	9.66	0.12	0.21	0.14	1.54	ENSRNOG00000001346	Cops6	COP9 signalosome subunit 6 [Source:RGD Symbol;Acc:1309919]
ENSRNOG00000051224	0.21	1	8.51	8.88	8.7	8.7	0.15	8.49	8.82	8.4	8.49	0.12	0.21	0.13	1.53	ENSRNOG00000051224	Rn60_1_1736.2
ENSRNOG00000060608	0.21	1	8.26	8.57	8.05	8.26	0.15	8.05	7.98	8.28	8.05	0.13	0.21	0.14	1.46	ENSRNOG00000060608	AABR07018226.2
ENSRNOG00000033765	0.21	1	9.75	9.97	9.92	9.92	0.15	9.56	9.85	9.71	9.71	0.12	0.2	0.14	1.45	ENSRNOG00000033765	Eif1	eukaryotic translation initiation factor 1 [Source:RGD Symbol;Acc:1306308]
ENSRNOG00000043267	0.2	1	9.16	8.99	8.56	8.99	0.14	8.91	8.79	8.74	8.79	0.11	0.21	0.13	1.58	ENSRNOG00000043267	Ftsj2	FtsJ RNA methyltransferase homolog 2 (E. coli) [Source:RGD Symbol;Acc:1305944]
ENSRNOG00000010239	0.2	1	9.28	9.3	9.7	9.3	0.14	9.03	9.1	9.19	9.1	0.11	0.2	0.13	1.54	ENSRNOG00000010239	Cnbp	CCHC-type zinc finger, nucleic acid binding protein [Source:RGD Symbol;Acc:621807]
ENSRNOG00000057756	0.2	1	9.34	9.48	9.49	9.48	0.14	9.28	9.25	9.38	9.28	0.12	0.2	0.13	1.53	ENSRNOG00000057756	Osbpl2	Oxysterol binding protein-like 2; Oxysterol binding protein-like 2, isoform CRA_b; Protein Osbpl2 [Source:UniProtKB/TrEMBL;Acc:Q5BK47]
ENSRNOG00000012385	0.2	1	8.79	9.05	9.07	9.05	0.14	8.75	8.85	8.88	8.85	0.11	0.2	0.13	1.52	ENSRNOG00000012385	Naa15	N(alpha)-acetyltransferase 15, NatA auxiliary subunit [Source:RGD Symbol;Acc:1310984]
ENSRNOG00000033274	0.2	1	9.23	9.38	9.54	9.38	0.14	9.26	9.18	9.11	9.18	0.12	0.2	0.13	1.51	ENSRNOG00000033274	RGD1565415	similar to ribosomal protein L27a [Source:RGD Symbol;Acc:1565415]
ENSRNOG00000017759	0.2	1	8.46	8.53	8.48	8.48	0.15	8.26	8.28	8.58	8.28	0.12	0.2	0.14	1.48	ENSRNOG00000017759	Ucn3	urocortin 3 [Source:RGD Symbol;Acc:1562213]
ENSRNOG00000048982	0.2	1	8.4	8.05	8.45	8.4	0.15	8.39	8.05	8.2	8.2	0.12	0.2	0.14	1.45	ENSRNOG00000048982	Calcoco1	calcium binding and coiled coil domain 1 [Source:RGD Symbol;Acc:619812]
ENSRNOG00000027015	0.2	1	9.61	9.85	9.71	9.71	0.14	9.8	9.49	9.51	9.51	0.12	0.2	0.14	1.44	ENSRNOG00000027015	Ythdf1	YTH N(6)-methyladenosine RNA binding protein 1 [Source:RGD Symbol;Acc:1308932]
ENSRNOG00000046144	0.2	1	8.39	8.49	8.11	8.39	0.15	8.25	8.1	8.19	8.19	0.12	0.2	0.14	1.41	ENSRNOG00000046144	Hist1h2ail1	histone cluster 1, H2ai-like1 [Source:RGD Symbol;Acc:1311554]
ENSRNOG00000026643	0.2	1	8.18	8.4	8.4	8.4	0.15	8.2	8.12	8.29	8.2	0.12	0.19	0.14	1.37	ENSRNOG00000026643	Chordc1	cysteine and histidine-rich domain (CHORD)-containing 1 [Source:RGD Symbol;Acc:1304679]
ENSRNOG00000029145	0.2	1	8.49	8.3	8.17	8.3	0.15	8.46	8.1	8.1	8.1	0.12	0.19	0.14	1.34	ENSRNOG00000029145	AY172581.2
ENSRNOG00000004246	0.2	1	8.02	8.13	8.23	8.13	0.15	7.93	7.93	8.14	7.93	0.13	0.19	0.15	1.33	ENSRNOG00000004246	Spag7	sperm associated antigen 7 [Source:RGD Symbol;Acc:1305473]
ENSRNOG00000004220	0.2	1	7.66	8.28	8.09	8.09	0.16	7.82	8.16	7.89	7.89	0.13	0.2	0.15	1.37	ENSRNOG00000004220	Ebag9	estrogen receptor binding site associated, antigen, 9 [Source:RGD Symbol;Acc:1307293]
ENSRNOG00000003158	0.2	1	7.29	7.96	7.95	7.95	0.16	7.46	7.75	7.81	7.75	0.14	0.2	0.15	1.35	ENSRNOG00000003158	Gm8444	predicted gene 8444 [Source:MGI Symbol;Acc:MGI:3645809]
ENSRNOG00000011417	0.2	1	7.47	7.76	7.75	7.75	0.16	7.52	7.59	7.55	7.55	0.14	0.21	0.15	1.35	ENSRNOG00000011417	Pde3b	phosphodiesterase 3B, cGMP-inhibited [Source:RGD Symbol;Acc:61943]
ENSRNOG00000052033	0.2	1	7.9	7.97	8.06	7.97	0.16	7.77	7.42	8.19	7.77	0.14	0.2	0.15	1.35	ENSRNOG00000052033	SNORA73	Small nucleolar RNA SNORA73 family [Source:RFAM;Acc:RF00045]
ENSRNOG00000023385	0.2	1	7.79	7.74	7.58	7.74	0.16	7.87	7.54	7.46	7.54	0.14	0.21	0.15	1.34	ENSRNOG00000023385	Rpl37a	ribosomal protein L37a [Source:RGD Symbol;Acc:2319947]
ENSRNOG00000000064	0.2	1	7.78	7.67	7.45	7.67	0.16	7.61	7.47	7.45	7.47	0.15	0.21	0.16	1.33	ENSRNOG00000000064	Atp5i	ATP synthase, H+ transporting, mitochondrial Fo complex, subunit E [Source:RGD Symbol;Acc:621377]
ENSRNOG00000058864	0.2	1	8.21	8.15	8.03	8.15	0.15	7.87	8.04	7.95	7.95	0.13	0.19	0.15	1.33	ENSRNOG00000058864	AABR07035561.3
ENSRNOG00000001416	0.2	1	7.82	7.72	7.13	7.72	0.16	7.66	7.52	7.39	7.52	0.14	0.21	0.16	1.32	ENSRNOG00000001416	LOC100909521	neurosecretory protein VGF-like [Source:RGD Symbol;Acc:6503411]
ENSRNOG00000033076	0.2	1	7.97	7.87	7.68	7.87	0.16	7.72	7.67	7.67	7.67	0.14	0.2	0.15	1.32	ENSRNOG00000033076	Thnsl1	threonine synthase-like 1 (S. cerevisiae) [Source:RGD Symbol;Acc:1564213]
ENSRNOG00000020165	0.2	1	7.86	7.96	7.27	7.86	0.16	7.97	7.66	7.09	7.66	0.14	0.2	0.15	1.31	ENSRNOG00000020165	Ahsp	alpha hemoglobin stabilizing protein [Source:RGD Symbol;Acc:1306725]
ENSRNOG00000030572	0.2	1	7.97	8.15	8.43	8.15	0.15	7.95	7.95	8.07	7.95	0.13	0.19	0.15	1.31	ENSRNOG00000030572	Smc5	structural maintenance of chromosomes 5 [Source:RGD Symbol;Acc:1307492]
ENSRNOG00000002177	0.2	1	7.29	7.51	7.58	7.51	0.16	7.38	7.31	7.17	7.31	0.15	0.21	0.16	1.3	ENSRNOG00000002177	Gnpda2	glucosamine-6-phosphate deaminase 2 [Source:RGD Symbol;Acc:1305521]
ENSRNOG00000053923	0.2	1	7.59	7.86	7.92	7.86	0.16	7.76	7.66	7.65	7.66	0.14	0.2	0.15	1.3	ENSRNOG00000053923	Prkrir	protein-kinase, interferon-inducible double stranded RNA dependent inhibitor, repressor of (P58 repressor) [Source:MGI Symbol;Acc:MGI:1920231]
ENSRNOG00000058203	0.2	1	7.61	7.66	7.83	7.66	0.16	7.42	7.46	7.63	7.46	0.15	0.2	0.16	1.29	ENSRNOG00000058203	AC115255.2
ENSRNOG00000053626	0.2	1	7.26	7.32	6.67	7.26	0.16	7.08	7.06	6.79	7.06	0.16	0.21	0.16	1.27	ENSRNOG00000053626	AABR07058955.1
ENSRNOG00000008892	0.2	1	7.8	7.61	7.85	7.8	0.16	7.85	7.4	7.6	7.6	0.14	0.19	0.15	1.25	ENSRNOG00000008892	Parp2	poly (ADP-ribose) polymerase 2 [Source:RGD Symbol;Acc:1310568]
ENSRNOG00000009617	0.2	1	7.05	7.15	7.28	7.15	0.16	6.75	7.09	6.95	6.95	0.16	0.2	0.17	1.23	ENSRNOG00000009617	Exoc7	exocyst complex component 7 [Source:RGD Symbol;Acc:620236]
ENSRNOG00000018066	0.2	1	7.21	7.22	7.16	7.21	0.16	7.01	6.98	7.22	7.01	0.16	0.2	0.16	1.23	ENSRNOG00000018066	Bccip	BRCA2 and CDKN1A interacting protein [Source:RGD Symbol;Acc:1307362]
ENSRNOG00000041974	0.2	1	7.13	7.3	7.3	7.3	0.16	7.3	6.84	7.1	7.1	0.15	0.2	0.16	1.23	ENSRNOG00000041974	5S_rRNA	5S ribosomal RNA [Source:RFAM;Acc:RF00001]
ENSRNOG00000049171	0.2	1	7.02	7.3	7.17	7.17	0.16	7.28	6.66	6.97	6.97	0.16	0.2	0.16	1.22	ENSRNOG00000049171	Pspn	persephin [Source:RGD Symbol;Acc:3432]
ENSRNOG00000059628	0.2	1	7.26	6.57	7.27	7.26	0.16	7.3	7.04	7.06	7.06	0.16	0.2	0.16	1.22	ENSRNOG00000059628	AABR07007878.1
ENSRNOG00000028114	0.2	1	7.39	7.29	6.92	7.29	0.16	7.28	7.09	7.04	7.09	0.15	0.2	0.16	1.21	ENSRNOG00000028114	Hbq1b	hemoglobin, theta 1B [Source:RGD Symbol;Acc:2320907]
ENSRNOG00000057672	0.2	1	7.33	7.03	7.4	7.33	0.16	6.91	7.13	7.21	7.13	0.15	0.19	0.16	1.21	ENSRNOG00000057672	AC118802.1
ENSRNOG00000040109	0.2	1	7.16	7.17	6.9	7.16	0.16	6.79	7.3	6.96	6.96	0.16	0.2	0.17	1.19	ENSRNOG00000040109	Treml1	triggering receptor expressed on myeloid cells-like 1 [Source:RGD Symbol;Acc:1565175]
ENSRNOG00000059531	0.2	1	7.07	7.16	7.07	7.07	0.17	6.87	6.79	7.06	6.87	0.16	0.2	0.17	1.19	ENSRNOG00000059531	U6	U6 spliceosomal RNA [Source:RFAM;Acc:RF00026]
ENSRNOG00000018551	0.2	1	7.13	7.04	6.04	7.04	0.17	7.61	6.6	6.84	6.84	0.16	0.2	0.17	1.17	ENSRNOG00000018551	Olr63	olfactory receptor 63 [Source:RGD Symbol;Acc:1332833]
ENSRNOG00000043375	0.2	1	6.94	6.95	6.84	6.94	0.17	6.61	7.03	6.74	6.74	0.17	0.2	0.17	1.17	ENSRNOG00000043375	LOC100363178	Adora3 protein-like [Source:RGD Symbol;Acc:2324712]
ENSRNOG00000058225	0.2	1	6.52	6.71	7.02	6.71	0.17	6.51	6.39	6.91	6.51	0.18	0.21	0.18	1.17	ENSRNOG00000058225	U6	U6 spliceosomal RNA [Source:RFAM;Acc:RF00026]
ENSRNOG00000060527	0.2	1	6.89	7.09	7.09	7.09	0.17	6.98	6.8	6.89	6.89	0.16	0.19	0.17	1.16	ENSRNOG00000060527	AABR07035717.1
ENSRNOG00000059611	0.2	1	6.89	6.52	6.87	6.87	0.17	6.63	6.9	6.67	6.67	0.17	0.2	0.17	1.15	ENSRNOG00000059611	Olr1339	olfactory receptor 1339 [Source:RGD Symbol;Acc:1332863]
ENSRNOG00000003279	0.2	1	6.62	6.61	6.28	6.61	0.18	6.13	6.58	6.41	6.41	0.18	0.2	0.18	1.12	ENSRNOG00000003279	Syce2	synaptonemal complex central element protein 2 [Source:RGD Symbol;Acc:1311867]
ENSRNOG00000027319	0.2	1	6.63	6.7	6.17	6.63	0.17	6.8	6.43	6.38	6.43	0.18	0.2	0.18	1.12	ENSRNOG00000027319	Ephx3	epoxide hydrolase 3 [Source:RGD Symbol;Acc:1307206]
ENSRNOG00000035565	0.2	1	6.81	6.72	6.68	6.72	0.17	6.47	6.52	6.81	6.52	0.18	0.2	0.18	1.12	ENSRNOG00000035565	Mir330	microRNA 330 [Source:RGD Symbol;Acc:2325620]
ENSRNOG00000051427	0.2	1	6.37	6.67	6.67	6.67	0.17	6.47	6.47	7.18	6.47	0.18	0.2	0.18	1.12	ENSRNOG00000051427	SNORA17	Small nucleolar RNA SNORA17 [Source:RFAM;Acc:RF00560]
ENSRNOG00000053847	0.2	1	6.55	6.84	6.78	6.78	0.17	6.36	6.8	6.58	6.58	0.17	0.2	0.18	1.12	ENSRNOG00000053847	SNORA17	Small nucleolar RNA SNORA17 [Source:RFAM;Acc:RF00560]
ENSRNOG00000026870	0.2	1	6.7	6.91	6.64	6.7	0.17	6.71	6.36	6.5	6.5	0.18	0.2	0.18	1.11	ENSRNOG00000026870	Clic6	chloride intracellular channel 6 [Source:RGD Symbol;Acc:727938]
ENSRNOG00000043071	0.2	1	6.67	6.47	6.7	6.67	0.17	6.72	6.47	6.33	6.47	0.18	0.2	0.18	1.11	ENSRNOG00000043071	RGD1561282	RGD1561282 [Source:RGD Symbol;Acc:1561282]
ENSRNOG00000052030	0.2	1	6.66	6.15	6.53	6.53	0.18	6.49	6	6.33	6.33	0.19	0.2	0.19	1.1	ENSRNOG00000052030	U2	U2 spliceosomal RNA [Source:RFAM;Acc:RF00004]
ENSRNOG00000060396	0.2	1	6.48	6.67	6.61	6.61	0.18	6.3	6.68	6.41	6.41	0.18	0.2	0.18	1.09	ENSRNOG00000060396	AABR07044807.1
ENSRNOG00000011279	0.2	1	6.51	6.74	6.72	6.72	0.17	6.45	6.59	6.52	6.52	0.18	0.19	0.18	1.08	ENSRNOG00000011279	Cmc2	C-x(9)-C motif containing 2 [Source:RGD Symbol;Acc:2324599]
ENSRNOG00000046752	0.2	1	6.57	6.67	6.68	6.67	0.17	6.57	6.47	6.04	6.47	0.18	0.19	0.18	1.08	ENSRNOG00000046752	AABR07012323.1	Uncharacterized protein [Source:UniProtKB/TrEMBL;Acc:M0R5D9]
ENSRNOG00000060174	0.2	1	6.48	6.63	6.42	6.48	0.18	6.28	5.99	6.52	6.28	0.19	0.2	0.19	1.08	ENSRNOG00000060174	AABR07070775.1
ENSRNOG00000061228	0.2	1	6.55	6.53	6.84	6.55	0.18	6.35	6.31	6.78	6.35	0.18	0.2	0.19	1.08	ENSRNOG00000061228	7SK	7SK RNA [Source:RFAM;Acc:RF00100]
ENSRNOG00000052085	0.2	1	6.38	6.58	6.57	6.57	0.18	6.66	6.37	6.03	6.37	0.18	0.2	0.18	1.07	ENSRNOG00000052085	AABR07049688.1
ENSRNOG00000028617	0.2	1	6.45	6.41	6.25	6.41	0.18	6.19	6.21	6.28	6.21	0.19	0.2	0.19	1.05	ENSRNOG00000028617	Ceacam15	carcinoembryonic antigen-related cell adhesion molecule 15 [Source:MGI Symbol;Acc:MGI:2141810]
ENSRNOG00000059520	0.2	1	6.92	6.09	6.37	6.37	0.18	6.02	6.17	6.49	6.17	0.19	0.2	0.19	1.03	ENSRNOG00000059520	AABR07050052.1
ENSRNOG00000050553	0.2	1	6.23	6.17	6.03	6.17	0.19	5.91	6.02	5.97	5.97	0.2	0.2	0.2	1.01	ENSRNOG00000050553	Atp6v1c2	ATPase, H+ transporting, lysosomal V1 subunit C2 [Source:RGD Symbol;Acc:1359430]
ENSRNOG00000060050	0.2	1	6.08	6.27	5.79	6.08	0.2	6.08	5.74	5.88	5.88	0.21	0.2	0.21	0.99	ENSRNOG00000060050	AABR07048046.1
ENSRNOG00000015743	0.2	1	6.25	6.36	6.04	6.25	0.19	5.85	6.05	6.15	6.05	0.2	0.19	0.2	0.98	ENSRNOG00000015743	Rfpl4a	ret finger protein-like 4A [Source:RGD Symbol;Acc:1307409]
ENSRNOG00000057295	0.2	1	6.11	6.07	5.92	6.07	0.2	5.46	6.22	5.87	5.87	0.21	0.2	0.21	0.98	ENSRNOG00000057295	Gm10000	predicted gene 10000 [Source:MGI Symbol;Acc:MGI:3641968]
ENSRNOG00000032517	0.2	1	6.17	6.37	6.15	6.17	0.19	5.97	6.04	5.96	5.97	0.2	0.2	0.2	0.97	ENSRNOG00000032517	Cntn6	contactin 6 [Source:RGD Symbol;Acc:62008]
ENSRNOG00000019296	0.2	1	6.11	6.22	5.91	6.11	0.19	5.91	6.04	5.85	5.91	0.21	0.2	0.21	0.96	ENSRNOG00000019296	Gnat2	guanine nucleotide binding protein (G protein), alpha transducing activity polypeptide 2 [Source:RGD Symbol;Acc:1309514]
ENSRNOG00000050551	0.2	1	6.19	5.97	5.84	5.97	0.2	5.3	5.98	5.77	5.77	0.21	0.2	0.21	0.96	ENSRNOG00000050551	AABR07052198.1
ENSRNOG00000054991	0.2	1	5.98	6.11	5.76	5.98	0.2	5.98	5.78	5.77	5.78	0.21	0.2	0.21	0.95	ENSRNOG00000054991	AABR07026281.1
ENSRNOG00000056278	0.2	1	5.95	6.19	6.19	6.19	0.19	5.99	5.88	6.03	5.99	0.2	0.19	0.2	0.95	ENSRNOG00000056278	AABR07050914.1	Protein LOC102554588 [Source:UniProtKB/TrEMBL;Acc:M0RCX5]
ENSRNOG00000058401	0.2	1	6.1	5.86	6.07	6.07	0.2	5.97	5.71	5.87	5.87	0.21	0.2	0.21	0.95	ENSRNOG00000058401	AABR07019116.2
ENSRNOG00000057967	0.2	1	5.67	6.08	6.23	6.08	0.2	5.71	5.9	5.88	5.88	0.21	0.19	0.21	0.94	ENSRNOG00000057967	AABR07033745.3	Protein LOC102557093 [Source:UniProtKB/TrEMBL;Acc:D3ZN12]
ENSRNOG00000056980	0.2	1	5.75	5.91	6.03	5.91	0.2	6.14	5.71	5.55	5.71	0.22	0.2	0.22	0.93	ENSRNOG00000056980	AABR07054752.2
ENSRNOG00000049365	0.2	1	5.91	5.9	5.77	5.9	0.2	5.69	5.7	5.86	5.7	0.22	0.2	0.22	0.92	ENSRNOG00000049365	Olr646	olfactory receptor 646 [Source:RGD Symbol;Acc:1333370]
ENSRNOG00000061668	0.2	1	4.79	5.87	6.02	5.87	0.21	5.88	5.67	5.66	5.67	0.22	0.2	0.22	0.92	ENSRNOG00000061668	AABR07035190.1
ENSRNOG00000007700	0.2	1	5.89	5.97	5.94	5.94	0.2	5.74	5.71	5.97	5.74	0.22	0.2	0.21	0.91	ENSRNOG00000007700	Inhbc	inhibin beta C [Source:RGD Symbol;Acc:621194]
ENSRNOG00000022717	0.2	1	6.03	5.87	5.57	5.87	0.21	6.14	5.62	5.67	5.67	0.22	0.2	0.22	0.9	ENSRNOG00000022717	Ccdc121	coiled-coil domain containing 121 [Source:RGD Symbol;Acc:1566190]
ENSRNOG00000028243	0.2	1	6.41	5.8	5.92	5.92	0.2	6.03	5.34	5.72	5.72	0.22	0.19	0.22	0.9	ENSRNOG00000028243	Derl3	derlin 3 [Source:RGD Symbol;Acc:1597373]
ENSRNOG00000029292	0.2	1	5.98	5.86	6.08	5.98	0.2	6.03	5.72	5.78	5.78	0.21	0.19	0.21	0.9	ENSRNOG00000029292	LOC500877	Ab1-152 [Source:RGD Symbol;Acc:1563390]
ENSRNOG00000052777	0.2	1	5.7	5.93	5.79	5.79	0.21	5.54	5.7	5.59	5.59	0.22	0.2	0.22	0.9	ENSRNOG00000052777	AABR07066114.2
ENSRNOG00000009852	0.2	1	5.72	5.72	5.72	5.72	0.21	5.76	5.35	5.52	5.52	0.23	0.2	0.23	0.88	ENSRNOG00000009852	Olr519	olfactory receptor 519 [Source:RGD Symbol;Acc:1334112]
ENSRNOG00000055573	0.2	1	6.1	5.65	5.75	5.75	0.21	5.55	6.03	5.52	5.55	0.23	0.2	0.22	0.88	ENSRNOG00000055573	Rn60_7_1407.2
ENSRNOG00000000768	0.2	1	5.69	5.73	5.66	5.69	0.21	5.49	5.58	5.27	5.49	0.23	0.2	0.23	0.86	ENSRNOG00000000768	Ubd	ubiquitin D [Source:RGD Symbol;Acc:69418]
ENSRNOG00000021766	0.2	1	4.97	5.13	5.49	5.13	0.25	4.83	4.96	4.93	4.93	0.27	0.21	0.26	0.8	ENSRNOG00000021766	AC127217.1
ENSRNOG00000029537	0.2	1	5.35	5.3	5.13	5.3	0.24	5.1	5	5.18	5.1	0.25	0.2	0.25	0.8	ENSRNOG00000029537	Olr1505	olfactory receptor 1505 [Source:RGD Symbol;Acc:1334253]
ENSRNOG00000047275	0.2	1	5.56	5.04	5.03	5.04	0.25	4.84	5.26	4.61	4.84	0.27	0.21	0.27	0.78	ENSRNOG00000047275	AABR07037608.1
ENSRNOG00000025805	0.2	1	5.09	5.1	4.94	5.09	0.25	4.8	4.89	4.89	4.89	0.27	0.2	0.26	0.76	ENSRNOG00000025805	Ms4a14	membrane-spanning 4-domains, subfamily A, member 14 [Source:RGD Symbol;Acc:727900]
ENSRNOG00000060690	0.2	1	5.28	5.77	5.27	5.28	0.24	5.38	5.08	4.93	5.08	0.26	0.19	0.25	0.76	ENSRNOG00000060690	AABR07052523.2
ENSRNOG00000049154	0.2	1	5.19	4.96	4.73	4.96	0.26	4.66	5.01	4.76	4.76	0.28	0.2	0.27	0.75	ENSRNOG00000049154	AABR07027730.1	Uncharacterized protein [Source:UniProtKB/TrEMBL;Acc:M0RAT4]
ENSRNOG00000060277	0.2	1	5.45	4.95	4.47	4.95	0.26	3.18	4.8	4.75	4.75	0.28	0.2	0.27	0.74	ENSRNOG00000060277	AABR07014745.1
ENSRNOG00000045719	0.2	1	5.02	4.94	4.84	4.94	0.26	4.21	4.74	4.78	4.74	0.28	0.2	0.27	0.73	ENSRNOG00000045719	Olr401	olfactory receptor 401 [Source:RGD Symbol;Acc:1333467]
ENSRNOG00000010315	0.2	1	4.78	4.76	4.72	4.76	0.27	4.54	5.07	4.56	4.56	0.29	0.2	0.29	0.7	ENSRNOG00000010315	Ccr4	chemokine (C-C motif) receptor 4 [Source:RGD Symbol;Acc:620594]
ENSRNOG00000016027	0.2	1	4.75	4.7	4.79	4.75	0.27	4.55	4.29	4.7	4.55	0.29	0.2	0.29	0.7	ENSRNOG00000016027	Olr125	olfactory receptor 125 [Source:RGD Symbol;Acc:1332630]
ENSRNOG00000054502	0.2	1	4.76	4.95	4.01	4.76	0.27	4.56	4.86	3.66	4.56	0.29	0.19	0.29	0.68	ENSRNOG00000054502	AABR07036080.2
ENSRNOG00000047534	0.2	1	4.62	4.37	4.38	4.38	0.29	4.18	4.34	4.15	4.18	0.32	0.2	0.31	0.65	ENSRNOG00000047534	AABR07027447.1	Uncharacterized protein [Source:UniProtKB/TrEMBL;Acc:M0RAV0]
ENSRNOG00000054812	0.2	1	4.59	4.3	4.61	4.59	0.28	4.39	4.63	4.35	4.39	0.3	0.19	0.3	0.65	ENSRNOG00000054812	AABR07017846.1
ENSRNOG00000031719	0.2	1	4.2	4.05	4.22	4.2	0.31	3.88	4.29	4	4	0.33	0.21	0.33	0.63	ENSRNOG00000031719	Rn60_X_0598.1
ENSRNOG00000049502	0.2	1	4.47	4.8	3.96	4.47	0.29	4.29	4.27	4.26	4.27	0.31	0.19	0.31	0.63	ENSRNOG00000049502	Olr304	olfactory receptor 304 [Source:RGD Symbol;Acc:1332957]
ENSRNOG00000055088	0.2	1	4.15	4.17	4.41	4.17	0.31	3.89	4.19	3.97	3.97	0.33	0.21	0.33	0.63	ENSRNOG00000055088	AABR07026021.1
ENSRNOG00000033000	0.2	1	4.13	4.11	3.96	4.11	0.31	3.92	3.91	3.72	3.91	0.34	0.2	0.33	0.61	ENSRNOG00000033000	Oog3	oogenesin 3 [Source:RGD Symbol;Acc:1565870]
ENSRNOG00000049794	0.2	1	3.89	4.17	4.12	4.12	0.31	3.71	3.92	4.08	3.92	0.34	0.2	0.33	0.61	ENSRNOG00000049794	Olr479	olfactory receptor 479 [Source:RGD Symbol;Acc:1334269]
ENSRNOG00000058241	0.2	1	4.09	4.58	3.98	4.09	0.32	3.89	4.28	3.78	3.89	0.34	0.2	0.34	0.59	ENSRNOG00000058241	AABR07056200.1
ENSRNOG00000000574	0.2	1	3.02	4.5	3.8	3.8	0.33	3.6	3.58	4.57	3.6	0.36	0.2	0.35	0.57	ENSRNOG00000000574	AC096404.1	Uncharacterized protein [Source:UniProtKB/TrEMBL;Acc:F1LTG5]
ENSRNOG00000055381	0.2	1	3.32	3.11	3.8	3.32	0.36	3.56	3.12	3.02	3.12	0.38	0.2	0.38	0.54	ENSRNOG00000055381	AABR07043652.1
ENSRNOG00000061476	0.2	1	3.37	3.14	3.05	3.14	0.36	2.87	2.94	3.35	2.94	0.39	0.2	0.39	0.53	ENSRNOG00000061476	Olr1325	olfactory receptor 1325 [Source:RGD Symbol;Acc:1332881]
ENSRNOG00000058091	0.2	1	2.12	2.38	2.33	2.33	0.38	1.98	3.72	2.13	2.13	0.41	0.21	0.4	0.51	ENSRNOG00000058091	AC107274.1
ENSRNOG00000059135	0.2	1	2.68	2.86	2.96	2.86	0.37	2.66	2.48	2.73	2.66	0.4	0.2	0.39	0.51	ENSRNOG00000059135	LOC687088	similar to olfactory receptor 1467 [Source:RGD Symbol;Acc:1590081]
ENSRNOG00000060139	0.2	1	3.07	3.15	2.64	3.07	0.37	2.83	2.87	3.05	2.87	0.39	0.2	0.39	0.51	ENSRNOG00000060139	AABR07048478.1
ENSRNOG00000052451	0.2	1	2.08	2.15	2.01	2.08	0.38	2.15	1.78	1.88	1.88	0.42	0.2	0.41	0.49	ENSRNOG00000052451	AABR07033697.1
ENSRNOG00000046139	0.2	1	8.95	8.93	8.69	8.93	0.14	9.14	8.57	8.73	8.73	0.11	0.21	0.13	1.59	ENSRNOG00000046139	Syt14	synaptotagmin XIV [Source:RGD Symbol;Acc:1592654]
ENSRNOG00000028884	0.2	1	8.66	9.02	9.06	9.02	0.14	8.71	8.82	8.87	8.82	0.11	0.2	0.13	1.55	ENSRNOG00000028884	Atp5l	ATP synthase, H+ transporting, mitochondrial Fo complex, subunit G [Source:RGD Symbol;Acc:1303259]
ENSRNOG00000028611	0.2	1	10.23	10.45	10.68	10.45	0.15	10.22	10.25	10.56	10.25	0.12	0.21	0.14	1.5	ENSRNOG00000028611	AABR07037203.1
ENSRNOG00000051060	0.2	1	8.51	8.54	8.56	8.54	0.15	8.33	8.54	8.34	8.34	0.12	0.21	0.14	1.5	ENSRNOG00000051060	Rn60_X_0719.1
ENSRNOG00000060793	0.2	1	10.04	10.67	10.53	10.53	0.15	10.07	10.33	10.62	10.33	0.12	0.2	0.14	1.5	ENSRNOG00000060793	Eif2s3	eukaryotic translation initiation factor 2, subunit 3 gamma [Source:RGD Symbol;Acc:1561279]
ENSRNOG00000003071	0.2	1	8.95	8.92	8.87	8.92	0.14	8.91	8.72	8.66	8.72	0.11	0.2	0.13	1.49	ENSRNOG00000003071	Vamp4	vesicle-associated membrane protein 4 [Source:RGD Symbol;Acc:1309753]
ENSRNOG00000053659	0.2	1	8.38	8.68	8.9	8.68	0.15	8.48	8.47	8.6	8.48	0.12	0.2	0.13	1.49	ENSRNOG00000053659	RGD1311703	Protein RGD1311703; Similar to sid2057p, isoform CRA_a [Source:UniProtKB/TrEMBL;Acc:G3V8R0]
ENSRNOG00000024065	0.2	1	8.91	8.91	8.51	8.91	0.14	8.99	8.71	8.62	8.71	0.11	0.19	0.13	1.48	ENSRNOG00000024065	Zfp575	zinc finger protein 575 [Source:RGD Symbol;Acc:1305025]
ENSRNOG00000012237	0.2	1	8.57	8.75	8.95	8.75	0.14	8.55	8.5	8.73	8.55	0.11	0.2	0.13	1.47	ENSRNOG00000012237	Rdx	radixin [Source:RGD Symbol;Acc:1359472]
ENSRNOG00000008607	0.2	1	9.69	9.99	9.94	9.94	0.15	9.8	9.74	9.73	9.74	0.12	0.2	0.14	1.46	ENSRNOG00000008607	U2surp	U2 snRNP-associated SURP domain containing [Source:RGD Symbol;Acc:1307882]
ENSRNOG00000010156	0.2	1	10.03	10.08	9.85	10.03	0.15	9.82	10.07	9.83	9.83	0.12	0.2	0.14	1.44	ENSRNOG00000010156	Snapc5	small nuclear RNA activating complex, polypeptide 5 [Source:RGD Symbol;Acc:1582813]
ENSRNOG00000054654	0.2	1	8.52	8.24	8.55	8.52	0.15	8.32	8.57	8.32	8.32	0.12	0.2	0.14	1.43	ENSRNOG00000054654	SNORA17	Small nucleolar RNA SNORA17 [Source:RFAM;Acc:RF00560]
ENSRNOG00000007134	0.2	1	8.26	8.4	7.98	8.26	0.15	8.06	8.16	8.02	8.06	0.13	0.2	0.14	1.42	ENSRNOG00000007134	Strap	serine/threonine kinase receptor associated protein [Source:RGD Symbol;Acc:1311114]
ENSRNOG00000023383	0.2	1	9.79	10.1	10.19	10.1	0.15	9.88	9.9	10.02	9.9	0.12	0.2	0.14	1.42	ENSRNOG00000023383	Ddx3x	DEAD (Asp-Glu-Ala-Asp) box helicase 3, X-linked [Source:RGD Symbol;Acc:1564771]
ENSRNOG00000000281	0.2	1	8.03	8.12	8.19	8.12	0.15	8.11	7.84	7.92	7.92	0.13	0.2	0.15	1.39	ENSRNOG00000000281	Prodh	proline dehydrogenase (oxidase) 1 [Source:RGD Symbol;Acc:1590932]
ENSRNOG00000001484	0.2	1	10.18	10.3	9.93	10.18	0.15	10.18	9.96	9.98	9.98	0.12	0.2	0.14	1.39	ENSRNOG00000001484	Gatsl2	GATS protein-like 2 [Source:RGD Symbol;Acc:1304672]
ENSRNOG00000006378	0.2	1	8.05	8.19	8.21	8.19	0.15	8.04	7.99	7.96	7.99	0.13	0.2	0.14	1.37	ENSRNOG00000006378	Mga	MGA, MAX dimerization protein [Source:RGD Symbol;Acc:1561597]
ENSRNOG00000061273	0.2	1	7.93	8.19	8.25	8.19	0.15	7.99	7.72	8.01	7.99	0.13	0.2	0.14	1.37	ENSRNOG00000061273	AABR07021972.1
ENSRNOG00000059000	0.2	1	8.18	8.13	8.3	8.18	0.15	7.97	7.98	8.16	7.98	0.13	0.2	0.15	1.36	ENSRNOG00000059000	SNORA70	Small nucleolar RNA SNORA70 [Source:RFAM;Acc:RF00156]
ENSRNOG00000026913	0.2	1	7.42	7.35	7.19	7.35	0.16	7.27	7.13	7.15	7.15	0.15	0.21	0.16	1.29	ENSRNOG00000026913	Bbs10	Bardet-Biedl syndrome 10 [Source:RGD Symbol;Acc:1560748]
ENSRNOG00000060297	0.2	1	6.86	7.31	7.37	7.31	0.16	7.32	6.87	7.11	7.11	0.15	0.2	0.16	1.26	ENSRNOG00000060297	AABR07005758.2
ENSRNOG00000025428	0.2	1	7.54	7.68	7.73	7.68	0.16	7.48	7.43	7.5	7.48	0.14	0.19	0.16	1.24	ENSRNOG00000025428	Rp2	retinitis pigmentosa 2 homolog (human) [Source:RGD Symbol;Acc:1565124]
ENSRNOG00000031205	0.2	1	6.72	7.38	7.18	7.18	0.16	7.06	6.98	6.34	6.98	0.16	0.2	0.16	1.23	ENSRNOG00000031205	RGD1563124	similar to 40S ribosomal protein S20 [Source:RGD Symbol;Acc:1563124]
ENSRNOG00000060985	0.2	1	7.23	7.02	6.95	7.02	0.17	6.82	6.89	6.82	6.82	0.16	0.2	0.17	1.21	ENSRNOG00000060985	SNORA17	Small nucleolar RNA SNORA17 [Source:RFAM;Acc:RF00560]
ENSRNOG00000003908	0.2	1	7.12	7.31	7.4	7.31	0.16	7.11	7.11	7.23	7.11	0.15	0.19	0.16	1.18	ENSRNOG00000003908	Rn60_6_1241.2
ENSRNOG00000047877	0.2	1	6.29	6.89	6.95	6.89	0.17	6.69	6.57	6.73	6.69	0.17	0.2	0.17	1.17	ENSRNOG00000047877	AABR07064622.1	Uncharacterized protein [Source:UniProtKB/TrEMBL;Acc:M0RD43]
ENSRNOG00000058331	0.2	1	6.93	6.78	7.36	6.93	0.17	7.17	6.71	6.73	6.73	0.17	0.2	0.17	1.15	ENSRNOG00000058331	AABR07010609.2
ENSRNOG00000025211	0.2	1	6.73	6.48	6.56	6.56	0.18	6.34	6.71	6.36	6.36	0.18	0.2	0.18	1.09	ENSRNOG00000025211	LOC100361265	rCG64283-like [Source:RGD Symbol;Acc:2320498]
ENSRNOG00000017975	0.2	1	6.16	6.43	6.43	6.43	0.18	6.19	6.23	6.24	6.23	0.19	0.2	0.19	1.06	ENSRNOG00000017975	Dnajb13	DnaJ (Hsp40) homolog, subfamily B, member 13 [Source:RGD Symbol;Acc:1359131]
ENSRNOG00000057659	0.2	1	6.31	6.19	6.27	6.27	0.19	6.11	5.97	6.07	6.07	0.2	0.21	0.2	1.05	ENSRNOG00000057659	AABR07067080.1
ENSRNOG00000049044	0.2	1	6.38	6.31	5.89	6.31	0.19	6.06	6.11	6.4	6.11	0.2	0.2	0.2	1.03	ENSRNOG00000049044	AABR07001561.1
ENSRNOG00000037418	0.2	1	6.24	6.06	5.84	6.06	0.2	5.97	5.68	5.86	5.86	0.21	0.2	0.21	0.96	ENSRNOG00000037418	Inca1	inhibitor of CDK, cyclin A1 interacting protein 1 [Source:RGD Symbol;Acc:1306656]
ENSRNOG00000032629	0.2	1	6.15	6.14	5.87	6.14	0.19	5.67	6.1	5.94	5.94	0.21	0.19	0.2	0.95	ENSRNOG00000032629	MGC114492	similar to melanoma antigen family A, 5 [Source:RGD Symbol;Acc:1561901]
ENSRNOG00000052547	0.2	1	5.65	5.97	5.85	5.85	0.21	5.74	5.65	5.49	5.65	0.22	0.2	0.22	0.92	ENSRNOG00000052547	AABR07027571.1
ENSRNOG00000057928	0.2	1	5.77	5.93	5.66	5.77	0.21	5.7	5.56	5.57	5.57	0.23	0.2	0.22	0.91	ENSRNOG00000057928	AABR07001025.1
ENSRNOG00000060741	0.2	1	5.88	5.68	5.65	5.68	0.22	5.48	5.56	5.26	5.48	0.23	0.2	0.23	0.89	ENSRNOG00000060741	SNORA26	Small nucleolar RNA SNORA26 [Source:RFAM;Acc:RF00568]
ENSRNOG00000051405	0.2	1	5.35	5.38	5.28	5.35	0.23	5.19	5.15	5.1	5.15	0.25	0.2	0.25	0.82	ENSRNOG00000051405	Axdnd1	axonemal dynein light chain domain containing 1 [Source:MGI Symbol;Acc:MGI:1924602]
ENSRNOG00000058251	0.2	1	4.89	4.74	5.04	4.89	0.26	4.69	4.53	4.95	4.69	0.28	0.2	0.28	0.72	ENSRNOG00000058251	AABR07069728.1
ENSRNOG00000014908	0.19	1	9.21	9.22	8.62	9.21	0.14	9.14	9.02	8.94	9.02	0.11	0.19	0.13	1.46	ENSRNOG00000014908	Sf3b5	splicing factor 3b, subunit 5 [Source:RGD Symbol;Acc:1586993]
ENSRNOG00000014946	0.19	1	8.64	8.62	8.66	8.64	0.15	8.62	8.45	8.43	8.45	0.12	0.2	0.13	1.46	ENSRNOG00000014946	Thumpd1	THUMP domain containing 1 [Source:RGD Symbol;Acc:1308854]
ENSRNOG00000031038	0.19	1	8.51	8.73	8.82	8.73	0.14	8.5	8.54	8.62	8.54	0.11	0.19	0.13	1.42	ENSRNOG00000031038	Gtdc1	glycosyltransferase-like domain containing 1 [Source:RGD Symbol;Acc:1563393]
ENSRNOG00000006019	0.19	1	8.21	8	8.21	8.21	0.15	8.02	7.99	8.23	8.02	0.13	0.19	0.14	1.3	ENSRNOG00000006019	G0s2	G0/G1switch 2 [Source:RGD Symbol;Acc:1311675]
ENSRNOG00000027230	0.19	1	8.12	8.31	8.36	8.31	0.15	8.27	8.12	8.09	8.12	0.12	0.18	0.14	1.3	ENSRNOG00000027230	Fhod3	formin homology 2 domain containing 3 [Source:RGD Symbol;Acc:2322319]
ENSRNOG00000009696	0.19	1	9.35	9.51	9.6	9.51	0.14	9.32	9.3	9.42	9.32	0.12	0.2	0.13	1.48	ENSRNOG00000009696	Mdm4	MDM4, p53 regulator [Source:RGD Symbol;Acc:1309306]
ENSRNOG00000061524	0.19	1	9.16	8.93	9.1	9.1	0.14	8.9	8.91	8.96	8.91	0.11	0.19	0.13	1.47	ENSRNOG00000061524	AABR07068285.2
ENSRNOG00000061761	0.19	1	8.78	8.63	8.86	8.78	0.14	8.59	8.53	8.93	8.59	0.11	0.2	0.13	1.47	ENSRNOG00000061761	AABR07000723.3
ENSRNOG00000005406	0.19	1	9.23	9.47	9.45	9.45	0.14	9.35	9.24	9.26	9.26	0.12	0.19	0.13	1.46	ENSRNOG00000005406	Clint1	clathrin interactor 1 [Source:RGD Symbol;Acc:1303328]
ENSRNOG00000006048	0.19	1	8.49	8.79	8.91	8.79	0.14	8.49	8.6	8.61	8.6	0.11	0.19	0.13	1.46	ENSRNOG00000006048	Ezh2	enhancer of zeste 2 polycomb repressive complex 2 subunit [Source:RGD Symbol;Acc:1595860]
ENSRNOG00000009499	0.19	1	9.04	9.09	8.78	9.04	0.14	9.07	8.85	8.78	8.85	0.11	0.19	0.13	1.45	ENSRNOG00000009499	Hinfp	histone H4 transcription factor [Source:RGD Symbol;Acc:1311492]
ENSRNOG00000014092	0.19	1	8.55	8.53	8.54	8.54	0.15	8.35	8.34	8.42	8.35	0.12	0.2	0.14	1.44	ENSRNOG00000014092	Paip2b	poly(A) binding protein interacting protein 2B [Source:RGD Symbol;Acc:1307930]
ENSRNOG00000017047	0.19	1	8.99	9.05	8.84	8.99	0.14	9	8.79	8.8	8.8	0.11	0.19	0.13	1.44	ENSRNOG00000017047	Inip	INTS3 and NABP interacting protein [Source:RGD Symbol;Acc:1307983]
ENSRNOG00000042160	0.19	1	8.79	8.54	8.74	8.74	0.14	8.5	8.55	8.58	8.55	0.11	0.19	0.13	1.44	ENSRNOG00000042160	Tmem167b	transmembrane protein 167B [Source:RGD Symbol;Acc:1564454]
ENSRNOG00000031993	0.19	1	9.31	9.25	9.29	9.29	0.14	9.1	9.38	9.07	9.1	0.11	0.19	0.13	1.43	ENSRNOG00000031993	Prim1	primase, DNA, polypeptide 1 [Source:RGD Symbol;Acc:621380]
ENSRNOG00000013255	0.19	1	8.46	8.89	8.61	8.61	0.15	8.42	8.56	8.26	8.42	0.12	0.19	0.14	1.42	ENSRNOG00000013255	Dnajc8	DnaJ (Hsp40) homolog, subfamily C, member 8 [Source:RGD Symbol;Acc:1306024]
ENSRNOG00000026573	0.19	1	8.84	9.06	9.04	9.04	0.14	8.95	8.84	8.85	8.85	0.11	0.19	0.13	1.42	ENSRNOG00000026573	Ophn1	oligophrenin 1 [Source:RGD Symbol;Acc:1563435]
ENSRNOG00000059473	0.19	1	10.7	10.77	10.84	10.77	0.15	10.58	10.46	10.77	10.58	0.11	0.19	0.13	1.42	ENSRNOG00000059473	SNORD115	Small nucleolar RNA SNORD115 [Source:RFAM;Acc:RF00105]
ENSRNOG00000020206	0.19	1	10.76	10.81	10.45	10.76	0.15	10.73	10.57	10.56	10.57	0.11	0.19	0.13	1.41	ENSRNOG00000020206	Ctsd	cathepsin D [Source:RGD Symbol;Acc:621511]
ENSRNOG00000031022	0.19	1	8.28	8.85	8.83	8.83	0.14	8.64	8.7	8.54	8.64	0.11	0.19	0.13	1.41	ENSRNOG00000031022	LOC100912182	60S ribosomal protein L36a-like [Source:RGD Symbol;Acc:6488280]
ENSRNOG00000010921	0.19	1	9.54	9.74	9.94	9.74	0.14	9.72	9.31	9.55	9.55	0.12	0.19	0.14	1.4	ENSRNOG00000010921	Taf1d	TATA box binding protein (Tbp)-associated factor, RNA polymerase I, D [Source:RGD Symbol;Acc:1309627]
ENSRNOG00000018453	0.19	1	9.52	9.54	9.43	9.52	0.14	9.33	9.35	8.94	9.33	0.12	0.19	0.13	1.4	ENSRNOG00000018453	Nop2	NOP2 nucleolar protein [Source:RGD Symbol;Acc:1304616]
ENSRNOG00000021497	0.19	1	10.18	10.36	10.41	10.36	0.15	10.09	10.17	10.24	10.17	0.12	0.19	0.14	1.4	ENSRNOG00000021497	Akt3	v-akt murine thymoma viral oncogene homolog 3 [Source:RGD Symbol;Acc:62390]
ENSRNOG00000011104	0.19	1	9.4	9.72	9.65	9.65	0.14	9.17	9.63	9.46	9.46	0.12	0.19	0.13	1.38	ENSRNOG00000011104	LOC100363800	ribosomal protein L22-like [Source:RGD Symbol;Acc:2324589]
ENSRNOG00000021183	0.19	1	8.26	8.44	8.6	8.44	0.15	8.35	8.16	8.25	8.25	0.12	0.19	0.14	1.38	ENSRNOG00000021183	Rcor2	REST corepressor 2 [Source:RGD Symbol;Acc:1359467]
ENSRNOG00000052601	0.19	1	8.12	8.5	8.78	8.5	0.15	7.49	8.31	8.6	8.31	0.12	0.19	0.14	1.38	ENSRNOG00000052601	5_8S_rRNA	5.8S ribosomal RNA [Source:RFAM;Acc:RF00002]
ENSRNOG00000030748	0.19	1	8.32	8.07	8.34	8.32	0.15	7.9	8.13	8.14	8.13	0.12	0.19	0.14	1.37	ENSRNOG00000030748	LOC100362827	high-mobility group nucleosomal binding domain 2-like [Source:RGD Symbol;Acc:2323951]
ENSRNOG00000002912	0.19	1	7.88	8.11	8.08	8.08	0.16	7.96	7.89	7.86	7.89	0.13	0.19	0.15	1.3	ENSRNOG00000002912	Parn	poly(A)-specific ribonuclease [Source:RGD Symbol;Acc:1565449]
ENSRNOG00000027988	0.19	1	8.2	8.28	8.28	8.28	0.15	8.34	8.07	8.09	8.09	0.13	0.18	0.14	1.29	ENSRNOG00000027988	Zhx3	zinc fingers and homeoboxes 3 [Source:RGD Symbol;Acc:631431]
ENSRNOG00000035523	0.19	1	7.84	7.73	7.94	7.84	0.16	7.31	7.65	7.66	7.65	0.14	0.2	0.15	1.28	ENSRNOG00000035523	Mir3571	microRNA 3571 [Source:RGD Symbol;Acc:4888552]
ENSRNOG00000052928	0.19	1	8.24	8.06	8.26	8.24	0.15	7.92	8.05	8.3	8.05	0.13	0.18	0.14	1.28	ENSRNOG00000052928	U1	U1 spliceosomal RNA [Source:RFAM;Acc:RF00003]
ENSRNOG00000014434	0.19	1	7.83	8.04	8.04	8.04	0.16	7.86	7.81	7.85	7.85	0.13	0.19	0.15	1.27	ENSRNOG00000014434	Chd1	chromodomain helicase DNA binding protein 1 [Source:RGD Symbol;Acc:1306794]
ENSRNOG00000058784	0.19	1	8.01	7.95	8.26	8.01	0.16	8.04	7.69	7.82	7.82	0.13	0.19	0.15	1.27	ENSRNOG00000058784	Rn60_20_0032.5
ENSRNOG00000024411	0.19	1	7.99	8.11	7.87	7.99	0.16	7.67	7.8	8.18	7.8	0.13	0.19	0.15	1.25	ENSRNOG00000024411	Cbr4	carbonyl reductase 4 [Source:RGD Symbol;Acc:727826]
ENSRNOG00000052765	0.19	1	7.54	7.34	7.53	7.53	0.16	7.34	7.07	7.55	7.34	0.15	0.2	0.16	1.25	ENSRNOG00000052765	AABR07058517.1
ENSRNOG00000010309	0.19	1	7.78	7.56	7.72	7.72	0.16	7.72	7.43	7.53	7.53	0.14	0.19	0.16	1.24	ENSRNOG00000010309	Nfyb	nuclear transcription factor-Y beta [Source:RGD Symbol;Acc:3172]
ENSRNOG00000021015	0.19	1	7.39	7.59	7.58	7.58	0.16	7.34	7.54	7.39	7.39	0.15	0.19	0.16	1.22	ENSRNOG00000021015	Sbsn	suprabasin [Source:RGD Symbol;Acc:1562305]
ENSRNOG00000026316	0.19	1	7.64	7.86	7.91	7.86	0.16	7.77	7.62	7.67	7.67	0.14	0.19	0.15	1.22	ENSRNOG00000026316	Wdr43	WD repeat domain 43 [Source:RGD Symbol;Acc:1565005]
ENSRNOG00000001474	0.19	1	7.3	7.28	6.98	7.28	0.16	7.08	7.09	7.33	7.09	0.15	0.2	0.16	1.21	ENSRNOG00000001474	Wbscr28	Williams-Beuren syndrome chromosome region 28 [Source:RGD Symbol;Acc:1561903]
ENSRNOG00000010839	0.19	1	7.57	7.58	7.23	7.57	0.16	7.42	7.38	7.32	7.38	0.15	0.19	0.16	1.21	ENSRNOG00000010839	Krt222	keratin 222, type II [Source:RGD Symbol;Acc:1560383]
ENSRNOG00000039674	0.19	1	6.97	7.23	7.47	7.23	0.16	6.86	7.23	7.04	7.04	0.16	0.2	0.16	1.21	ENSRNOG00000039674	Sumo2	small ubiquitin-like modifier 2 [Source:MGI Symbol;Acc:MGI:2158813]
ENSRNOG00000057461	0.19	1	7.83	7.89	7.59	7.83	0.16	7.72	7.63	7.64	7.64	0.14	0.19	0.15	1.21	ENSRNOG00000057461	Vom1r92	vomeronasal 1 receptor 92 [Source:RGD Symbol;Acc:1564573]
ENSRNOG00000012455	0.19	1	7.36	7.65	8.07	7.65	0.16	7.46	7.32	7.58	7.46	0.15	0.19	0.16	1.2	ENSRNOG00000012455	Tardbp	TAR DNA binding protein [Source:RGD Symbol;Acc:1310906]
ENSRNOG00000018070	0.19	1	8.05	7.84	7.65	7.84	0.16	7.63	7.77	7.65	7.65	0.14	0.18	0.15	1.2	ENSRNOG00000018070	Rnf182	ring finger protein 182 [Source:RGD Symbol;Acc:1560399]
ENSRNOG00000010950	0.19	1	7.26	7.26	7.09	7.26	0.16	7.18	7.04	7.07	7.07	0.16	0.19	0.16	1.19	ENSRNOG00000010950	Cep41	centrosomal protein 41 [Source:RGD Symbol;Acc:1562034]
ENSRNOG00000025539	0.19	1	7.52	7.78	7.79	7.78	0.16	7.61	7.57	7.59	7.59	0.14	0.18	0.15	1.19	ENSRNOG00000025539	Vps13a	vacuolar protein sorting 13 homolog A (S. cerevisiae) [Source:RGD Symbol;Acc:1311340]
ENSRNOG00000052600	0.19	1	7.98	7.81	7.75	7.81	0.16	7.95	7.62	7.58	7.62	0.14	0.18	0.15	1.19	ENSRNOG00000052600	LOC103689982	lysophospholipid acyltransferase 7 [Source:RGD Symbol;Acc:9414715]
ENSRNOG00000059955	0.19	1	7.75	7.6	7.62	7.62	0.16	7.26	7.43	7.54	7.43	0.15	0.19	0.16	1.18	ENSRNOG00000059955	AABR07058406.1
ENSRNOG00000009346	0.19	1	7.27	7.12	7.3	7.27	0.16	7.08	7.2	6.91	7.08	0.16	0.19	0.16	1.17	ENSRNOG00000009346	Zbtb26	zinc finger and BTB domain containing 26 [Source:RGD Symbol;Acc:1308561]
ENSRNOG00000053087	0.19	1	7.49	7.03	7.4	7.4	0.16	7.12	7.21	7.31	7.21	0.15	0.19	0.16	1.17	ENSRNOG00000053087	AABR07013676.1
ENSRNOG00000057355	0.19	1	7.57	7.71	7.44	7.57	0.16	7.36	7.38	7.4	7.38	0.15	0.18	0.16	1.17	ENSRNOG00000057355	AABR07072065.2
ENSRNOG00000015493	0.19	1	7.07	7.24	7.18	7.18	0.16	6.99	7.23	6.98	6.99	0.16	0.19	0.16	1.16	ENSRNOG00000015493	Emx1	empty spiracles homeobox 1 [Source:RGD Symbol;Acc:1564002]
ENSRNOG00000060991	0.19	1	7.22	7.49	7.42	7.42	0.16	7.3	7.23	7.05	7.23	0.15	0.19	0.16	1.16	ENSRNOG00000060991	Rn60_1_0436.2
ENSRNOG00000036604	0.19	1	6.94	7.19	7.13	7.13	0.16	6.81	6.94	7.27	6.94	0.16	0.19	0.17	1.15	ENSRNOG00000036604	Ifit2	interferon-induced protein with tetratricopeptide repeats 2 [Source:RGD Symbol;Acc:1307804]
ENSRNOG00000046147	0.19	1	7.5	7.49	7.33	7.49	0.16	7.3	7.36	7.27	7.3	0.15	0.18	0.16	1.15	ENSRNOG00000046147	Knop1	lysine-rich nucleolar protein 1 [Source:RGD Symbol;Acc:1565096]
ENSRNOG00000059904	0.19	1	7.25	7.25	7.16	7.25	0.16	7.06	7.2	7.05	7.06	0.16	0.19	0.16	1.15	ENSRNOG00000059904	AABR07070161.5
ENSRNOG00000006582	0.19	1	7.15	7.03	7.15	7.15	0.16	6.85	6.96	7.05	6.96	0.16	0.19	0.17	1.14	ENSRNOG00000006582	Aptx	aprataxin [Source:RGD Symbol;Acc:628740]
ENSRNOG00000044512	0.19	1	7.17	6.98	7.68	7.17	0.16	6.98	6.94	7.48	6.98	0.16	0.19	0.16	1.14	ENSRNOG00000044512	5S_rRNA	5S ribosomal RNA [Source:RFAM;Acc:RF00001]
ENSRNOG00000032807	0.19	1	6.97	6.69	6.82	6.82	0.17	6.61	6.84	6.63	6.63	0.17	0.2	0.17	1.12	ENSRNOG00000032807	Rn60_X_0773.5
ENSRNOG00000000896	0.19	1	6.69	6.82	7.07	6.82	0.17	6.49	6.79	6.63	6.63	0.17	0.19	0.17	1.11	ENSRNOG00000000896	AABR07070892.1	Uncharacterized protein [Source:UniProtKB/TrEMBL;Acc:F1LYR7]
ENSRNOG00000010349	0.19	1	6.86	6.81	6.92	6.86	0.17	6.9	6.67	6.57	6.67	0.17	0.19	0.17	1.11	ENSRNOG00000010349	Ghrl	ghrelin/obestatin prepropeptide [Source:RGD Symbol;Acc:632283]
ENSRNOG00000052977	0.19	1	6.9	6.96	6.51	6.9	0.17	6.73	6.68	6.71	6.71	0.17	0.19	0.17	1.11	ENSRNOG00000052977	AC120310.2
ENSRNOG00000053853	0.19	1	6.91	6.83	6.99	6.91	0.17	6.46	6.72	6.87	6.72	0.17	0.19	0.17	1.11	ENSRNOG00000053853	7SK	7SK RNA [Source:RFAM;Acc:RF00100]
ENSRNOG00000008800	0.19	1	6.85	6.64	6.94	6.85	0.17	6.65	6.72	6.66	6.66	0.17	0.19	0.17	1.1	ENSRNOG00000008800	Olr1621	olfactory receptor 1621 [Source:RGD Symbol;Acc:1334349]
ENSRNOG00000003069	0.19	1	6.51	6.89	6.92	6.89	0.17	6.59	6.74	6.7	6.7	0.17	0.19	0.17	1.09	ENSRNOG00000003069	Cd38	CD38 molecule [Source:RGD Symbol;Acc:2303]
ENSRNOG00000006776	0.19	1	6.67	6.7	6.73	6.7	0.17	6.58	6.51	6.44	6.51	0.18	0.19	0.18	1.08	ENSRNOG00000006776	Smyd1	SET and MYND domain containing 1 [Source:RGD Symbol;Acc:1305105]
ENSRNOG00000050786	0.19	1	6.77	6.36	7.42	6.77	0.17	6.37	6.94	6.58	6.58	0.17	0.19	0.18	1.08	ENSRNOG00000050786	AC103024.2
ENSRNOG00000018631	0.19	1	6.67	6.77	6.75	6.75	0.17	6.56	6.48	6.6	6.56	0.17	0.19	0.18	1.07	ENSRNOG00000018631	Enkur	enkurin, TRPC channel interacting protein [Source:RGD Symbol;Acc:1309839]
ENSRNOG00000022391	0.19	1	6.79	6.68	6.82	6.79	0.17	6.67	6.59	6.6	6.6	0.17	0.19	0.18	1.07	ENSRNOG00000022391	Zfp711	zinc finger protein 711 [Source:RGD Symbol;Acc:1562768]
ENSRNOG00000049076	0.19	1	6.7	6.82	6.82	6.82	0.17	6.55	6.63	6.75	6.63	0.17	0.19	0.17	1.07	ENSRNOG00000049076	Vwc2	von Willebrand factor C domain containing 2 [Source:RGD Symbol;Acc:1589624]
ENSRNOG00000060748	0.19	1	6.17	6.8	6.67	6.67	0.17	6.23	6.7	6.48	6.48	0.18	0.19	0.18	1.07	ENSRNOG00000060748	SNORA17	Small nucleolar RNA SNORA17 [Source:RFAM;Acc:RF00560]
ENSRNOG00000042380	0.19	1	6.74	6.78	6.57	6.74	0.17	6.65	6.55	6.38	6.55	0.17	0.19	0.18	1.06	ENSRNOG00000042380	AABR07014265.1	Uncharacterized protein [Source:UniProtKB/TrEMBL;Acc:F1LT95]
ENSRNOG00000047689	0.19	1	6.89	6.62	6.69	6.69	0.17	6.62	6.13	6.5	6.5	0.18	0.19	0.18	1.06	ENSRNOG00000047689	AC126572.1
ENSRNOG00000055322	0.19	1	6.98	6.82	6.25	6.82	0.17	6.43	6.63	6.76	6.63	0.17	0.18	0.17	1.06	ENSRNOG00000055322	AC098160.1
ENSRNOG00000009465	0.19	1	6.67	6.73	6.55	6.67	0.17	6.54	6.43	6.48	6.48	0.18	0.19	0.18	1.05	ENSRNOG00000009465	Sfrp2	secreted frizzled-related protein 2 [Source:RGD Symbol;Acc:735163]
ENSRNOG00000026493	0.19	1	6.94	6.83	6.38	6.83	0.17	6.7	6.64	6.44	6.64	0.17	0.18	0.17	1.05	ENSRNOG00000026493	Cdnf	cerebral dopamine neurotrophic factor [Source:RGD Symbol;Acc:1307600]
ENSRNOG00000029835	0.19	1	5.91	6.74	6.57	6.57	0.18	6.25	6.75	6.38	6.38	0.18	0.19	0.18	1.05	ENSRNOG00000029835	RGD1562381	similar to ribosomal protein S17 [Source:RGD Symbol;Acc:1562381]
ENSRNOG00000051161	0.19	1	6.78	6.58	6.7	6.7	0.17	6.42	6.51	6.79	6.51	0.18	0.19	0.18	1.05	ENSRNOG00000051161	Rn60_X_0721.2
ENSRNOG00000061816	0.19	1	6.66	6.8	6.6	6.66	0.17	6.47	6.41	6.64	6.47	0.18	0.19	0.18	1.05	ENSRNOG00000061816	AABR07027870.2
ENSRNOG00000006112	0.19	1	6.49	6.69	6.84	6.69	0.17	6.45	6.5	6.61	6.5	0.18	0.19	0.18	1.04	ENSRNOG00000006112	Zfp120	zinc finger protein 120 [Source:MGI Symbol;Acc:MGI:1345179]
ENSRNOG00000051042	0.19	1	5.89	6.66	6.59	6.59	0.18	5.62	6.4	6.41	6.4	0.18	0.19	0.18	1.03	ENSRNOG00000051042	Rn60_13_0839.1
ENSRNOG00000019551	0.19	1	6.15	6.44	6.4	6.4	0.18	6.31	6.21	6.19	6.21	0.19	0.19	0.19	1.01	ENSRNOG00000019551	Psmb6	proteasome (prosome, macropain) subunit, beta type 6 [Source:RGD Symbol;Acc:61881]
ENSRNOG00000037467	0.19	1	6.47	6.41	6.21	6.41	0.18	6.22	6.17	6.44	6.22	0.19	0.19	0.19	1.01	ENSRNOG00000037467	Ffar3	free fatty acid receptor 3 [Source:RGD Symbol;Acc:1311035]
ENSRNOG00000049435	0.19	1	6.41	6.5	6.98	6.5	0.18	6.26	6.31	6.98	6.31	0.19	0.19	0.19	1.01	ENSRNOG00000049435	AABR07063459.1	Uncharacterized protein [Source:UniProtKB/TrEMBL;Acc:M0R6N8]
ENSRNOG00000033956	0.19	1	6.31	6.4	6.43	6.4	0.18	6.33	6.21	6.17	6.21	0.19	0.19	0.19	0.99	ENSRNOG00000033956	Zfp42l	Zinc finger protein 42-like [Source:RGD Symbol;Acc:2319177]
ENSRNOG00000040060	0.19	1	6.54	6.36	6.17	6.36	0.18	6.17	6.44	6.05	6.17	0.19	0.19	0.19	0.99	ENSRNOG00000040060	LOC685363	hypothetical protein LOC685363 [Source:RGD Symbol;Acc:1595085]
ENSRNOG00000020733	0.19	1	6.27	6.27	6.26	6.27	0.19	6.06	6.34	6.08	6.08	0.2	0.19	0.2	0.97	ENSRNOG00000020733	Camp	cathelicidin antimicrobial peptide [Source:RGD Symbol;Acc:1559878]
ENSRNOG00000029211	0.19	1	6.32	6.32	6.12	6.32	0.19	6.03	6.13	6.14	6.13	0.2	0.19	0.19	0.96	ENSRNOG00000029211	Mogat3	monoacylglycerol O-acyltransferase 3 [Source:RGD Symbol;Acc:1592588]
ENSRNOG00000058244	0.19	1	6.21	6.03	6.15	6.15	0.19	6.04	5.96	5.86	5.96	0.2	0.2	0.2	0.96	ENSRNOG00000058244	SNORA42	Small nucleolar RNA SNORA42/SNORA80 family [Source:RFAM;Acc:RF00406]
ENSRNOG00000002845	0.19	1	6.35	6.25	6.18	6.25	0.19	6.05	6.3	6.06	6.06	0.2	0.19	0.2	0.95	ENSRNOG00000002845	LOC691286	similar to RIKEN cDNA 4930504O13 [Source:RGD Symbol;Acc:1586225]
ENSRNOG00000007561	0.19	1	6	6.5	6.21	6.21	0.19	6.08	5.95	6.02	6.02	0.2	0.19	0.2	0.95	ENSRNOG00000007561	Glb1l2	galactosidase, beta 1-like 2 [Source:RGD Symbol;Acc:1564436]
ENSRNOG00000053527	0.19	1	6.12	6.07	5.96	6.07	0.2	5.97	5.88	5.86	5.88	0.21	0.2	0.21	0.95	ENSRNOG00000053527	AABR07034736.1
ENSRNOG00000060198	0.19	1	6.19	6.25	5.85	6.19	0.19	6	6.39	5.82	6	0.2	0.19	0.2	0.95	ENSRNOG00000060198	AABR07035203.1
ENSRNOG00000006415	0.19	1	6.19	5.99	6.15	6.15	0.19	5.96	5.85	6.03	5.96	0.2	0.19	0.2	0.94	ENSRNOG00000006415	Olr694	olfactory receptor 694 [Source:RGD Symbol;Acc:1333350]
ENSRNOG00000053586	0.19	1	6.14	6.31	5.95	6.14	0.19	6.19	5.63	5.95	5.95	0.21	0.19	0.2	0.93	ENSRNOG00000053586	SNORD19	Small nucleolar RNA SNORD19 [Source:RFAM;Acc:RF00569]
ENSRNOG00000027510	0.19	1	6.27	6.07	5.76	6.07	0.2	5.88	5.82	6.08	5.88	0.21	0.19	0.21	0.92	ENSRNOG00000027510	Tas2r134	taste receptor, type 2, member 134 [Source:RGD Symbol;Acc:1359393]
ENSRNOG00000060408	0.19	1	5.99	5.86	5.67	5.86	0.21	5.58	5.67	5.9	5.67	0.22	0.2	0.22	0.91	ENSRNOG00000060408	AABR07051716.1	Uncharacterized protein [Source:UniProtKB/TrEMBL;Acc:M0R8G6]
ENSRNOG00000015424	0.19	1	6.04	5.81	6.18	6.04	0.2	5.85	5.71	5.99	5.85	0.21	0.19	0.21	0.9	ENSRNOG00000015424	Olr51	olfactory receptor 51 [Source:RGD Symbol;Acc:1332773]
ENSRNOG00000018377	0.19	1	5.77	6.28	6.19	6.19	0.19	6	6.11	5.98	6	0.2	0.18	0.2	0.9	ENSRNOG00000018377	AC123471.1
ENSRNOG00000052976	0.19	1	5.92	5.92	6.12	5.92	0.2	5.73	5.61	6.13	5.73	0.22	0.19	0.21	0.9	ENSRNOG00000052976	AABR07032758.1
ENSRNOG00000054888	0.19	1	5.92	6.13	6.12	6.12	0.19	5.91	5.93	6.17	5.93	0.21	0.18	0.2	0.9	ENSRNOG00000054888	AABR07007566.1
ENSRNOG00000026801	0.19	1	5.98	5.99	5.95	5.98	0.2	5.79	5.97	5.52	5.79	0.21	0.19	0.21	0.89	ENSRNOG00000026801	Olr1413	olfactory receptor 1413 [Source:RGD Symbol;Acc:621541]
ENSRNOG00000029121	0.19	1	5.97	5.36	5.86	5.86	0.21	5.31	5.67	5.7	5.67	0.22	0.19	0.22	0.89	ENSRNOG00000029121	LOC100363638	mCG140423-like [Source:RGD Symbol;Acc:2322611]
ENSRNOG00000032000	0.19	1	6.04	5.97	6.45	6.04	0.2	5.97	5.41	5.85	5.85	0.21	0.18	0.21	0.88	ENSRNOG00000032000	LOC688981	similar to 60S ribosomal protein L26 (Silica-induced gene 20 protein) (SIG-20) [Source:RGD Symbol;Acc:1582926]
ENSRNOG00000035589	0.19	1	6.51	5.75	5.88	5.88	0.21	5.81	5.69	5.51	5.69	0.22	0.19	0.22	0.88	ENSRNOG00000035589	Mir383	microRNA mir-383 [Source:RGD Symbol;Acc:2325533]
ENSRNOG00000056232	0.19	1	5.77	6.9	5.56	5.77	0.21	5.5	6.17	5.58	5.58	0.23	0.19	0.22	0.87	ENSRNOG00000056232	U6	U6 spliceosomal RNA [Source:RFAM;Acc:RF00026]
ENSRNOG00000037221	0.19	1	5.32	6.08	5.84	5.84	0.21	5.78	5.27	5.65	5.65	0.22	0.19	0.22	0.86	ENSRNOG00000037221	Tipinl1	TIMELESS interacting protein like 1 [Source:RGD Symbol;Acc:2323509]
ENSRNOG00000051218	0.19	1	5.95	5.92	6.26	5.95	0.2	5.85	5.76	5.3	5.76	0.22	0.18	0.21	0.86	ENSRNOG00000051218	Rn60_X_0745.3
ENSRNOG00000034130	0.19	1	5.36	5.78	6.03	5.78	0.21	5.8	5.59	4.78	5.59	0.22	0.19	0.22	0.85	ENSRNOG00000034130	Hmg1l1	high-mobility group (nonhistone chromosomal) protein 1-like 1 [Source:RGD Symbol;Acc:1587112]
ENSRNOG00000038041	0.19	1	5.82	5.63	5.7	5.7	0.21	5.23	5.51	5.89	5.51	0.23	0.19	0.23	0.85	ENSRNOG00000038041	RGD1560069	similar to ribosomal protein L27 [Source:RGD Symbol;Acc:1560069]
ENSRNOG00000053035	0.19	1	6.16	5.6	5.9	5.9	0.2	5.71	5.58	5.89	5.71	0.22	0.18	0.22	0.85	ENSRNOG00000053035	AABR07073245.1
ENSRNOG00000029561	0.19	1	5.7	6.28	5.23	5.7	0.21	5.29	5.68	5.51	5.51	0.23	0.19	0.23	0.84	ENSRNOG00000029561	Tas2r136	taste receptor, type 2, member 136 [Source:RGD Symbol;Acc:2314262]
ENSRNOG00000056279	0.19	1	5.76	5.37	5.76	5.76	0.21	5.77	5.57	5.55	5.57	0.23	0.19	0.22	0.83	ENSRNOG00000056279	AC115369.1
ENSRNOG00000017277	0.19	1	5.72	5.52	5.55	5.55	0.22	5.31	5.36	5.67	5.36	0.24	0.19	0.24	0.82	ENSRNOG00000017277	Igsf6	immunoglobulin superfamily, member 6 [Source:RGD Symbol;Acc:620663]
ENSRNOG00000007624	0.19	1	5.28	5.58	5.54	5.54	0.22	5.12	5.44	5.35	5.35	0.24	0.19	0.24	0.81	ENSRNOG00000007624	Il4	interleukin 4 [Source:RGD Symbol;Acc:2898]
ENSRNOG00000060647	0.19	1	5.42	5.55	5.1	5.42	0.23	4.72	5.23	5.47	5.23	0.25	0.2	0.24	0.81	ENSRNOG00000060647	AABR07061240.1
ENSRNOG00000008594	0.19	1	5.42	5.28	5.56	5.42	0.23	5.03	5.35	5.23	5.23	0.25	0.19	0.24	0.8	ENSRNOG00000008594	RGD1564345	similar to RIKEN cDNA 4921511H03 [Source:RGD Symbol;Acc:1564345]
ENSRNOG00000006926	0.19	1	5.22	6.42	5.4	5.4	0.23	5.21	5.84	5.12	5.21	0.25	0.19	0.24	0.79	ENSRNOG00000006926	Atp6v0d2	ATPase, H+ transporting, lysosomal V0 subunit D2 [Source:RGD Symbol;Acc:1306900]
ENSRNOG00000008382	0.19	1	5.06	5.34	5.66	5.34	0.23	5.15	5.68	4.49	5.15	0.25	0.19	0.25	0.78	ENSRNOG00000008382	RGD1564405	similar to mKIAA1321 protein [Source:RGD Symbol;Acc:1564405]
ENSRNOG00000033910	0.19	1	5.06	5.33	5.28	5.28	0.24	5.03	5.2	5.09	5.09	0.25	0.2	0.25	0.78	ENSRNOG00000033910	Tmprss11b	transmembrane protease, serine 11B [Source:RGD Symbol;Acc:1302967]
ENSRNOG00000051747	0.19	1	5.43	5.3	4.81	5.3	0.24	5.11	5.05	5.22	5.11	0.25	0.2	0.25	0.78	ENSRNOG00000051747	AABR07063515.1
ENSRNOG00000052627	0.19	1	6.02	5.27	4.45	5.27	0.24	5.08	5.04	5.08	5.08	0.26	0.2	0.25	0.78	ENSRNOG00000052627	AABR07065566.1
ENSRNOG00000021557	0.19	1	5.59	5.85	5.41	5.59	0.22	5	5.55	5.4	5.4	0.24	0.18	0.23	0.77	ENSRNOG00000021557	Olr1605	olfactory receptor 1605 [Source:RGD Symbol;Acc:1333947]
ENSRNOG00000055937	0.19	1	5.39	5.14	5.57	5.39	0.23	5.2	5.52	5.2	5.2	0.25	0.19	0.24	0.77	ENSRNOG00000055937	AC096370.1
ENSRNOG00000061691	0.19	1	4.77	5.65	5.27	5.27	0.24	5.68	5.08	4.69	5.08	0.26	0.19	0.25	0.77	ENSRNOG00000061691	AABR07030939.1
ENSRNOG00000006356	0.19	1	5.56	5.35	5.39	5.39	0.23	5.24	5.2	5.01	5.2	0.25	0.19	0.25	0.76	ENSRNOG00000006356	RGD1562229	similar to hypothetical protein FLJ40298 [Source:RGD Symbol;Acc:1562229]
ENSRNOG00000008111	0.19	1	5.26	5.52	5.28	5.28	0.24	5.53	5.09	5.09	5.09	0.25	0.19	0.25	0.76	ENSRNOG00000008111	Il5	interleukin 5 [Source:RGD Symbol;Acc:2900]
ENSRNOG00000015867	0.19	1	4.99	5.12	5.24	5.12	0.25	5.03	4.93	4.77	4.93	0.27	0.2	0.26	0.75	ENSRNOG00000015867	Chst9	carbohydrate (N-acetylgalactosamine 4-0) sulfotransferase 9 [Source:RGD Symbol;Acc:1307302]
ENSRNOG00000046088	0.19	1	5.34	5.76	5.3	5.34	0.23	5.23	5.15	4.54	5.15	0.25	0.19	0.25	0.75	ENSRNOG00000046088	Tas2r123	taste receptor, type 2, member 123 [Source:RGD Symbol;Acc:727880]
ENSRNOG00000055960	0.19	1	5.84	4.87	5.13	5.13	0.25	5.12	4.94	4.7	4.94	0.26	0.19	0.26	0.73	ENSRNOG00000055960	U1	U1 spliceosomal RNA [Source:RFAM;Acc:RF00003]
ENSRNOG00000058921	0.19	1	5.33	5.15	5.67	5.33	0.23	5.14	5.69	4.81	5.14	0.25	0.18	0.25	0.73	ENSRNOG00000058921	AABR07047054.2
ENSRNOG00000060555	0.19	1	5.17	5.27	5.16	5.17	0.24	5.15	4.98	4.8	4.98	0.26	0.19	0.26	0.72	ENSRNOG00000060555	AC118858.2
ENSRNOG00000055459	0.19	1	5.14	4.5	5.75	5.14	0.25	4.94	5.21	4.95	4.95	0.26	0.18	0.26	0.7	ENSRNOG00000055459	AABR07029768.2
ENSRNOG00000030761	0.19	1	4.92	4.76	4.66	4.76	0.27	4.57	4.51	4.82	4.57	0.29	0.19	0.29	0.68	ENSRNOG00000030761	Olr840	olfactory receptor 840 [Source:RGD Symbol;Acc:1333374]
ENSRNOG00000056691	0.19	1	4.83	4.19	5.31	4.83	0.26	3.63	4.93	4.64	4.64	0.28	0.18	0.28	0.65	ENSRNOG00000056691	AC107505.2
ENSRNOG00000061458	0.19	1	4.31	4.51	4.79	4.51	0.29	4.32	4.46	4.25	4.32	0.31	0.2	0.3	0.64	ENSRNOG00000061458	AABR07030568.8
ENSRNOG00000032597	0.19	1	4.58	4.44	4.08	4.44	0.29	4.37	4.04	4.25	4.25	0.31	0.19	0.31	0.61	ENSRNOG00000032597	AABR07052755.2
ENSRNOG00000046016	0.19	1	4.69	4.19	4.4	4.4	0.29	4.41	4.21	3.37	4.21	0.32	0.19	0.31	0.61	ENSRNOG00000046016	AABR07056613.1
ENSRNOG00000022329	0.19	1	4.32	4.06	3.29	4.06	0.32	4.12	3.43	3.87	3.87	0.34	0.19	0.34	0.56	ENSRNOG00000022329	Olr1595	olfactory receptor 1595 [Source:RGD Symbol;Acc:1334338]
ENSRNOG00000037436	0.19	1	3.76	3.85	3.89	3.85	0.33	3.58	3.83	3.66	3.66	0.35	0.2	0.35	0.56	ENSRNOG00000037436	Macc1	metastasis associated in colon cancer 1 [Source:RGD Symbol;Acc:1309838]
ENSRNOG00000057094	0.19	1	3.94	3.89	3.79	3.89	0.33	3.7	3.67	3.7	3.7	0.35	0.19	0.35	0.55	ENSRNOG00000057094	Olr349	olfactory receptor 349 [Source:RGD Symbol;Acc:1334406]
ENSRNOG00000051687	0.19	1	3.67	3.72	3.69	3.69	0.34	3.5	3.37	3.55	3.5	0.36	0.19	0.36	0.53	ENSRNOG00000051687	AABR07009247.1
ENSRNOG00000042023	0.19	1	3.12	3.37	3.37	3.37	0.36	3.17	3.18	3.56	3.18	0.38	0.2	0.38	0.52	ENSRNOG00000042023	Olr334	olfactory receptor 334 [Source:RGD Symbol;Acc:1334079]
ENSRNOG00000053415	0.19	1	3.71	3.99	3.54	3.71	0.34	2.63	3.52	3.93	3.52	0.36	0.19	0.36	0.52	ENSRNOG00000053415	AABR07014649.1
ENSRNOG00000059040	0.19	1	3.63	3.49	4.12	3.63	0.34	3.44	3.02	3.88	3.44	0.37	0.19	0.36	0.51	ENSRNOG00000059040	7SK	7SK RNA [Source:RFAM;Acc:RF00100]
ENSRNOG00000043884	0.19	1	2.88	3.01	3.05	3.01	0.37	2.78	3.79	2.82	2.82	0.39	0.2	0.39	0.5	ENSRNOG00000043884	5S_rRNA	5S ribosomal RNA [Source:RFAM;Acc:RF00001]
ENSRNOG00000045674	0.19	1	2.99	2.98	2.93	2.98	0.37	2.91	2.79	2.67	2.79	0.4	0.2	0.39	0.5	ENSRNOG00000045674	Vom2r59	vomeronasal 2 receptor, 59 [Source:RGD Symbol;Acc:1566381]
ENSRNOG00000060907	0.19	1	3.34	2.89	3.19	3.19	0.36	3.26	3	2.92	3	0.39	0.19	0.38	0.5	ENSRNOG00000060907	AABR07068997.1
ENSRNOG00000048888	0.19	1	3.04	2.97	3.1	3.04	0.37	2.36	2.85	3.45	2.85	0.39	0.19	0.39	0.49	ENSRNOG00000048888	LOC100362391	NADH dehydrogenase (ubiquinone) 1 beta subcomplex 3-like [Source:RGD Symbol;Acc:2318296]
ENSRNOG00000033803	0.19	1	2.6	2.54	2.91	2.6	0.38	2.41	2.39	2.57	2.41	0.41	0.19	0.4	0.48	ENSRNOG00000033803	Rpl37	ribosomal protein L37 [Source:RGD Symbol;Acc:621204]
ENSRNOG00000049257	0.19	1	2.48	2.55	2.34	2.48	0.38	2.57	2.29	2.16	2.29	0.41	0.19	0.4	0.48	ENSRNOG00000049257	LOC102551255	tetraspanin-7-like [Source:RGD Symbol;Acc:7591504]
ENSRNOG00000054099	0.19	1	3.25	2.71	3.01	3.01	0.37	2.81	3.3	2.82	2.82	0.39	0.19	0.39	0.48	ENSRNOG00000054099	SNORA9	Small nucleolar RNA SNORA9 [Source:RFAM;Acc:RF00411]
ENSRNOG00000057714	0.19	1	2.63	2.32	1.94	2.32	0.38	2.68	2.13	1.89	2.13	0.41	0.19	0.4	0.48	ENSRNOG00000057714	AABR07065312.1
ENSRNOG00000051235	0.18	1	8.97	8.93	8.98	8.97	0.14	8.7	8.8	8.79	8.79	0.11	0.18	0.13	1.41	ENSRNOG00000051235	C2	complement component 2 [Source:RGD Symbol;Acc:2231]
ENSRNOG00000001311	0.18	1	9.72	9.73	9.48	9.72	0.14	9.76	9.54	9.53	9.54	0.12	0.18	0.14	1.35	ENSRNOG00000001311	Rab36	RAB36, member RAS oncogene family [Source:RGD Symbol;Acc:1596098]
ENSRNOG00000011480	0.18	1	8.24	8.47	8.62	8.47	0.15	8.29	8.29	8.44	8.29	0.12	0.18	0.14	1.31	ENSRNOG00000011480	Tubgcp5	tubulin, gamma complex associated protein 5 [Source:RGD Symbol;Acc:1304689]
ENSRNOG00000049983	0.18	1	8.42	8.38	8.25	8.38	0.15	8.35	8.19	8.2	8.2	0.12	0.18	0.14	1.29	ENSRNOG00000049983	Shd	src homology 2 domain-containing transforming protein D [Source:RGD Symbol;Acc:1590885]
ENSRNOG00000008223	0.18	1	10.13	10.27	9.96	10.13	0.15	10.08	9.95	9.95	9.95	0.12	0.18	0.14	1.28	ENSRNOG00000008223	Cnr1	cannabinoid receptor 1 (brain) [Source:RGD Symbol;Acc:2369]
ENSRNOG00000027049	0.18	1	10.13	10.3	10.32	10.3	0.15	10.11	10.19	10.12	10.12	0.12	0.18	0.14	1.27	ENSRNOG00000027049	Atp5j2	ATP synthase, H+ transporting, mitochondrial Fo complex, subunit F2 [Source:RGD Symbol;Acc:1596067]
ENSRNOG00000041826	0.18	1	8.12	8.35	8.22	8.22	0.15	8.04	8.27	7.92	8.04	0.13	0.18	0.14	1.27	ENSRNOG00000041826	AABR07053152.1
ENSRNOG00000056183	0.18	1	8.47	8.27	8.69	8.47	0.15	8.41	7.78	8.29	8.29	0.12	0.17	0.14	1.27	ENSRNOG00000056183	SNORA19	Small nucleolar RNA SNORA19 [Source:RFAM;Acc:RF00413]
ENSRNOG00000051554	0.18	1	9.97	9.96	9.33	9.96	0.15	10.11	9.78	9.64	9.78	0.12	0.18	0.14	1.26	ENSRNOG00000051554	AABR07036302.1
ENSRNOG00000018647	0.18	1	8.3	8.5	8.47	8.47	0.15	8.32	8.14	8.29	8.29	0.12	0.17	0.14	1.24	ENSRNOG00000018647	Mrpl20	mitochondrial ribosomal protein L20 [Source:RGD Symbol;Acc:1588219]
ENSRNOG00000006986	0.18	1	7.45	7.69	7.7	7.69	0.16	7.5	7.51	7.7	7.51	0.14	0.18	0.16	1.19	ENSRNOG00000006986	RGD1304624	similar to RIKEN cDNA 2700097O09 [Source:RGD Symbol;Acc:1304624]
ENSRNOG00000012087	0.18	1	7.87	8.05	7.99	7.99	0.16	7.81	7.8	8.05	7.81	0.13	0.18	0.15	1.19	ENSRNOG00000012087	Ufsp2	UFM1-specific peptidase 2 [Source:RGD Symbol;Acc:1311161]
ENSRNOG00000006441	0.18	1	7.46	7.73	7.74	7.73	0.16	7.55	7.66	7.53	7.55	0.14	0.18	0.15	1.18	ENSRNOG00000006441	Zbtb25	zinc finger and BTB domain containing 25 [Source:RGD Symbol;Acc:735076]
ENSRNOG00000038902	0.18	1	7.46	7.61	7.73	7.61	0.16	7.43	7.26	7.54	7.43	0.15	0.19	0.16	1.18	ENSRNOG00000038902	RGD1565641	RGD1565641 [Source:RGD Symbol;Acc:1565641]
ENSRNOG00000034174	0.18	1	7.32	8.01	7.36	7.36	0.16	7.22	6.97	7.18	7.18	0.15	0.18	0.16	1.13	ENSRNOG00000034174	Bpifb4	BPI fold containing family B, member 4 [Source:RGD Symbol;Acc:1561174]
ENSRNOG00000055163	0.18	1	7.46	7.4	7.19	7.4	0.16	7.61	7.15	7.22	7.22	0.15	0.18	0.16	1.12	ENSRNOG00000055163	SNORA17	Small nucleolar RNA SNORA17 [Source:RFAM;Acc:RF00560]
ENSRNOG00000054800	0.18	1	7	7.03	7.17	7.03	0.17	7.08	6.85	6.66	6.85	0.16	0.18	0.17	1.07	ENSRNOG00000054800	U4	U4 spliceosomal RNA [Source:RFAM;Acc:RF00015]
ENSRNOG00000038319	0.18	1	6.91	7.19	7.28	7.19	0.16	7.01	6.66	7.49	7.01	0.16	0.17	0.16	1.06	ENSRNOG00000038319	Akr1c19	aldo-keto reductase family 1, member C19 [Source:RGD Symbol;Acc:1562954]
ENSRNOG00000052290	0.18	1	6.7	6.45	6.71	6.7	0.17	6.5	6.86	6.52	6.52	0.18	0.18	0.18	1.01	ENSRNOG00000052290	AABR07010040.1
ENSRNOG00000060501	0.18	1	6.9	6.73	6.59	6.73	0.17	6.41	6.68	6.55	6.55	0.17	0.18	0.18	0.99	ENSRNOG00000060501	AABR07054619.1
ENSRNOG00000022308	0.18	1	6.27	6.48	6.55	6.48	0.18	6	6.3	6.35	6.3	0.19	0.18	0.19	0.94	ENSRNOG00000022308	RGD1564018	similar to lysophospholipase I [Source:RGD Symbol;Acc:1564018]
ENSRNOG00000025648	0.18	1	6.39	6.28	6.36	6.36	0.18	6.43	6.18	6.15	6.18	0.19	0.18	0.19	0.94	ENSRNOG00000025648	Dhrs7l1	dehydrogenase/reductase (SDR family) member 7-like 1 [Source:RGD Symbol;Acc:1308036]
ENSRNOG00000061410	0.18	1	6.36	6.01	6.71	6.36	0.18	6.18	6.17	6.19	6.18	0.19	0.18	0.19	0.94	ENSRNOG00000061410	AABR07061847.1
ENSRNOG00000001315	0.18	1	6.18	6.15	6.1	6.15	0.19	6.15	5.96	5.97	5.97	0.2	0.18	0.2	0.89	ENSRNOG00000001315	Rtdr1	rhabdoid tumor deletion region gene 1 [Source:RGD Symbol;Acc:1305601]
ENSRNOG00000008282	0.18	1	5.72	6.38	5.9	5.9	0.2	5.68	5.78	5.72	5.72	0.22	0.18	0.22	0.84	ENSRNOG00000008282	Elf5	E74-like factor 5 [Source:RGD Symbol;Acc:1305859]
ENSRNOG00000029562	0.18	1	5.61	5.62	5.61	5.61	0.22	5.43	5.42	5.43	5.43	0.23	0.19	0.23	0.81	ENSRNOG00000029562	AABR07051626.1	Uncharacterized protein [Source:UniProtKB/TrEMBL;Acc:F1LVY6]
ENSRNOG00000007468	0.18	1	5.61	5.78	5.79	5.78	0.21	5.6	5.73	5.39	5.6	0.22	0.18	0.22	0.79	ENSRNOG00000007468	Ifng	interferon gamma [Source:RGD Symbol;Acc:2866]
ENSRNOG00000017998	0.18	1	5.3	6.57	5.61	5.61	0.22	5.27	5.43	6.36	5.43	0.23	0.18	0.23	0.79	ENSRNOG00000017998	S100z	S100 calcium binding protein Z [Source:RGD Symbol;Acc:1562902]
ENSRNOG00000052649	0.18	1	5.4	5.82	5.88	5.82	0.21	5.64	5.78	5.43	5.64	0.22	0.17	0.22	0.78	ENSRNOG00000052649	AABR07008309.1
ENSRNOG00000033619	0.18	1	5.22	5.02	5.2	5.2	0.24	5.02	5.07	4.94	5.02	0.26	0.18	0.26	0.7	ENSRNOG00000033619	Apof	apolipoprotein F [Source:RGD Symbol;Acc:1560713]
ENSRNOG00000049420	0.18	1	4.66	5.52	5.15	5.15	0.24	5.02	4.86	4.97	4.97	0.26	0.18	0.26	0.68	ENSRNOG00000049420	AABR07015737.1
ENSRNOG00000050447	0.18	1	4.94	4.79	4.95	4.94	0.26	4.8	4.69	4.76	4.76	0.28	0.18	0.27	0.65	ENSRNOG00000050447	Olr242	olfactory receptor 242 [Source:RGD Symbol;Acc:1332645]
ENSRNOG00000056884	0.18	1	4.76	5.11	4.98	4.98	0.25	4.8	5.09	4.64	4.8	0.27	0.17	0.27	0.65	ENSRNOG00000056884	Olr386	olfactory receptor 386 [Source:RGD Symbol;Acc:1333767]
ENSRNOG00000004914	0.18	1	4.9	5.16	4.82	4.9	0.26	4.25	4.72	5.12	4.72	0.28	0.18	0.28	0.64	ENSRNOG00000004914	LOC500876	LOC500876 [Source:RGD Symbol;Acc:1564901]
ENSRNOG00000051590	0.18	1	4.84	4.6	4.82	4.82	0.26	4.32	4.68	4.64	4.64	0.28	0.18	0.28	0.63	ENSRNOG00000051590	1700093K21Rik	RIKEN cDNA 1700093K21 gene [Source:MGI Symbol;Acc:MGI:1914608]
ENSRNOG00000029766	0.18	1	4.3	5.39	4.53	4.53	0.28	4.35	4.29	4.43	4.35	0.31	0.18	0.3	0.58	ENSRNOG00000029766	Olr224	olfactory receptor 224 [Source:RGD Symbol;Acc:1333026]
ENSRNOG00000048963	0.18	1	4.53	4.54	4.32	4.53	0.28	4.35	4.43	4.35	4.35	0.31	0.18	0.3	0.58	ENSRNOG00000048963	Vom2r23	vomeronasal 2 receptor, 23 [Source:RGD Symbol;Acc:1560836]
ENSRNOG00000042808	0.18	1	4.39	4.2	3.81	4.2	0.31	3.64	4.03	4.02	4.02	0.33	0.18	0.33	0.55	ENSRNOG00000042808	RGD1559644	similar to novel protein similar to esterases [Source:RGD Symbol;Acc:1559644]
ENSRNOG00000007174	0.18	1	8.96	9.15	9.2	9.15	0.14	9.13	8.94	8.97	8.97	0.11	0.19	0.13	1.44	ENSRNOG00000007174	Utp11l	UTP11-like, U3 small nucleolar ribonucleoprotein, (yeast) [Source:RGD Symbol;Acc:621412]
ENSRNOG00000056137	0.18	1	8.95	9.36	9.24	9.24	0.14	9	9.06	9.1	9.06	0.11	0.19	0.13	1.44	ENSRNOG00000056137	AABR07058788.2
ENSRNOG00000056755	0.18	1	9.01	8.93	8.98	8.98	0.14	8.78	8.8	9.11	8.8	0.11	0.18	0.13	1.41	ENSRNOG00000056755	7SK	7SK RNA [Source:RFAM;Acc:RF00100]
ENSRNOG00000003844	0.18	1	9.1	9.4	9.63	9.4	0.14	9.22	9.08	9.34	9.22	0.12	0.18	0.13	1.4	ENSRNOG00000003844	Dhx15	DEAH (Asp-Glu-Ala-His) box helicase 15 [Source:RGD Symbol;Acc:1308072]
ENSRNOG00000001062	0.18	1	8.8	9	8.93	8.93	0.14	8.75	8.71	8.84	8.75	0.11	0.18	0.13	1.39	ENSRNOG00000001062	Setd8	SET domain containing (lysine methyltransferase) 8 [Source:RGD Symbol;Acc:1587560]
ENSRNOG00000047763	0.18	1	9.53	9.24	9.63	9.53	0.14	9.29	9.49	9.35	9.35	0.12	0.19	0.13	1.39	ENSRNOG00000047763	Mir3547	microRNA mir-3547 [Source:RGD Symbol;Acc:4888561]
ENSRNOG00000014362	0.18	1	8.83	9.11	9.1	9.1	0.14	8.84	8.92	9.01	8.92	0.11	0.18	0.13	1.38	ENSRNOG00000014362	Nudt14	nudix (nucleoside diphosphate linked moiety X)-type motif 14 [Source:RGD Symbol;Acc:1310583]
ENSRNOG00000003942	0.18	1	9.27	9.45	9.65	9.45	0.14	9.25	9.27	9.3	9.27	0.12	0.18	0.13	1.36	ENSRNOG00000003942	Asnsd1	asparagine synthetase domain containing 1 [Source:RGD Symbol;Acc:1306332]
ENSRNOG00000056827	0.18	1	9.03	9.15	9.31	9.15	0.14	8.97	9.11	8.71	8.97	0.11	0.18	0.13	1.36	ENSRNOG00000056827	U6	U6 spliceosomal RNA [Source:RFAM;Acc:RF00026]
ENSRNOG00000001465	0.18	1	10.96	11.1	11.14	11.1	0.14	10.91	10.98	10.92	10.92	0.1	0.17	0.13	1.35	ENSRNOG00000001465	Ids	iduronate 2-sulfatase [Source:MGI Symbol;Acc:MGI:96417]
ENSRNOG00000014058	0.18	1	8.91	8.97	8.8	8.91	0.14	8.73	8.8	8.55	8.73	0.11	0.18	0.13	1.35	ENSRNOG00000014058	Tomm22	translocase of outer mitochondrial membrane 22 homolog (yeast) [Source:RGD Symbol;Acc:1303260]
ENSRNOG00000026050	0.18	1	8.42	8.68	8.82	8.68	0.15	8.59	8.5	8.41	8.5	0.11	0.18	0.13	1.34	ENSRNOG00000026050	Epb41l4a	erythrocyte membrane protein band 4.1 like 4A [Source:RGD Symbol;Acc:1306034]
ENSRNOG00000030927	0.18	1	8.66	8.65	8.34	8.65	0.15	8.73	8.47	8.47	8.47	0.12	0.18	0.13	1.34	ENSRNOG00000030927	Grid2ip	glutamate receptor, ionotropic, delta 2 (Grid2) interacting protein [Source:RGD Symbol;Acc:1310492]
ENSRNOG00000050701	0.18	1	8.81	8.93	9.01	8.93	0.14	8.64	8.85	8.75	8.75	0.11	0.18	0.13	1.34	ENSRNOG00000050701	AABR07007385.1
ENSRNOG00000050996	0.18	1	8.64	8.51	8.66	8.64	0.15	8.8	8.46	8.38	8.46	0.12	0.18	0.13	1.34	ENSRNOG00000050996	Kctd4	potassium channel tetramerization domain containing 4 [Source:RGD Symbol;Acc:1594637]
ENSRNOG00000000604	0.18	1	10.37	10.56	10.6	10.56	0.15	10.38	10.48	10.38	10.38	0.12	0.18	0.14	1.33	ENSRNOG00000000604	Hdac2	histone deacetylase 2 [Source:RGD Symbol;Acc:619976]
ENSRNOG00000007283	0.18	1	9.54	9.87	9.82	9.82	0.14	9.69	9.64	9.63	9.64	0.12	0.18	0.14	1.33	ENSRNOG00000007283	Erlec1	endoplasmic reticulum lectin 1 [Source:RGD Symbol;Acc:1306508]
ENSRNOG00000025629	0.18	1	8.55	8.7	8.76	8.7	0.15	8.6	8.42	8.52	8.52	0.11	0.18	0.13	1.33	ENSRNOG00000025629	Prpf3	pre-mRNA processing factor 3 [Source:RGD Symbol;Acc:1310555]
ENSRNOG00000052298	0.18	1	8.31	8.45	8.42	8.42	0.15	8.48	8.22	8.24	8.24	0.12	0.18	0.14	1.33	ENSRNOG00000052298	AABR07014974.1	Protein Atp8a1 [Source:UniProtKB/TrEMBL;Acc:D3ZJK8]
ENSRNOG00000001628	0.18	1	9.56	9.56	9.44	9.56	0.14	9.38	9.38	9.45	9.38	0.12	0.18	0.13	1.32	ENSRNOG00000001628	Pcp4	Purkinje cell protein 4 [Source:RGD Symbol;Acc:3271]
ENSRNOG00000011320	0.18	1	9.18	9.32	9.01	9.18	0.14	9	9.08	8.92	9	0.11	0.17	0.13	1.32	ENSRNOG00000011320	Igfbpl1	insulin-like growth factor binding protein-like 1 [Source:RGD Symbol;Acc:1305656]
ENSRNOG00000022896	0.18	1	9.98	9.99	9.48	9.98	0.15	9.98	9.8	9.46	9.8	0.12	0.18	0.14	1.32	ENSRNOG00000022896	Rrp7a	ribosomal RNA processing 7 homolog A (S. cerevisiae) [Source:RGD Symbol;Acc:1311547]
ENSRNOG00000003470	0.18	1	8.49	8.28	8.74	8.49	0.15	8.31	8.31	8.44	8.31	0.12	0.18	0.14	1.31	ENSRNOG00000003470	Fundc1	FUN14 domain containing 1 [Source:RGD Symbol;Acc:1563372]
ENSRNOG00000019183	0.18	1	9.86	9.44	9.45	9.45	0.14	9.59	9.27	9.13	9.27	0.12	0.17	0.13	1.31	ENSRNOG00000019183	Alox15	arachidonate 15-lipoxygenase [Source:RGD Symbol;Acc:70493]
ENSRNOG00000012324	0.18	1	10.06	10.28	10.31	10.28	0.15	10.05	10.12	10.1	10.1	0.12	0.18	0.14	1.29	ENSRNOG00000012324	Soga3	SOGA family member 3 [Source:RGD Symbol;Acc:1307525]
ENSRNOG00000046526	0.18	1	10.12	9.67	10.29	10.12	0.15	10.15	9.94	9.92	9.94	0.12	0.18	0.14	1.29	ENSRNOG00000046526	LOC100910668	uncharacterized LOC100910668 [Source:RGD Symbol;Acc:6497396]
ENSRNOG00000001456	0.18	1	9.66	9.86	9.86	9.86	0.15	9.66	9.68	9.74	9.68	0.12	0.18	0.14	1.28	ENSRNOG00000001456	Nup153	nucleoporin 153 [Source:RGD Symbol;Acc:3216]
ENSRNOG00000006595	0.18	1	8.45	8.34	8.15	8.34	0.15	8.38	8.16	8.04	8.16	0.12	0.18	0.14	1.28	ENSRNOG00000006595	Htr3a	5-hydroxytryptamine (serotonin) receptor 3A, ionotropic [Source:RGD Symbol;Acc:61818]
ENSRNOG00000010783	0.18	1	8	8.19	8.28	8.19	0.15	8.02	8.01	7.94	8.01	0.13	0.18	0.14	1.28	ENSRNOG00000010783	Mak16	MAK16 homolog (S. cerevisiae) [Source:RGD Symbol;Acc:1311297]
ENSRNOG00000032840	0.18	1	8.18	8.21	8.18	8.18	0.15	8.22	7.95	8	8	0.13	0.18	0.14	1.28	ENSRNOG00000032840	Sumo2l	SMT3 suppressor of mif two 3 homolog 2-like [Source:RGD Symbol;Acc:1595256]
ENSRNOG00000056421	0.18	1	8.74	8.34	8.8	8.74	0.14	8.56	8.43	8.72	8.56	0.11	0.17	0.13	1.28	ENSRNOG00000056421	AABR07052897.2
ENSRNOG00000058474	0.18	1	10.06	10.14	9.99	10.06	0.15	10.02	9.88	9.62	9.88	0.12	0.18	0.14	1.28	ENSRNOG00000058474	AABR07015941.1
ENSRNOG00000001510	0.18	1	8.32	8.49	8.36	8.36	0.15	8.17	8.47	8.18	8.18	0.12	0.18	0.14	1.26	ENSRNOG00000001510	AC120066.1
ENSRNOG00000011618	0.18	1	8.31	8.29	8.27	8.29	0.15	8.38	8.09	8.11	8.11	0.12	0.18	0.14	1.25	ENSRNOG00000011618	Mmaa	methylmalonic aciduria (cobalamin deficiency) cblA type [Source:RGD Symbol;Acc:1305035]
ENSRNOG00000029087	0.18	1	8.16	8.29	8.26	8.26	0.15	8.32	8.08	8.08	8.08	0.13	0.18	0.14	1.25	ENSRNOG00000029087	Nap1l3	nucleosome assembly protein 1-like 3 [Source:RGD Symbol;Acc:620990]
ENSRNOG00000032895	0.18	1	8.12	8.11	7.8	8.11	0.15	7.95	7.93	7.86	7.93	0.13	0.18	0.15	1.25	ENSRNOG00000032895	Cyp4f4	cytochrome P450, family 4, subfamily f, polypeptide 4 [Source:RGD Symbol;Acc:708363]
ENSRNOG00000043128	0.18	1	8.05	8.19	8.29	8.19	0.15	7.99	8.01	8.25	8.01	0.13	0.18	0.14	1.25	ENSRNOG00000043128	Armcx4	armadillo repeat containing, X-linked 4 [Source:MGI Symbol;Acc:MGI:2147887]
ENSRNOG00000038322	0.18	1	8.36	8.44	8.53	8.44	0.15	8.24	8.26	8.37	8.26	0.12	0.17	0.14	1.24	ENSRNOG00000038322	LOC680519	similar to CG12750-PA [Source:RGD Symbol;Acc:1590641]
ENSRNOG00000051672	0.18	1	8.36	8.26	7.64	8.26	0.15	8.08	7.76	8.25	8.08	0.13	0.17	0.14	1.22	ENSRNOG00000051672	AABR07008030.1
ENSRNOG00000052158	0.18	1	8.1	8.02	7.6	8.02	0.16	7.65	7.84	8.29	7.84	0.13	0.18	0.15	1.21	ENSRNOG00000052158	SNORA17	Small nucleolar RNA SNORA17 [Source:RFAM;Acc:RF00560]
ENSRNOG00000061593	0.18	1	7.53	7.76	7.72	7.72	0.16	7.68	7.54	7.39	7.54	0.14	0.19	0.15	1.21	ENSRNOG00000061593	SNORA67	Small nucleolar RNA SNORA67 [Source:RFAM;Acc:RF00272]
ENSRNOG00000000493	0.18	1	7.87	7.71	7.94	7.87	0.16	7.62	7.88	7.69	7.69	0.14	0.18	0.15	1.2	ENSRNOG00000000493	Snrpc	small nuclear ribonucleoprotein polypeptide C [Source:RGD Symbol;Acc:1306065]
ENSRNOG00000017571	0.18	1	7.89	8.17	8.17	8.17	0.15	8.12	7.99	7.93	7.99	0.13	0.17	0.15	1.2	ENSRNOG00000017571	Ndufa2	NADH dehydrogenase (ubiquinone) 1 alpha subcomplex, 2 [Source:RGD Symbol;Acc:1309997]
ENSRNOG00000029582	0.18	1	8.01	8.18	8.27	8.18	0.15	8.03	7.83	8	8	0.13	0.17	0.14	1.2	ENSRNOG00000029582	Lrch2	leucine-rich repeats and calponin homology (CH) domain containing 2 [Source:RGD Symbol;Acc:1590569]
ENSRNOG00000043419	0.18	1	8.21	8.2	7.93	8.2	0.15	8.02	7.94	8.14	8.02	0.13	0.17	0.14	1.19	ENSRNOG00000043419	Hist3h2ba	histone cluster 3, H2ba [Source:RGD Symbol;Acc:1307520]
ENSRNOG00000056020	0.18	1	8.11	7.74	8.35	8.11	0.16	7.32	8.54	7.93	7.93	0.13	0.17	0.15	1.19	ENSRNOG00000056020	AABR07068709.1
ENSRNOG00000011241	0.18	1	7.66	7.76	7.8	7.76	0.16	7.62	7.57	7.58	7.58	0.14	0.18	0.15	1.18	ENSRNOG00000011241	Tfdp2	transcription factor Dp-2 (E2F dimerization partner 2) [Source:RGD Symbol;Acc:1305814]
ENSRNOG00000012392	0.18	1	7.66	7.87	8.02	7.87	0.16	7.69	7.59	7.71	7.69	0.14	0.18	0.15	1.18	ENSRNOG00000012392	Dnajc2	DnaJ (Hsp40) homolog, subfamily C, member 2 [Source:RGD Symbol;Acc:620524]
ENSRNOG00000058593	0.18	1	7.83	7.85	7.68	7.83	0.16	7.72	7.65	7.46	7.65	0.14	0.18	0.15	1.18	ENSRNOG00000058593	Zbtb1	zinc finger and BTB domain containing 1 [Source:MGI Symbol;Acc:MGI:2442326]
ENSRNOG00000008584	0.18	1	7.74	7.8	7.86	7.8	0.16	7.57	7.62	7.79	7.62	0.14	0.18	0.15	1.17	ENSRNOG00000008584	Rnaseh1	ribonuclease H1 [Source:RGD Symbol;Acc:1309012]
ENSRNOG00000045084	0.18	1	7.36	7.48	7.46	7.46	0.16	7.46	7.12	7.28	7.28	0.15	0.19	0.16	1.17	ENSRNOG00000045084	5S_rRNA	5S ribosomal RNA [Source:RFAM;Acc:RF00001]
ENSRNOG00000057994	0.18	1	7.58	7.18	7.67	7.58	0.16	7.31	7.43	7.4	7.4	0.15	0.18	0.16	1.16	ENSRNOG00000057994	AABR07034718.1
ENSRNOG00000048650	0.18	1	7.23	7.64	8.1	7.64	0.16	7.46	7.31	7.8	7.46	0.15	0.18	0.16	1.14	ENSRNOG00000048650	Phf6	PHD finger protein 6 [Source:RGD Symbol;Acc:2323526]
ENSRNOG00000000070	0.18	1	7.2	7.51	7.75	7.51	0.16	7.48	7.31	7.33	7.33	0.15	0.18	0.16	1.13	ENSRNOG00000000070	Dr1	down-regulator of transcription 1, TBP-binding (negative cofactor 2) [Source:RGD Symbol;Acc:1305201]
ENSRNOG00000015250	0.18	1	7.56	7.76	7.8	7.76	0.16	7.66	7.58	7.55	7.58	0.14	0.17	0.15	1.13	ENSRNOG00000015250	Mettl14	methyltransferase like 14 [Source:RGD Symbol;Acc:1304822]
ENSRNOG00000056913	0.18	1	7.75	7.82	7.51	7.75	0.16	7.57	7.66	7.49	7.57	0.14	0.17	0.15	1.13	ENSRNOG00000056913	SNORD91	Small nucleolar RNA SNORD91 family [Source:RFAM;Acc:RF00580]
ENSRNOG00000010666	0.18	1	7.53	7.51	7.22	7.51	0.16	7.21	7.5	7.33	7.33	0.15	0.18	0.16	1.12	ENSRNOG00000010666	Wisp2	WNT1 inducible signaling pathway protein 2 [Source:RGD Symbol;Acc:621867]
ENSRNOG00000016266	0.18	1	7.3	7.41	7.42	7.41	0.16	7.14	7.23	7.27	7.23	0.15	0.18	0.16	1.12	ENSRNOG00000016266	Mphosph10	M-phase phosphoprotein 10 (U3 small nucleolar ribonucleoprotein) [Source:RGD Symbol;Acc:1307633]
ENSRNOG00000023412	0.18	1	7.57	7.45	7.47	7.47	0.16	7.29	7.34	7.23	7.29	0.15	0.18	0.16	1.12	ENSRNOG00000023412	Tmem241	transmembrane protein 241 [Source:RGD Symbol;Acc:1590602]
ENSRNOG00000055387	0.18	1	7.67	7.51	7.42	7.51	0.16	7.53	7.3	7.33	7.33	0.15	0.18	0.16	1.12	ENSRNOG00000055387	SNORA40	Small nucleolar RNA SNORA40 [Source:RFAM;Acc:RF00561]
ENSRNOG00000052055	0.18	1	7.08	6.63	7.08	7.08	0.17	6.93	6.72	6.9	6.9	0.16	0.18	0.17	1.11	ENSRNOG00000052055	AABR07071549.1
ENSRNOG00000013252	0.18	1	7.15	7.37	7.46	7.37	0.16	7.19	7.14	7.27	7.19	0.15	0.18	0.16	1.1	ENSRNOG00000013252	Cwc27	CWC27 spliceosome-associated protein homolog (S. cerevisiae) [Source:RGD Symbol;Acc:1310697]
ENSRNOG00000051442	0.18	1	7.54	7.31	7.42	7.42	0.16	7.31	7.24	7.18	7.24	0.15	0.18	0.16	1.1	ENSRNOG00000051442	AABR07036019.1
ENSRNOG00000035599	0.18	1	7.05	6.94	7.3	7.05	0.17	6.87	6.75	7.29	6.87	0.16	0.18	0.17	1.09	ENSRNOG00000035599	Mir101a	microRNA 101a [Source:RGD Symbol;Acc:2325348]
ENSRNOG00000061539	0.18	1	7.1	7.18	7.25	7.18	0.16	6.93	7	7.09	7	0.16	0.18	0.16	1.09	ENSRNOG00000061539	AABR07028906.1
ENSRNOG00000018537	0.18	1	7.07	7.16	7.21	7.16	0.16	6.96	7.06	6.98	6.98	0.16	0.18	0.16	1.08	ENSRNOG00000018537	AC098008.1
ENSRNOG00000053122	0.18	1	7.35	7.29	7.44	7.35	0.16	7.16	7.17	7.29	7.17	0.15	0.17	0.16	1.08	ENSRNOG00000053122	Scn1a	sodium channel, voltage-gated, type I, alpha [Source:MGI Symbol;Acc:MGI:98246]
ENSRNOG00000061812	0.18	1	7.18	7.19	7.02	7.18	0.16	7	6.59	7.03	7	0.16	0.18	0.16	1.08	ENSRNOG00000061812	AABR07043445.1
ENSRNOG00000021270	0.18	1	7.25	7.39	7.49	7.39	0.16	7.49	7.21	7.14	7.21	0.15	0.17	0.16	1.07	ENSRNOG00000021270	Trmt6	tRNA methyltransferase 6 [Source:RGD Symbol;Acc:1308877]
ENSRNOG00000050210	0.18	1	6.79	6.85	6.8	6.8	0.17	6.73	6.6	6.62	6.62	0.17	0.19	0.17	1.07	ENSRNOG00000050210	RT1-CE10	RT1 class I, locus CE10 [Source:RGD Symbol;Acc:1359292]
ENSRNOG00000007027	0.18	1	7.24	7.29	7.43	7.29	0.16	7.13	7.1	7.11	7.11	0.15	0.17	0.16	1.06	ENSRNOG00000007027	Hgf	hepatocyte growth factor [Source:RGD Symbol;Acc:2794]
ENSRNOG00000049383	0.18	1	7.18	6.7	6.92	6.92	0.17	6.39	6.74	6.99	6.74	0.17	0.18	0.17	1.06	ENSRNOG00000049383	Krtap3-3l1	keratin associated protein 3-3-like 1 [Source:RGD Symbol;Acc:1596828]
ENSRNOG00000040020	0.18	1	6.91	6.94	6.81	6.91	0.17	6.81	6.73	6.52	6.73	0.17	0.18	0.17	1.05	ENSRNOG00000040020	LOC681198	similar to Spetex-2F protein [Source:RGD Symbol;Acc:1583493]
ENSRNOG00000057475	0.18	1	7.2	7	6.89	7	0.17	6.57	7.02	6.82	6.82	0.16	0.18	0.17	1.04	ENSRNOG00000057475	SNORA17	Small nucleolar RNA SNORA17 [Source:RFAM;Acc:RF00560]
ENSRNOG00000023440	0.18	1	6.26	8.13	6.81	6.81	0.17	6.63	7.38	6.31	6.63	0.17	0.18	0.17	1.03	ENSRNOG00000023440	Phex	phosphate regulating endopeptidase homolog, X-linked [Source:RGD Symbol;Acc:3323]
ENSRNOG00000000551	0.18	1	6.9	6.66	6.39	6.66	0.17	6.69	6.48	6.15	6.48	0.18	0.18	0.18	1.02	ENSRNOG00000000551	RGD1305587	similar to RIKEN cDNA 2010107G23 [Source:RGD Symbol;Acc:1305587]
ENSRNOG00000049308	0.18	1	7.1	6.85	6.72	6.85	0.17	6.85	6.67	6.56	6.67	0.17	0.18	0.17	1.02	ENSRNOG00000049308	Sfxn2	sideroflexin 2 [Source:RGD Symbol;Acc:1306131]
ENSRNOG00000016038	0.18	1	6.67	6.76	6.44	6.67	0.17	6.49	6.66	6.41	6.49	0.18	0.18	0.18	1.01	ENSRNOG00000016038	Mgmt	O-6-methylguanine-DNA methyltransferase [Source:RGD Symbol;Acc:3087]
ENSRNOG00000048070	0.18	1	6.29	6.81	6.72	6.72	0.17	6.54	6.49	6.66	6.54	0.17	0.18	0.18	1.01	ENSRNOG00000048070	AABR07051563.1	Uncharacterized protein [Source:UniProtKB/TrEMBL;Acc:F1M1R0]
ENSRNOG00000002165	0.18	1	6.47	6.76	6.95	6.76	0.17	6.52	6.58	6.69	6.58	0.17	0.18	0.18	1	ENSRNOG00000002165	Fam175a	family with sequence similarity 175, member A [Source:RGD Symbol;Acc:1305287]
ENSRNOG00000031247	0.18	1	6.61	6.77	6.9	6.77	0.17	6.59	6.5	6.68	6.59	0.17	0.18	0.18	1	ENSRNOG00000031247	Lekr1	leucine, glutamate and lysine rich 1 [Source:RGD Symbol;Acc:1565425]
ENSRNOG00000022707	0.18	1	6.67	7.09	6.4	6.67	0.17	6.49	6.65	6.11	6.49	0.18	0.18	0.18	0.99	ENSRNOG00000022707	Pmp2	peripheral myelin protein 2 [Source:RGD Symbol;Acc:1585218]
ENSRNOG00000042376	0.18	1	6.58	6.62	6.57	6.58	0.18	6.4	6.45	6.26	6.4	0.18	0.18	0.18	0.98	ENSRNOG00000042376	AABR07031734.2
ENSRNOG00000051171	0.18	1	6.61	5.98	6.51	6.51	0.18	6.33	6.35	6.3	6.33	0.19	0.18	0.19	0.97	ENSRNOG00000051171	G6pc	glucose-6-phosphatase, catalytic subunit [Source:RGD Symbol;Acc:2644]
ENSRNOG00000057389	0.18	1	6.51	6.6	6.72	6.6	0.18	6.42	6.14	6.62	6.42	0.18	0.18	0.18	0.97	ENSRNOG00000057389	Dusp28	dual specificity phosphatase 28 [Source:MGI Symbol;Acc:MGI:1914696]
ENSRNOG00000055786	0.18	1	6.62	6.15	6.52	6.52	0.18	6.2	6.69	6.34	6.34	0.18	0.18	0.19	0.96	ENSRNOG00000055786	AABR07035194.1
ENSRNOG00000030682	0.18	1	6.52	6.15	6.39	6.39	0.18	6.61	6.21	5.87	6.21	0.19	0.18	0.19	0.94	ENSRNOG00000030682	Calhm1	calcium homeostasis modulator 1 [Source:RGD Symbol;Acc:1564891]
ENSRNOG00000055816	0.18	1	6.77	6.58	6.53	6.58	0.18	7.05	6.4	6.28	6.4	0.18	0.17	0.18	0.94	ENSRNOG00000055816	AABR07071762.1
[truncated: 22,650 more rows]
